# Supplementary material for: Testing the Ortholog Conjecture with Comparative Functional Genomic Data from Mammals
Source: PLoS Comput Biol. 2011 Jun 9;7(6):e1002073. doi: 10.1371/journal.pcbi.1002073 (PMC3111532; doi:10.1371/journal.pcbi.1002073)
Supplement: Dataset S1 — Measures of functional similarity, sequence similarity, and homology relationships between proteins, as well as GO codes associated with each protein used in the study. (TXT) [file pcbi.1002073.s010.txt]

This file is split into three separate sections.  The first (this one) is a description of the file.  The second and third correspond to the two separate portions of the ontology, Biological Process (BPO) and Molecular Function (MFO), on which analysis was performed.  Within each of these sections there are several subsections consisting of tab delimited tables (described below).  Each table is separated by a line containing a "\." delimiter.

Each table contains information on the genes used, the associated terms from the respective ontology, and finally descriptions of homology relations between pairs of genes.  These files are all saved as plain text tab delineated files.  

Followed are descriptions of each description.  While these descriptions are for the tables found in the MFO section formats are the same for each ontology.

###############################################################################
###############################################################################

MFO_Homology_Data

   Contains a listing of pairs of homologs, sequence identity and functional similarity values, and descriptions of the specific homology relationship between the two genes.  It is assumed that all target/homolog relationships are reflexive and duplicate relationships are omitted.  For simplicity sake only pairs of genes where both genes have a valid annotation are listed.  This data is derived from Ensembl Compara (release 49, March 2008).  Mouse proteins are prefixed with "ENSPMUS" whereas human proteins are prefixed with "ENSP".  Similarly Mouse genes are prefixed with "EMSMUSG" whereas Human genes are prefixed with "ENSG".  There are 8 columns of tab separated data in this file:
	
	Target Gene: Ensembl Gene ID
	Homolog Gene: Ensembl Gene ID
	SID: Pairwise sequence identity between the protein sequence of each gene
	FunSim:  Functional Similarity measure between the two genes
	Type:  Homology relationship
	Family:  A number designating the family we have grouped the pair of sequences into.

	Within species out-paralogs are those paris of genes from the same species with "outparalog" designated as their type, whereas between species out-paralogs are those pairs from a different species with "outparalog" designated as their type.  Family grouping numbers are arbitrary and have no relationship with tree numbers found in the Ensembl Compara file besides the fact that proteins in the same family should be in the same tree.


##################
##################


MFO_Annotations.txt

	Contains utilized annotations for each gene found in MFO_Homology.txt.  This file should contain at least 2 columns, the first corresponding to the gene id followed by one or more annotations.  Annotations are propagated to the root of the ontology, excluding the top term (moelcular_function, or biological_process).

###############################################################################
###############################################################################

\.

MFO_Homology

Target Gene	Homolog Gene	SID	FunSim	Type	Family
ENSG00000184779	ENSG00000182774	100	1.000	inparalog	3
ENSG00000065150	ENSMUSG00000030662	98	0.591	ortholog	15
ENSG00000178950	ENSMUSG00000062234	83	0.000	ortholog	16
ENSG00000178950	ENSMUSG00000034663	28	0.804	outparalog	16
ENSMUSG00000034663	ENSMUSG00000062234	30	0.000	outparalog	16
ENSG00000145384	ENSMUSG00000046402	34	0.333	outparalog	17
ENSG00000145384	ENSMUSG00000004885	32	0.292	outparalog	17
ENSG00000145384	ENSMUSG00000028992	28	0.000	outparalog	17
ENSG00000145384	ENSG00000164687	28	0.875	outparalog	17
ENSG00000145384	ENSMUSG00000032454	30	0.333	outparalog	17
ENSG00000145384	ENSMUSG00000028996	31	0.333	outparalog	17
ENSG00000145384	ENSG00000173614	28	0.238	outparalog	17
ENSG00000145384	ENSG00000170323	35	0.875	outparalog	17
ENSG00000145384	ENSMUSG00000062515	35	0.000	outparalog	17
ENSG00000145384	ENSMUSG00000032291	33	0.333	outparalog	17
ENSG00000173614	ENSMUSG00000028992	82	0.686	ortholog	17
ENSG00000173614	ENSMUSG00000046402	24	0.238	outparalog	17
ENSG00000173614	ENSMUSG00000004885	32	0.196	outparalog	17
ENSG00000173614	ENSG00000164687	33	0.393	outparalog	17
ENSG00000173614	ENSMUSG00000032454	30	0.238	outparalog	17
ENSG00000173614	ENSMUSG00000028996	30	0.238	outparalog	17
ENSG00000173614	ENSG00000170323	29	0.393	outparalog	17
ENSG00000173614	ENSMUSG00000062515	28	0.000	outparalog	17
ENSG00000173614	ENSMUSG00000032291	25	0.238	outparalog	17
ENSG00000170323	ENSMUSG00000062515	92	0.000	ortholog	17
ENSG00000170323	ENSMUSG00000046402	36	0.292	outparalog	17
ENSG00000170323	ENSMUSG00000004885	37	0.250	outparalog	17
ENSG00000170323	ENSMUSG00000028992	28	0.000	outparalog	17
ENSG00000170323	ENSG00000164687	53	1.000	outparalog	17
ENSG00000170323	ENSMUSG00000032454	39	0.292	outparalog	17
ENSG00000170323	ENSMUSG00000028996	37	0.292	outparalog	17
ENSG00000170323	ENSMUSG00000032291	40	0.292	outparalog	17
ENSG00000164687	ENSMUSG00000046402	33	0.292	outparalog	17
ENSG00000164687	ENSMUSG00000004885	35	0.250	outparalog	17
ENSG00000164687	ENSMUSG00000028992	30	0.000	outparalog	17
ENSG00000164687	ENSMUSG00000032454	30	0.292	outparalog	17
ENSG00000164687	ENSMUSG00000028996	28	0.292	outparalog	17
ENSG00000164687	ENSMUSG00000062515	53	0.000	outparalog	17
ENSG00000164687	ENSMUSG00000032291	38	0.292	outparalog	17
ENSMUSG00000046402	ENSMUSG00000004885	44	0.875	outparalog	17
ENSMUSG00000046402	ENSMUSG00000028992	24	0.000	outparalog	17
ENSMUSG00000046402	ENSMUSG00000032454	56	1.000	outparalog	17
ENSMUSG00000046402	ENSMUSG00000028996	57	1.000	outparalog	17
ENSMUSG00000046402	ENSMUSG00000062515	37	0.000	outparalog	17
ENSMUSG00000046402	ENSMUSG00000032291	44	1.000	outparalog	17
ENSMUSG00000004885	ENSMUSG00000028992	26	0.000	outparalog	17
ENSMUSG00000004885	ENSMUSG00000032454	41	0.875	outparalog	17
ENSMUSG00000004885	ENSMUSG00000028996	43	0.875	outparalog	17
ENSMUSG00000004885	ENSMUSG00000062515	37	0.000	outparalog	17
ENSMUSG00000004885	ENSMUSG00000032291	74	0.875	outparalog	17
ENSMUSG00000028992	ENSMUSG00000032454	27	0.000	outparalog	17
ENSMUSG00000028992	ENSMUSG00000028996	26	0.000	outparalog	17
ENSMUSG00000028992	ENSMUSG00000062515	29	0.000	outparalog	17
ENSMUSG00000028992	ENSMUSG00000032291	23	0.000	outparalog	17
ENSMUSG00000032454	ENSMUSG00000028996	56	1.000	outparalog	17
ENSMUSG00000032454	ENSMUSG00000062515	39	0.000	outparalog	17
ENSMUSG00000032454	ENSMUSG00000032291	38	1.000	outparalog	17
ENSMUSG00000028996	ENSMUSG00000062515	38	0.000	outparalog	17
ENSMUSG00000028996	ENSMUSG00000032291	41	1.000	outparalog	17
ENSMUSG00000062515	ENSMUSG00000032291	39	0.000	outparalog	17
ENSG00000088992	ENSMUSG00000029359	97	0.306	one2many ortholog	29
ENSG00000127511	ENSMUSG00000031622	93	0.643	ortholog	31
ENSG00000127511	ENSMUSG00000042557	56	0.643	outparalog	31
ENSMUSG00000042557	ENSMUSG00000031622	56	1.000	outparalog	31
ENSG00000001084	ENSMUSG00000032350	95	0.149	ortholog	48
ENSG00000176749	ENSMUSG00000048895	98	0.000	ortholog	75
ENSG00000147650	ENSMUSG00000022175	43	0.600	outparalog	78
ENSG00000102265	ENSMUSG00000017466	45	0.818	outparalog	84
ENSG00000102265	ENSG00000035862	44	1.000	outparalog	84
ENSG00000035862	ENSMUSG00000017466	98	0.818	ortholog	84
ENSG00000013375	ENSMUSG00000056131	88	0.917	ortholog	91
ENSG00000109971	ENSMUSG00000067284	85	1.000	outparalog	94
ENSG00000109971	ENSMUSG00000015656	100	0.591	outparalog	94
ENSG00000109971	ENSG00000044574	66	1.000	outparalog	94
ENSG00000109971	ENSMUSG00000026864	66	0.750	outparalog	94
ENSG00000109971	ENSG00000204388	86	0.833	outparalog	94
ENSG00000109971	ENSG00000204389	86	0.833	outparalog	94
ENSG00000109971	ENSMUSG00000059970	88	1.000	outparalog	94
ENSG00000109971	ENSG00000126803	88	0.833	outparalog	94
ENSG00000109971	ENSMUSG00000024359	51	1.000	outparalog	94
ENSG00000109971	ENSG00000113013	52	0.833	outparalog	94
ENSG00000204388	ENSMUSG00000067284	95	0.833	outparalog	94
ENSG00000204388	ENSMUSG00000015656	86	0.636	outparalog	94
ENSG00000204388	ENSG00000044574	64	0.833	outparalog	94
ENSG00000204388	ENSMUSG00000026864	65	0.583	outparalog	94
ENSG00000204388	ENSG00000204389	100	1.000	inparalog	94
ENSG00000204388	ENSMUSG00000059970	85	0.833	outparalog	94
ENSG00000204388	ENSG00000126803	85	1.000	outparalog	94
ENSG00000204388	ENSMUSG00000024359	51	0.833	outparalog	94
ENSG00000204388	ENSG00000113013	52	1.000	outparalog	94
ENSG00000204389	ENSMUSG00000067284	95	0.833	outparalog	94
ENSG00000204389	ENSMUSG00000015656	86	0.636	outparalog	94
ENSG00000204389	ENSG00000044574	64	0.833	outparalog	94
ENSG00000204389	ENSMUSG00000026864	65	0.583	outparalog	94
ENSG00000204389	ENSMUSG00000059970	85	0.833	outparalog	94
ENSG00000204389	ENSG00000126803	85	1.000	outparalog	94
ENSG00000204389	ENSMUSG00000024359	51	0.833	outparalog	94
ENSG00000204389	ENSG00000113013	52	1.000	outparalog	94
ENSG00000044574	ENSMUSG00000026864	99	0.750	ortholog	94
ENSG00000044574	ENSMUSG00000067284	63	1.000	outparalog	94
ENSG00000044574	ENSMUSG00000015656	66	0.591	outparalog	94
ENSG00000044574	ENSMUSG00000059970	65	1.000	outparalog	94
ENSG00000044574	ENSG00000126803	65	0.833	outparalog	94
ENSG00000044574	ENSMUSG00000024359	52	1.000	outparalog	94
ENSG00000044574	ENSG00000113013	53	0.833	outparalog	94
ENSG00000126803	ENSMUSG00000059970	99	0.833	ortholog	94
ENSG00000126803	ENSMUSG00000067284	85	0.833	outparalog	94
ENSG00000126803	ENSMUSG00000015656	88	0.636	outparalog	94
ENSG00000126803	ENSMUSG00000026864	65	0.583	outparalog	94
ENSG00000126803	ENSMUSG00000024359	51	0.833	outparalog	94
ENSG00000126803	ENSG00000113013	51	1.000	outparalog	94
ENSG00000113013	ENSMUSG00000024359	98	0.833	ortholog	94
ENSG00000113013	ENSMUSG00000067284	51	0.833	outparalog	94
ENSG00000113013	ENSMUSG00000015656	52	0.636	outparalog	94
ENSG00000113013	ENSMUSG00000026864	53	0.583	outparalog	94
ENSG00000113013	ENSMUSG00000059970	51	0.833	outparalog	94
ENSMUSG00000015656	ENSMUSG00000067284	85	0.591	outparalog	94
ENSMUSG00000015656	ENSMUSG00000026864	66	0.341	outparalog	94
ENSMUSG00000015656	ENSMUSG00000059970	88	0.591	outparalog	94
ENSMUSG00000015656	ENSMUSG00000024359	51	0.591	outparalog	94
ENSMUSG00000067284	ENSMUSG00000026864	64	0.750	outparalog	94
ENSMUSG00000067284	ENSMUSG00000059970	85	1.000	outparalog	94
ENSMUSG00000067284	ENSMUSG00000024359	51	1.000	outparalog	94
ENSMUSG00000026864	ENSMUSG00000059970	64	0.750	outparalog	94
ENSMUSG00000026864	ENSMUSG00000024359	52	0.750	outparalog	94
ENSMUSG00000059970	ENSMUSG00000024359	51	1.000	outparalog	94
ENSG00000170011	ENSMUSG00000041794	80	0.577	ortholog	96
ENSG00000170011	ENSMUSG00000026303	39	0.559	outparalog	96
ENSG00000170011	ENSMUSG00000032517	46	0.000	outparalog	96
ENSMUSG00000041794	ENSMUSG00000026303	38	0.882	outparalog	96
ENSMUSG00000041794	ENSMUSG00000032517	46	0.000	outparalog	96
ENSMUSG00000026303	ENSMUSG00000032517	36	0.000	outparalog	96
ENSG00000099960	ENSMUSG00000031297	44	0.812	outparalog	114
ENSG00000099960	ENSMUSG00000041313	44	0.917	outparalog	114
ENSG00000099960	ENSMUSG00000031596	41	0.900	outparalog	114
ENSMUSG00000031297	ENSMUSG00000041313	60	0.875	outparalog	114
ENSMUSG00000031297	ENSMUSG00000031596	58	0.812	outparalog	114
ENSMUSG00000041313	ENSMUSG00000031596	63	0.917	outparalog	114
ENSG00000204435	ENSMUSG00000024387	100	0.833	ortholog	143
ENSG00000140287	ENSMUSG00000027360	88	1.000	ortholog	188
ENSG00000140287	ENSG00000136750	29	0.000	outparalog	188
ENSG00000140287	ENSG00000128683	30	0.686	outparalog	188
ENSG00000140287	ENSMUSG00000023044	25	0.900	outparalog	188
ENSG00000140287	ENSG00000132437	53	0.800	outparalog	188
ENSG00000136750	ENSMUSG00000027360	27	0.000	outparalog	188
ENSG00000136750	ENSG00000128683	65	0.643	outparalog	188
ENSG00000136750	ENSMUSG00000023044	55	0.000	outparalog	188
ENSG00000136750	ENSG00000132437	28	0.000	outparalog	188
ENSG00000128683	ENSMUSG00000027360	29	0.686	outparalog	188
ENSG00000128683	ENSMUSG00000023044	54	0.786	outparalog	188
ENSG00000128683	ENSG00000132437	29	0.686	outparalog	188
ENSG00000132437	ENSMUSG00000027360	53	0.800	outparalog	188
ENSG00000132437	ENSMUSG00000023044	25	0.900	outparalog	188
ENSMUSG00000027360	ENSMUSG00000023044	25	0.900	outparalog	188
ENSMUSG00000027803	ENSMUSG00000053110	55	0.583	outparalog	190
ENSG00000196966	ENSMUSG00000069312	100	1.000	outparalog	235
ENSG00000196966	ENSG00000168148	97	1.000	outparalog	235
ENSG00000196966	ENSMUSG00000069265	100	1.000	outparalog	235
ENSG00000196966	ENSG00000197153	100	1.000	outparalog	235
ENSG00000196966	ENSMUSG00000069310	100	1.000	outparalog	235
ENSG00000196966	ENSG00000183598	99	1.000	outparalog	235
ENSG00000196966	ENSG00000196532	100	1.000	outparalog	235
ENSG00000196966	ENSG00000197409	100	1.000	outparalog	235
ENSG00000196966	ENSG00000198366	100	1.000	outparalog	235
ENSG00000196966	ENSG00000203852	99	1.000	outparalog	235
ENSG00000196966	ENSG00000182572	100	1.000	outparalog	235
ENSG00000196966	ENSG00000115163	52	0.500	outparalog	235
ENSG00000196966	ENSG00000112727	100	1.000	outparalog	235
ENSG00000196966	ENSMUSG00000062417	100	1.000	outparalog	235
ENSG00000196966	ENSG00000178458	100	1.000	outparalog	235
ENSG00000196966	ENSG00000203811	99	1.000	outparalog	235
ENSG00000196966	ENSG00000203813	100	1.000	outparalog	235
ENSG00000196966	ENSG00000124693	100	1.000	outparalog	235
ENSG00000198366	ENSMUSG00000069312	100	1.000	outparalog	235
ENSG00000198366	ENSG00000168148	97	1.000	outparalog	235
ENSG00000198366	ENSMUSG00000069265	100	1.000	outparalog	235
ENSG00000198366	ENSG00000197153	100	1.000	outparalog	235
ENSG00000198366	ENSMUSG00000069310	100	1.000	outparalog	235
ENSG00000198366	ENSG00000183598	99	1.000	outparalog	235
ENSG00000198366	ENSG00000196532	100	1.000	outparalog	235
ENSG00000198366	ENSG00000197409	100	1.000	outparalog	235
ENSG00000198366	ENSG00000203852	99	1.000	outparalog	235
ENSG00000198366	ENSG00000182572	100	1.000	outparalog	235
ENSG00000198366	ENSG00000115163	52	0.500	outparalog	235
ENSG00000198366	ENSG00000112727	100	1.000	outparalog	235
ENSG00000198366	ENSMUSG00000062417	100	1.000	outparalog	235
ENSG00000198366	ENSG00000178458	100	1.000	outparalog	235
ENSG00000198366	ENSG00000203811	99	1.000	outparalog	235
ENSG00000198366	ENSG00000203813	100	1.000	outparalog	235
ENSG00000198366	ENSG00000124693	100	1.000	outparalog	235
ENSG00000203811	ENSMUSG00000069312	99	1.000	outparalog	235
ENSG00000203811	ENSG00000168148	96	1.000	outparalog	235
ENSG00000203811	ENSMUSG00000069265	99	1.000	outparalog	235
ENSG00000203811	ENSG00000197153	99	1.000	outparalog	235
ENSG00000203811	ENSMUSG00000069310	99	1.000	outparalog	235
ENSG00000203811	ENSG00000183598	100	1.000	outparalog	235
ENSG00000203811	ENSG00000196532	99	1.000	outparalog	235
ENSG00000203811	ENSG00000197409	99	1.000	outparalog	235
ENSG00000203811	ENSG00000203852	100	1.000	outparalog	235
ENSG00000203811	ENSG00000182572	99	1.000	outparalog	235
ENSG00000203811	ENSG00000115163	52	0.500	outparalog	235
ENSG00000203811	ENSG00000112727	99	1.000	outparalog	235
ENSG00000203811	ENSMUSG00000062417	99	1.000	outparalog	235
ENSG00000203811	ENSG00000178458	99	1.000	outparalog	235
ENSG00000203811	ENSG00000203813	99	1.000	outparalog	235
ENSG00000203811	ENSG00000124693	99	1.000	outparalog	235
ENSG00000196532	ENSMUSG00000069312	100	1.000	outparalog	235
ENSG00000196532	ENSG00000168148	97	1.000	outparalog	235
ENSG00000196532	ENSMUSG00000069265	100	1.000	outparalog	235
ENSG00000196532	ENSG00000197153	100	1.000	outparalog	235
ENSG00000196532	ENSMUSG00000069310	100	1.000	outparalog	235
ENSG00000196532	ENSG00000183598	99	1.000	outparalog	235
ENSG00000196532	ENSG00000197409	100	1.000	inparalog	235
ENSG00000196532	ENSG00000203852	99	1.000	outparalog	235
ENSG00000196532	ENSG00000182572	100	1.000	outparalog	235
ENSG00000196532	ENSG00000115163	52	0.500	outparalog	235
ENSG00000196532	ENSG00000112727	100	1.000	outparalog	235
ENSG00000196532	ENSMUSG00000062417	100	1.000	outparalog	235
ENSG00000196532	ENSG00000178458	100	1.000	outparalog	235
ENSG00000196532	ENSG00000203813	100	1.000	outparalog	235
ENSG00000196532	ENSG00000124693	100	1.000	outparalog	235
ENSG00000197409	ENSMUSG00000069312	100	1.000	outparalog	235
ENSG00000197409	ENSG00000168148	97	1.000	outparalog	235
ENSG00000197409	ENSMUSG00000069265	100	1.000	outparalog	235
ENSG00000197409	ENSG00000197153	100	1.000	outparalog	235
ENSG00000197409	ENSMUSG00000069310	100	1.000	outparalog	235
ENSG00000197409	ENSG00000183598	99	1.000	outparalog	235
ENSG00000197409	ENSG00000203852	99	1.000	outparalog	235
ENSG00000197409	ENSG00000182572	100	1.000	outparalog	235
ENSG00000197409	ENSG00000115163	52	0.500	outparalog	235
ENSG00000197409	ENSG00000112727	100	1.000	outparalog	235
ENSG00000197409	ENSMUSG00000062417	100	1.000	outparalog	235
ENSG00000197409	ENSG00000178458	100	1.000	outparalog	235
ENSG00000197409	ENSG00000203813	100	1.000	outparalog	235
ENSG00000197409	ENSG00000124693	100	1.000	outparalog	235
ENSG00000182572	ENSMUSG00000069312	100	1.000	outparalog	235
ENSG00000182572	ENSG00000168148	97	1.000	outparalog	235
ENSG00000182572	ENSMUSG00000069265	100	1.000	outparalog	235
ENSG00000182572	ENSG00000197153	100	1.000	outparalog	235
ENSG00000182572	ENSMUSG00000069310	100	1.000	outparalog	235
ENSG00000182572	ENSG00000183598	99	1.000	outparalog	235
ENSG00000182572	ENSG00000203852	99	1.000	outparalog	235
ENSG00000182572	ENSG00000115163	52	0.500	outparalog	235
ENSG00000182572	ENSG00000112727	100	1.000	outparalog	235
ENSG00000182572	ENSMUSG00000062417	100	1.000	outparalog	235
ENSG00000182572	ENSG00000178458	100	1.000	outparalog	235
ENSG00000182572	ENSG00000203813	100	1.000	outparalog	235
ENSG00000182572	ENSG00000124693	100	1.000	inparalog	235
ENSG00000178458	ENSMUSG00000069312	100	1.000	outparalog	235
ENSG00000178458	ENSG00000168148	97	1.000	outparalog	235
ENSG00000178458	ENSMUSG00000069265	100	1.000	outparalog	235
ENSG00000178458	ENSG00000197153	100	1.000	outparalog	235
ENSG00000178458	ENSMUSG00000069310	100	1.000	outparalog	235
ENSG00000178458	ENSG00000183598	99	1.000	outparalog	235
ENSG00000178458	ENSG00000203852	99	1.000	outparalog	235
ENSG00000178458	ENSG00000115163	52	0.500	outparalog	235
ENSG00000178458	ENSG00000112727	100	1.000	outparalog	235
ENSG00000178458	ENSMUSG00000062417	100	1.000	outparalog	235
ENSG00000178458	ENSG00000203813	100	1.000	inparalog	235
ENSG00000178458	ENSG00000124693	100	1.000	outparalog	235
ENSG00000203813	ENSMUSG00000069312	100	1.000	outparalog	235
ENSG00000203813	ENSG00000168148	97	1.000	outparalog	235
ENSG00000203813	ENSMUSG00000069265	100	1.000	outparalog	235
ENSG00000203813	ENSG00000197153	100	1.000	outparalog	235
ENSG00000203813	ENSMUSG00000069310	100	1.000	outparalog	235
ENSG00000203813	ENSG00000183598	99	1.000	outparalog	235
ENSG00000203813	ENSG00000203852	99	1.000	outparalog	235
ENSG00000203813	ENSG00000115163	52	0.500	outparalog	235
ENSG00000203813	ENSG00000112727	100	1.000	outparalog	235
ENSG00000203813	ENSMUSG00000062417	100	1.000	outparalog	235
ENSG00000203813	ENSG00000124693	100	1.000	outparalog	235
ENSG00000124693	ENSMUSG00000069312	100	1.000	outparalog	235
ENSG00000124693	ENSG00000168148	97	1.000	outparalog	235
ENSG00000124693	ENSMUSG00000069265	100	1.000	outparalog	235
ENSG00000124693	ENSG00000197153	100	1.000	outparalog	235
ENSG00000124693	ENSMUSG00000069310	100	1.000	outparalog	235
ENSG00000124693	ENSG00000183598	99	1.000	outparalog	235
ENSG00000124693	ENSG00000203852	99	1.000	outparalog	235
ENSG00000124693	ENSG00000115163	52	0.500	outparalog	235
ENSG00000124693	ENSG00000112727	100	1.000	outparalog	235
ENSG00000124693	ENSMUSG00000062417	100	1.000	outparalog	235
ENSG00000168148	ENSMUSG00000062417	97	1.000	ortholog	235
ENSG00000168148	ENSMUSG00000069312	97	1.000	outparalog	235
ENSG00000168148	ENSMUSG00000069265	97	1.000	outparalog	235
ENSG00000168148	ENSG00000197153	97	1.000	outparalog	235
ENSG00000168148	ENSMUSG00000069310	97	1.000	outparalog	235
ENSG00000168148	ENSG00000183598	96	1.000	outparalog	235
ENSG00000168148	ENSG00000203852	96	1.000	outparalog	235
ENSG00000168148	ENSG00000115163	52	0.500	outparalog	235
ENSG00000168148	ENSG00000112727	97	1.000	outparalog	235
ENSG00000197153	ENSMUSG00000069310	100	1.000	ortholog	235
ENSG00000197153	ENSMUSG00000069312	100	1.000	outparalog	235
ENSG00000197153	ENSMUSG00000069265	100	1.000	outparalog	235
ENSG00000197153	ENSG00000183598	99	1.000	outparalog	235
ENSG00000197153	ENSG00000203852	99	1.000	outparalog	235
ENSG00000197153	ENSG00000115163	52	0.500	outparalog	235
ENSG00000197153	ENSG00000112727	100	1.000	outparalog	235
ENSG00000197153	ENSMUSG00000062417	100	1.000	outparalog	235
ENSG00000183598	ENSMUSG00000069312	99	1.000	outparalog	235
ENSG00000183598	ENSMUSG00000069265	99	1.000	outparalog	235
ENSG00000183598	ENSMUSG00000069310	99	1.000	outparalog	235
ENSG00000183598	ENSG00000203852	100	1.000	outparalog	235
ENSG00000183598	ENSG00000115163	52	0.500	outparalog	235
ENSG00000183598	ENSG00000112727	99	1.000	outparalog	235
ENSG00000183598	ENSMUSG00000062417	99	1.000	outparalog	235
ENSG00000203852	ENSMUSG00000069312	99	1.000	outparalog	235
ENSG00000203852	ENSMUSG00000069265	99	1.000	outparalog	235
ENSG00000203852	ENSMUSG00000069310	99	1.000	outparalog	235
ENSG00000203852	ENSG00000115163	52	0.500	outparalog	235
ENSG00000203852	ENSG00000112727	99	1.000	outparalog	235
ENSG00000203852	ENSMUSG00000062417	99	1.000	outparalog	235
ENSG00000115163	ENSMUSG00000069312	52	0.500	outparalog	235
ENSG00000115163	ENSMUSG00000069265	52	0.500	outparalog	235
ENSG00000115163	ENSMUSG00000069310	52	0.500	outparalog	235
ENSG00000115163	ENSG00000112727	52	0.500	outparalog	235
ENSG00000115163	ENSMUSG00000062417	52	0.500	outparalog	235
ENSG00000112727	ENSMUSG00000069312	100	1.000	ortholog	235
ENSG00000112727	ENSMUSG00000069265	100	1.000	outparalog	235
ENSG00000112727	ENSMUSG00000069310	100	1.000	outparalog	235
ENSG00000112727	ENSMUSG00000062417	100	1.000	outparalog	235
ENSMUSG00000069265	ENSMUSG00000069312	100	1.000	outparalog	235
ENSMUSG00000069265	ENSMUSG00000069310	100	1.000	outparalog	235
ENSMUSG00000069265	ENSMUSG00000062417	100	1.000	outparalog	235
ENSMUSG00000062417	ENSMUSG00000069312	100	1.000	outparalog	235
ENSMUSG00000062417	ENSMUSG00000069310	100	1.000	outparalog	235
ENSMUSG00000069312	ENSMUSG00000069310	100	1.000	outparalog	235
ENSG00000079387	ENSG00000163904	41	0.622	outparalog	238
ENSG00000079387	ENSMUSG00000005204	29	0.622	outparalog	238
ENSG00000163904	ENSMUSG00000005204	30	0.889	outparalog	238
ENSG00000065057	ENSMUSG00000041429	81	0.808	ortholog	242
ENSG00000065057	ENSMUSG00000028687	27	0.692	outparalog	242
ENSG00000065057	ENSG00000132781	24	0.619	outparalog	242
ENSG00000132781	ENSMUSG00000028687	78	0.750	ortholog	242
ENSG00000132781	ENSMUSG00000041429	22	0.562	outparalog	242
ENSMUSG00000028687	ENSMUSG00000041429	24	0.812	outparalog	242
ENSG00000170348	ENSMUSG00000004821	30	0.750	outparalog	255
ENSG00000170348	ENSG00000158604	37	0.000	outparalog	255
ENSG00000158604	ENSMUSG00000004821	52	0.000	outparalog	255
ENSG00000183696	ENSMUSG00000020407	79	1.000	ortholog	256
ENSG00000183696	ENSG00000007001	63	0.857	outparalog	256
ENSG00000007001	ENSMUSG00000020407	61	0.857	outparalog	256
ENSG00000108849	ENSMUSG00000017316	62	0.750	ortholog	259
ENSG00000108849	ENSMUSG00000029819	40	0.750	outparalog	259
ENSG00000108849	ENSMUSG00000017311	39	0.900	outparalog	259
ENSG00000108849	ENSG00000122585	38	0.654	outparalog	259
ENSG00000122585	ENSMUSG00000029819	93	0.490	ortholog	259
ENSG00000122585	ENSMUSG00000017311	51	0.692	outparalog	259
ENSG00000122585	ENSMUSG00000017316	32	0.490	outparalog	259
ENSMUSG00000029819	ENSMUSG00000017311	49	0.675	outparalog	259
ENSMUSG00000029819	ENSMUSG00000017316	35	1.000	outparalog	259
ENSMUSG00000017311	ENSMUSG00000017316	36	0.675	outparalog	259
ENSG00000142657	ENSMUSG00000028961	94	0.000	ortholog	288
ENSG00000169016	ENSMUSG00000057469	87	0.343	ortholog	295
ENSG00000169016	ENSMUSG00000027552	36	0.464	outparalog	295
ENSG00000169016	ENSMUSG00000018983	44	0.464	outparalog	295
ENSG00000169016	ENSG00000101412	39	0.850	outparalog	295
ENSG00000169016	ENSG00000007968	45	0.589	outparalog	295
ENSG00000169016	ENSG00000133740	33	0.643	outparalog	295
ENSG00000169016	ENSG00000112242	48	0.464	outparalog	295
ENSG00000169016	ENSMUSG00000014859	42	0.464	outparalog	295
ENSG00000169016	ENSMUSG00000016477	46	0.429	outparalog	295
ENSG00000169016	ENSG00000205250	41	0.464	outparalog	295
ENSG00000169016	ENSMUSG00000027490	41	0.536	outparalog	295
ENSG00000101412	ENSMUSG00000027490	86	0.787	ortholog	295
ENSG00000101412	ENSMUSG00000027552	42	0.800	outparalog	295
ENSG00000101412	ENSMUSG00000018983	46	0.800	outparalog	295
ENSG00000101412	ENSMUSG00000057469	40	0.750	outparalog	295
ENSG00000101412	ENSG00000007968	50	0.525	outparalog	295
ENSG00000101412	ENSG00000133740	42	0.600	outparalog	295
ENSG00000101412	ENSG00000112242	49	0.800	outparalog	295
ENSG00000101412	ENSMUSG00000014859	42	0.800	outparalog	295
ENSG00000101412	ENSMUSG00000016477	48	0.729	outparalog	295
ENSG00000101412	ENSG00000205250	44	0.800	outparalog	295
ENSG00000007968	ENSMUSG00000018983	84	0.625	ortholog	295
ENSG00000007968	ENSMUSG00000027552	43	0.625	outparalog	295
ENSG00000007968	ENSMUSG00000057469	44	0.450	outparalog	295
ENSG00000007968	ENSG00000133740	40	0.750	outparalog	295
ENSG00000007968	ENSG00000112242	53	0.625	outparalog	295
ENSG00000007968	ENSMUSG00000014859	49	0.625	outparalog	295
ENSG00000007968	ENSMUSG00000016477	54	0.589	outparalog	295
ENSG00000007968	ENSG00000205250	49	0.625	outparalog	295
ENSG00000007968	ENSMUSG00000027490	47	0.562	outparalog	295
ENSG00000133740	ENSMUSG00000027552	90	0.667	ortholog	295
ENSG00000133740	ENSMUSG00000018983	41	0.667	outparalog	295
ENSG00000133740	ENSMUSG00000057469	35	0.350	outparalog	295
ENSG00000133740	ENSG00000112242	40	0.667	outparalog	295
ENSG00000133740	ENSMUSG00000014859	72	0.667	outparalog	295
ENSG00000133740	ENSMUSG00000016477	41	0.643	outparalog	295
ENSG00000133740	ENSG00000205250	71	0.667	outparalog	295
ENSG00000133740	ENSMUSG00000027490	43	0.625	outparalog	295
ENSG00000112242	ENSMUSG00000016477	96	0.929	ortholog	295
ENSG00000112242	ENSMUSG00000027552	45	1.000	outparalog	295
ENSG00000112242	ENSMUSG00000018983	53	1.000	outparalog	295
ENSG00000112242	ENSMUSG00000057469	48	0.917	outparalog	295
ENSG00000112242	ENSMUSG00000014859	47	1.000	outparalog	295
ENSG00000112242	ENSG00000205250	48	1.000	outparalog	295
ENSG00000112242	ENSMUSG00000027490	49	0.875	outparalog	295
ENSG00000205250	ENSMUSG00000014859	93	1.000	ortholog	295
ENSG00000205250	ENSMUSG00000027552	69	1.000	outparalog	295
ENSG00000205250	ENSMUSG00000018983	46	1.000	outparalog	295
ENSG00000205250	ENSMUSG00000057469	42	0.917	outparalog	295
ENSG00000205250	ENSMUSG00000016477	48	0.929	outparalog	295
ENSG00000205250	ENSMUSG00000027490	43	0.875	outparalog	295
ENSMUSG00000057469	ENSMUSG00000027552	38	0.917	outparalog	295
ENSMUSG00000057469	ENSMUSG00000018983	46	0.917	outparalog	295
ENSMUSG00000057469	ENSMUSG00000014859	41	0.917	outparalog	295
ENSMUSG00000057469	ENSMUSG00000016477	48	0.857	outparalog	295
ENSMUSG00000057469	ENSMUSG00000027490	41	0.812	outparalog	295
ENSMUSG00000027552	ENSMUSG00000018983	40	1.000	outparalog	295
ENSMUSG00000027552	ENSMUSG00000014859	70	1.000	outparalog	295
ENSMUSG00000027552	ENSMUSG00000016477	41	0.929	outparalog	295
ENSMUSG00000027552	ENSMUSG00000027490	40	0.875	outparalog	295
ENSMUSG00000018983	ENSMUSG00000014859	45	1.000	outparalog	295
ENSMUSG00000018983	ENSMUSG00000016477	54	0.929	outparalog	295
ENSMUSG00000018983	ENSMUSG00000027490	48	0.875	outparalog	295
ENSMUSG00000014859	ENSMUSG00000016477	47	0.929	outparalog	295
ENSMUSG00000014859	ENSMUSG00000027490	43	0.875	outparalog	295
ENSMUSG00000016477	ENSMUSG00000027490	49	0.938	outparalog	295
ENSG00000137251	ENSG00000164733	34	0.600	outparalog	297
ENSG00000140941	ENSMUSG00000031950	39	1.000	outparalog	302
ENSG00000140941	ENSMUSG00000027602	82	1.000	outparalog	302
ENSG00000140941	ENSMUSG00000018567	32	0.700	outparalog	302
ENSG00000140941	ENSG00000170296	32	0.643	outparalog	302
ENSG00000140941	ENSMUSG00000031812	95	1.000	outparalog	302
ENSG00000140941	ENSG00000034713	39	0.591	outparalog	302
ENSG00000170296	ENSMUSG00000018567	100	0.686	ortholog	302
ENSG00000170296	ENSMUSG00000031950	57	0.643	outparalog	302
ENSG00000170296	ENSMUSG00000027602	34	0.643	outparalog	302
ENSG00000170296	ENSMUSG00000031812	32	0.643	outparalog	302
ENSG00000170296	ENSG00000034713	57	0.351	outparalog	302
ENSG00000034713	ENSMUSG00000031950	100	0.591	ortholog	302
ENSG00000034713	ENSMUSG00000027602	42	0.591	outparalog	302
ENSG00000034713	ENSMUSG00000018567	57	0.436	outparalog	302
ENSG00000034713	ENSMUSG00000031812	39	0.591	outparalog	302
ENSMUSG00000031812	ENSMUSG00000031950	39	1.000	outparalog	302
ENSMUSG00000031812	ENSMUSG00000027602	82	1.000	outparalog	302
ENSMUSG00000031812	ENSMUSG00000018567	32	0.700	outparalog	302
ENSMUSG00000018567	ENSMUSG00000031950	57	0.700	outparalog	302
ENSMUSG00000018567	ENSMUSG00000027602	34	0.700	outparalog	302
ENSMUSG00000031950	ENSMUSG00000027602	42	1.000	outparalog	302
ENSG00000133101	ENSMUSG00000027793	84	1.000	ortholog	327
ENSG00000133101	ENSG00000157456	36	1.000	outparalog	327
ENSG00000133101	ENSG00000134057	31	1.000	outparalog	327
ENSG00000133101	ENSG00000162063	28	1.000	outparalog	327
ENSG00000133101	ENSG00000145386	53	1.000	outparalog	327
ENSG00000133101	ENSMUSG00000027715	54	1.000	outparalog	327
ENSG00000133101	ENSMUSG00000041431	33	0.667	outparalog	327
ENSG00000157456	ENSMUSG00000027793	34	1.000	outparalog	327
ENSG00000157456	ENSG00000134057	56	1.000	outparalog	327
ENSG00000157456	ENSG00000162063	29	1.000	outparalog	327
ENSG00000157456	ENSG00000145386	36	1.000	outparalog	327
ENSG00000157456	ENSMUSG00000027715	35	1.000	outparalog	327
ENSG00000157456	ENSMUSG00000041431	53	0.667	outparalog	327
ENSG00000162063	ENSMUSG00000027793	29	1.000	outparalog	327
ENSG00000162063	ENSG00000134057	27	1.000	outparalog	327
ENSG00000162063	ENSG00000145386	31	1.000	outparalog	327
ENSG00000162063	ENSMUSG00000027715	34	1.000	outparalog	327
ENSG00000162063	ENSMUSG00000041431	25	0.667	outparalog	327
ENSG00000145386	ENSMUSG00000027715	88	1.000	ortholog	327
ENSG00000145386	ENSMUSG00000027793	51	1.000	outparalog	327
ENSG00000145386	ENSG00000134057	33	1.000	outparalog	327
ENSG00000145386	ENSMUSG00000041431	34	0.667	outparalog	327
ENSG00000134057	ENSMUSG00000041431	87	0.667	one2many ortholog	327
ENSG00000134057	ENSMUSG00000027793	32	1.000	outparalog	327
ENSG00000134057	ENSMUSG00000027715	33	1.000	outparalog	327
ENSMUSG00000027793	ENSMUSG00000027715	50	1.000	outparalog	327
ENSMUSG00000027793	ENSMUSG00000041431	32	0.667	outparalog	327
ENSMUSG00000027715	ENSMUSG00000041431	33	0.667	outparalog	327
ENSG00000162702	ENSG00000163848	40	1.000	outparalog	331
ENSG00000165912	ENSMUSG00000027257	94	0.667	ortholog	353
ENSG00000165912	ENSG00000100266	59	0.000	outparalog	353
ENSG00000165912	ENSMUSG00000040276	53	0.667	outparalog	353
ENSG00000165912	ENSG00000137478	26	0.833	outparalog	353
ENSG00000165912	ENSG00000125733	29	0.667	outparalog	353
ENSG00000165912	ENSMUSG00000019487	32	0.833	outparalog	353
ENSG00000165912	ENSMUSG00000016664	58	0.667	outparalog	353
ENSG00000100266	ENSMUSG00000016664	94	0.000	ortholog	353
ENSG00000100266	ENSMUSG00000027257	59	0.000	outparalog	353
ENSG00000100266	ENSMUSG00000040276	70	0.000	outparalog	353
ENSG00000100266	ENSG00000137478	27	0.000	outparalog	353
ENSG00000100266	ENSG00000125733	25	0.000	outparalog	353
ENSG00000100266	ENSMUSG00000019487	27	0.000	outparalog	353
ENSG00000137478	ENSMUSG00000027257	26	0.833	outparalog	353
ENSG00000137478	ENSMUSG00000040276	25	0.833	outparalog	353
ENSG00000137478	ENSG00000125733	25	0.833	outparalog	353
ENSG00000137478	ENSMUSG00000019487	23	1.000	outparalog	353
ENSG00000137478	ENSMUSG00000016664	27	0.833	outparalog	353
ENSG00000125733	ENSMUSG00000019487	91	0.833	ortholog	353
ENSG00000125733	ENSMUSG00000027257	26	0.667	outparalog	353
ENSG00000125733	ENSMUSG00000040276	24	0.667	outparalog	353
ENSG00000125733	ENSMUSG00000016664	25	0.667	outparalog	353
ENSMUSG00000027257	ENSMUSG00000040276	53	1.000	outparalog	353
ENSMUSG00000027257	ENSMUSG00000019487	27	0.833	outparalog	353
ENSMUSG00000027257	ENSMUSG00000016664	59	1.000	outparalog	353
ENSMUSG00000040276	ENSMUSG00000019487	26	0.833	outparalog	353
ENSMUSG00000040276	ENSMUSG00000016664	70	1.000	outparalog	353
ENSMUSG00000019487	ENSMUSG00000016664	25	0.833	outparalog	353
ENSG00000213676	ENSG00000118217	38	0.727	outparalog	361
ENSG00000169919	ENSMUSG00000025534	75	1.000	one2many ortholog	364
ENSG00000092820	ENSMUSG00000052397	97	0.667	ortholog	373
ENSG00000092820	ENSMUSG00000009073	47	0.667	outparalog	373
ENSG00000092820	ENSMUSG00000032050	77	0.667	outparalog	373
ENSG00000092820	ENSG00000147065	74	0.367	outparalog	373
ENSG00000147065	ENSMUSG00000052397	74	0.700	outparalog	373
ENSG00000147065	ENSMUSG00000009073	47	0.700	outparalog	373
ENSG00000147065	ENSMUSG00000032050	82	0.700	outparalog	373
ENSMUSG00000052397	ENSMUSG00000009073	47	1.000	outparalog	373
ENSMUSG00000052397	ENSMUSG00000032050	76	1.000	outparalog	373
ENSMUSG00000009073	ENSMUSG00000032050	48	1.000	outparalog	373
ENSG00000103152	ENSMUSG00000020287	74	0.000	ortholog	378
ENSG00000147168	ENSMUSG00000031304	71	0.667	ortholog	391
ENSG00000147168	ENSG00000091181	27	0.709	outparalog	391
ENSG00000091181	ENSMUSG00000031304	28	0.582	outparalog	391
ENSG00000113448	ENSMUSG00000023868	26	0.938	outparalog	400
ENSG00000113448	ENSMUSG00000019990	35	1.000	outparalog	400
ENSG00000113448	ENSMUSG00000041119	29	0.875	outparalog	400
ENSG00000113448	ENSG00000152270	34	0.875	outparalog	400
ENSG00000113448	ENSG00000205268	33	1.000	outparalog	400
ENSG00000113448	ENSG00000065989	73	1.000	outparalog	400
ENSG00000113448	ENSG00000105650	73	1.000	outparalog	400
ENSG00000113448	ENSG00000123360	33	0.875	outparalog	400
ENSG00000113448	ENSMUSG00000053965	28	0.562	outparalog	400
ENSG00000113448	ENSG00000184588	76	1.000	outparalog	400
ENSG00000113448	ENSG00000186642	30	0.875	outparalog	400
ENSG00000113448	ENSG00000172572	34	0.875	outparalog	400
ENSG00000113448	ENSMUSG00000025584	31	1.000	outparalog	400
ENSG00000152270	ENSMUSG00000023868	24	0.938	outparalog	400
ENSG00000152270	ENSMUSG00000019990	34	0.875	outparalog	400
ENSG00000152270	ENSMUSG00000041119	32	0.875	outparalog	400
ENSG00000152270	ENSG00000205268	33	0.875	outparalog	400
ENSG00000152270	ENSG00000065989	32	0.875	outparalog	400
ENSG00000152270	ENSG00000105650	34	0.875	outparalog	400
ENSG00000152270	ENSG00000123360	36	0.875	outparalog	400
ENSG00000152270	ENSMUSG00000053965	23	0.562	outparalog	400
ENSG00000152270	ENSG00000184588	35	0.875	outparalog	400
ENSG00000152270	ENSG00000186642	27	0.875	outparalog	400
ENSG00000152270	ENSG00000172572	51	1.000	outparalog	400
ENSG00000152270	ENSMUSG00000025584	26	0.875	outparalog	400
ENSG00000205268	ENSMUSG00000023868	30	0.938	outparalog	400
ENSG00000205268	ENSMUSG00000019990	60	1.000	outparalog	400
ENSG00000205268	ENSMUSG00000041119	29	0.875	outparalog	400
ENSG00000205268	ENSG00000065989	37	1.000	outparalog	400
ENSG00000205268	ENSG00000105650	35	1.000	outparalog	400
ENSG00000205268	ENSG00000123360	30	0.875	outparalog	400
ENSG00000205268	ENSMUSG00000053965	30	0.562	outparalog	400
ENSG00000205268	ENSG00000184588	36	1.000	outparalog	400
ENSG00000205268	ENSG00000186642	30	0.875	outparalog	400
ENSG00000205268	ENSG00000172572	35	0.875	outparalog	400
ENSG00000205268	ENSMUSG00000025584	35	1.000	outparalog	400
ENSG00000065989	ENSMUSG00000023868	24	0.938	outparalog	400
ENSG00000065989	ENSMUSG00000019990	36	1.000	outparalog	400
ENSG00000065989	ENSMUSG00000041119	30	0.875	outparalog	400
ENSG00000065989	ENSG00000105650	71	1.000	outparalog	400
ENSG00000065989	ENSG00000123360	35	0.875	outparalog	400
ENSG00000065989	ENSMUSG00000053965	26	0.562	outparalog	400
ENSG00000065989	ENSG00000184588	72	1.000	outparalog	400
ENSG00000065989	ENSG00000186642	28	0.875	outparalog	400
ENSG00000065989	ENSG00000172572	32	0.875	outparalog	400
ENSG00000065989	ENSMUSG00000025584	29	1.000	outparalog	400
ENSG00000105650	ENSMUSG00000023868	27	0.938	outparalog	400
ENSG00000105650	ENSMUSG00000019990	34	1.000	outparalog	400
ENSG00000105650	ENSMUSG00000041119	29	0.875	outparalog	400
ENSG00000105650	ENSG00000123360	34	0.875	outparalog	400
ENSG00000105650	ENSMUSG00000053965	28	0.562	outparalog	400
ENSG00000105650	ENSG00000184588	65	1.000	outparalog	400
ENSG00000105650	ENSG00000186642	32	0.875	outparalog	400
ENSG00000105650	ENSG00000172572	28	0.875	outparalog	400
ENSG00000105650	ENSMUSG00000025584	30	1.000	outparalog	400
ENSG00000123360	ENSMUSG00000023868	28	0.938	outparalog	400
ENSG00000123360	ENSMUSG00000019990	31	0.875	outparalog	400
ENSG00000123360	ENSMUSG00000041119	26	0.875	outparalog	400
ENSG00000123360	ENSMUSG00000053965	29	0.562	outparalog	400
ENSG00000123360	ENSG00000184588	32	0.875	outparalog	400
ENSG00000123360	ENSG00000186642	28	0.875	outparalog	400
ENSG00000123360	ENSG00000172572	36	0.875	outparalog	400
ENSG00000123360	ENSMUSG00000025584	32	0.875	outparalog	400
ENSG00000184588	ENSMUSG00000023868	25	0.938	outparalog	400
ENSG00000184588	ENSMUSG00000019990	34	1.000	outparalog	400
ENSG00000184588	ENSMUSG00000041119	30	0.875	outparalog	400
ENSG00000184588	ENSMUSG00000053965	28	0.562	outparalog	400
ENSG00000184588	ENSG00000186642	26	0.875	outparalog	400
ENSG00000184588	ENSG00000172572	32	0.875	outparalog	400
ENSG00000184588	ENSMUSG00000025584	30	1.000	outparalog	400
ENSG00000186642	ENSMUSG00000023868	35	0.938	outparalog	400
ENSG00000186642	ENSMUSG00000019990	29	0.875	outparalog	400
ENSG00000186642	ENSMUSG00000041119	29	0.875	outparalog	400
ENSG00000186642	ENSMUSG00000053965	31	0.562	outparalog	400
ENSG00000186642	ENSG00000172572	24	0.875	outparalog	400
ENSG00000186642	ENSMUSG00000025584	28	0.875	outparalog	400
ENSG00000172572	ENSMUSG00000023868	26	0.938	outparalog	400
ENSG00000172572	ENSMUSG00000019990	33	0.875	outparalog	400
ENSG00000172572	ENSMUSG00000041119	31	0.875	outparalog	400
ENSG00000172572	ENSMUSG00000053965	25	0.562	outparalog	400
ENSG00000172572	ENSMUSG00000025584	28	0.875	outparalog	400
ENSMUSG00000053965	ENSMUSG00000023868	32	0.616	outparalog	400
ENSMUSG00000053965	ENSMUSG00000019990	33	0.562	outparalog	400
ENSMUSG00000053965	ENSMUSG00000041119	33	0.562	outparalog	400
ENSMUSG00000053965	ENSMUSG00000025584	24	0.562	outparalog	400
ENSMUSG00000023868	ENSMUSG00000019990	28	0.938	outparalog	400
ENSMUSG00000023868	ENSMUSG00000041119	28	0.938	outparalog	400
ENSMUSG00000023868	ENSMUSG00000025584	24	0.938	outparalog	400
ENSMUSG00000019990	ENSMUSG00000041119	29	0.875	outparalog	400
ENSMUSG00000019990	ENSMUSG00000025584	32	1.000	outparalog	400
ENSMUSG00000041119	ENSMUSG00000025584	35	0.875	outparalog	400
ENSG00000100387	ENSG00000114125	50	0.321	outparalog	429
ENSG00000100387	ENSMUSG00000051234	50	1.000	outparalog	429
ENSG00000114125	ENSMUSG00000051234	96	0.321	one2many ortholog	429
ENSG00000197943	ENSMUSG00000016933	52	0.750	outparalog	434
ENSG00000108387	ENSG00000184640	45	0.826	outparalog	460
ENSG00000108387	ENSMUSG00000001833	53	0.000	outparalog	460
ENSG00000108387	ENSG00000138758	43	0.000	outparalog	460
ENSG00000108387	ENSG00000164402	41	0.000	outparalog	460
ENSG00000108387	ENSG00000180096	66	0.000	outparalog	460
ENSG00000108387	ENSMUSG00000026276	63	0.000	outparalog	460
ENSG00000184640	ENSMUSG00000001833	50	0.611	outparalog	460
ENSG00000184640	ENSG00000138758	45	0.611	outparalog	460
ENSG00000184640	ENSG00000164402	44	0.611	outparalog	460
ENSG00000184640	ENSG00000180096	44	0.611	outparalog	460
ENSG00000184640	ENSMUSG00000026276	47	0.611	outparalog	460
ENSG00000138758	ENSMUSG00000001833	42	1.000	outparalog	460
ENSG00000138758	ENSG00000164402	79	1.000	outparalog	460
ENSG00000138758	ENSG00000180096	42	1.000	outparalog	460
ENSG00000138758	ENSMUSG00000026276	42	1.000	outparalog	460
ENSG00000164402	ENSMUSG00000001833	44	1.000	outparalog	460
ENSG00000164402	ENSG00000180096	44	1.000	outparalog	460
ENSG00000164402	ENSMUSG00000026276	43	1.000	outparalog	460
ENSG00000180096	ENSMUSG00000001833	49	1.000	outparalog	460
ENSG00000180096	ENSMUSG00000026276	60	1.000	outparalog	460
ENSMUSG00000001833	ENSMUSG00000026276	58	1.000	outparalog	460
ENSG00000116044	ENSMUSG00000015839	83	0.857	ortholog	479
ENSG00000116044	ENSG00000082641	40	0.400	outparalog	479
ENSG00000116044	ENSG00000050344	32	0.750	outparalog	479
ENSG00000116044	ENSG00000123405	43	0.750	outparalog	479
ENSG00000082641	ENSG00000050344	42	0.750	outparalog	479
ENSG00000082641	ENSMUSG00000015839	41	0.514	outparalog	479
ENSG00000082641	ENSG00000123405	44	0.750	outparalog	479
ENSG00000050344	ENSMUSG00000015839	32	0.850	outparalog	479
ENSG00000050344	ENSG00000123405	40	1.000	outparalog	479
ENSG00000123405	ENSMUSG00000015839	44	0.850	outparalog	479
ENSG00000137936	ENSMUSG00000059013	48	0.321	outparalog	486
ENSG00000137936	ENSG00000095370	47	0.643	outparalog	486
ENSG00000095370	ENSMUSG00000059013	87	0.571	ortholog	486
ENSG00000198931	ENSMUSG00000006589	83	0.548	ortholog	494
ENSG00000147224	ENSG00000141127	49	0.000	outparalog	504
ENSG00000147224	ENSG00000161542	48	0.000	outparalog	504
ENSG00000141127	ENSG00000161542	79	0.750	outparalog	504
ENSG00000163517	ENSMUSG00000034245	92	1.000	ortholog	513
ENSG00000102471	ENSG00000131507	63	1.000	outparalog	526
ENSG00000102471	ENSMUSG00000024425	60	0.000	outparalog	526
ENSG00000131507	ENSMUSG00000024425	97	0.000	ortholog	526
ENSMUSG00000039304	ENSMUSG00000022015	33	1.000	outparalog	528
ENSG00000095002	ENSMUSG00000024151	93	0.541	ortholog	536
ENSG00000095002	ENSG00000116062	31	0.889	outparalog	536
ENSG00000095002	ENSMUSG00000005370	32	0.550	outparalog	536
ENSG00000095002	ENSMUSG00000014850	30	0.378	outparalog	536
ENSG00000095002	ENSG00000057468	27	0.533	outparalog	536
ENSG00000095002	ENSG00000113318	30	0.591	outparalog	536
ENSG00000116062	ENSMUSG00000005370	86	0.550	ortholog	536
ENSG00000116062	ENSMUSG00000014850	32	0.378	outparalog	536
ENSG00000116062	ENSG00000057468	27	0.533	outparalog	536
ENSG00000116062	ENSG00000113318	31	0.690	outparalog	536
ENSG00000116062	ENSMUSG00000024151	32	0.541	outparalog	536
ENSG00000057468	ENSMUSG00000005370	29	0.650	outparalog	536
ENSG00000057468	ENSMUSG00000014850	27	0.750	outparalog	536
ENSG00000057468	ENSG00000113318	29	0.565	outparalog	536
ENSG00000057468	ENSMUSG00000024151	27	0.568	outparalog	536
ENSG00000113318	ENSMUSG00000014850	82	0.420	ortholog	536
ENSG00000113318	ENSMUSG00000005370	31	0.502	outparalog	536
ENSG00000113318	ENSMUSG00000024151	30	0.400	outparalog	536
ENSMUSG00000024151	ENSMUSG00000005370	32	0.655	outparalog	536
ENSMUSG00000024151	ENSMUSG00000014850	31	0.636	outparalog	536
ENSMUSG00000005370	ENSMUSG00000014850	31	0.533	outparalog	536
ENSG00000131374	ENSMUSG00000039678	35	1.000	outparalog	541
ENSMUSG00000020936	ENSMUSG00000026643	76	1.000	outparalog	550
ENSG00000179002	ENSMUSG00000029072	32	0.917	outparalog	553
ENSG00000179002	ENSG00000169962	32	1.000	outparalog	553
ENSG00000179002	ENSG00000173662	38	1.000	outparalog	553
ENSG00000179002	ENSG00000159423	22	0.000	outparalog	553
ENSG00000169962	ENSMUSG00000029072	73	0.917	ortholog	553
ENSG00000169962	ENSG00000173662	35	1.000	outparalog	553
ENSG00000169962	ENSG00000159423	26	0.000	outparalog	553
ENSG00000173662	ENSMUSG00000029072	34	0.917	outparalog	553
ENSG00000173662	ENSG00000159423	24	0.000	outparalog	553
ENSG00000159423	ENSMUSG00000029072	24	0.000	outparalog	553
ENSG00000196116	ENSMUSG00000035517	85	1.000	ortholog	590
ENSG00000196116	ENSMUSG00000025081	24	1.000	outparalog	590
ENSG00000196116	ENSG00000197157	25	0.700	outparalog	590
ENSG00000196116	ENSMUSG00000000365	26	0.700	outparalog	590
ENSG00000197157	ENSMUSG00000025081	25	0.700	outparalog	590
ENSG00000197157	ENSMUSG00000035517	24	0.700	outparalog	590
ENSG00000197157	ENSMUSG00000000365	25	0.400	outparalog	590
ENSMUSG00000025081	ENSMUSG00000035517	25	1.000	outparalog	590
ENSMUSG00000025081	ENSMUSG00000000365	29	0.700	outparalog	590
ENSMUSG00000035517	ENSMUSG00000000365	26	0.700	outparalog	590
ENSMUSG00000025007	ENSMUSG00000030850	23	0.343	outparalog	591
ENSG00000164252	ENSG00000003756	27	0.250	outparalog	607
ENSG00000164252	ENSG00000004534	26	0.250	outparalog	607
ENSG00000003756	ENSG00000004534	41	1.000	outparalog	607
ENSG00000110237	ENSMUSG00000040964	33	0.000	outparalog	653
ENSG00000198898	ENSG00000116489	87	0.750	outparalog	659
ENSG00000204209	ENSMUSG00000002307	73	0.327	ortholog	664
ENSG00000115616	ENSMUSG00000026062	91	1.000	ortholog	676
ENSG00000115616	ENSG00000065923	33	0.833	outparalog	676
ENSG00000115616	ENSMUSG00000036123	46	1.000	outparalog	676
ENSG00000115616	ENSMUSG00000028854	50	1.000	outparalog	676
ENSG00000115616	ENSG00000135740	44	1.000	outparalog	676
ENSG00000115616	ENSG00000066230	45	1.000	outparalog	676
ENSG00000115616	ENSG00000090020	50	0.833	outparalog	676
ENSG00000065923	ENSMUSG00000026062	31	0.833	outparalog	676
ENSG00000065923	ENSMUSG00000036123	30	0.833	outparalog	676
ENSG00000065923	ENSMUSG00000028854	31	0.833	outparalog	676
ENSG00000065923	ENSG00000135740	31	0.833	outparalog	676
ENSG00000065923	ENSG00000066230	32	0.833	outparalog	676
ENSG00000065923	ENSG00000090020	31	0.722	outparalog	676
ENSG00000135740	ENSMUSG00000026062	45	1.000	outparalog	676
ENSG00000135740	ENSMUSG00000036123	55	1.000	outparalog	676
ENSG00000135740	ENSMUSG00000028854	43	1.000	outparalog	676
ENSG00000135740	ENSG00000066230	55	1.000	outparalog	676
ENSG00000135740	ENSG00000090020	43	0.833	outparalog	676
ENSG00000066230	ENSMUSG00000036123	90	1.000	ortholog	676
ENSG00000066230	ENSMUSG00000026062	44	1.000	outparalog	676
ENSG00000066230	ENSMUSG00000028854	42	1.000	outparalog	676
ENSG00000066230	ENSG00000090020	43	0.833	outparalog	676
ENSG00000090020	ENSMUSG00000028854	93	0.833	ortholog	676
ENSG00000090020	ENSMUSG00000026062	50	0.833	outparalog	676
ENSG00000090020	ENSMUSG00000036123	42	0.833	outparalog	676
ENSMUSG00000026062	ENSMUSG00000036123	45	1.000	outparalog	676
ENSMUSG00000026062	ENSMUSG00000028854	49	1.000	outparalog	676
ENSMUSG00000036123	ENSMUSG00000028854	42	1.000	outparalog	676
ENSG00000183072	ENSMUSG00000015579	89	0.750	ortholog	706
ENSG00000183072	ENSMUSG00000027434	41	0.917	outparalog	706
ENSG00000183072	ENSMUSG00000001496	44	1.000	outparalog	706
ENSG00000183072	ENSG00000136327	50	0.350	outparalog	706
ENSG00000136327	ENSMUSG00000027434	53	0.333	outparalog	706
ENSG00000136327	ENSMUSG00000001496	47	0.350	outparalog	706
ENSG00000136327	ENSMUSG00000015579	49	0.300	outparalog	706
ENSMUSG00000027434	ENSMUSG00000001496	47	0.917	outparalog	706
ENSMUSG00000027434	ENSMUSG00000015579	46	0.800	outparalog	706
ENSMUSG00000001496	ENSMUSG00000015579	45	0.750	outparalog	706
ENSG00000136492	ENSG00000104884	32	0.591	outparalog	733
ENSG00000114251	ENSMUSG00000021994	92	0.800	ortholog	767
ENSG00000114251	ENSMUSG00000030170	81	0.800	outparalog	767
ENSG00000114251	ENSMUSG00000009900	48	0.800	outparalog	767
ENSG00000114251	ENSMUSG00000000125	48	0.800	outparalog	767
ENSG00000114251	ENSMUSG00000022996	45	0.800	outparalog	767
ENSG00000114251	ENSMUSG00000015957	43	0.800	outparalog	767
ENSG00000114251	ENSMUSG00000026167	48	0.800	outparalog	767
ENSG00000114251	ENSMUSG00000027840	54	0.800	outparalog	767
ENSG00000114251	ENSMUSG00000036961	44	0.800	outparalog	767
ENSG00000114251	ENSMUSG00000018486	41	0.800	outparalog	767
ENSG00000114251	ENSG00000075290	42	0.700	outparalog	767
ENSG00000114251	ENSMUSG00000030093	49	0.800	outparalog	767
ENSG00000114251	ENSMUSG00000022382	49	0.800	outparalog	767
ENSG00000114251	ENSMUSG00000036856	51	0.800	outparalog	767
ENSG00000114251	ENSMUSG00000010797	52	0.800	outparalog	767
ENSG00000114251	ENSMUSG00000033227	44	0.800	outparalog	767
ENSG00000114251	ENSMUSG00000022997	43	0.800	outparalog	767
ENSG00000075290	ENSMUSG00000036961	96	0.000	ortholog	767
ENSG00000075290	ENSMUSG00000030170	43	0.000	outparalog	767
ENSG00000075290	ENSMUSG00000009900	42	0.000	outparalog	767
ENSG00000075290	ENSMUSG00000000125	42	0.000	outparalog	767
ENSG00000075290	ENSMUSG00000022996	41	0.000	outparalog	767
ENSG00000075290	ENSMUSG00000015957	35	0.000	outparalog	767
ENSG00000075290	ENSMUSG00000026167	41	0.000	outparalog	767
ENSG00000075290	ENSMUSG00000027840	42	0.000	outparalog	767
ENSG00000075290	ENSMUSG00000018486	41	0.000	outparalog	767
ENSG00000075290	ENSMUSG00000021994	42	0.000	outparalog	767
ENSG00000075290	ENSMUSG00000030093	42	0.000	outparalog	767
ENSG00000075290	ENSMUSG00000022382	43	0.000	outparalog	767
ENSG00000075290	ENSMUSG00000036856	44	0.000	outparalog	767
ENSG00000075290	ENSMUSG00000010797	42	0.000	outparalog	767
ENSG00000075290	ENSMUSG00000033227	43	0.000	outparalog	767
ENSG00000075290	ENSMUSG00000022997	42	0.000	outparalog	767
ENSMUSG00000030170	ENSMUSG00000009900	49	1.000	outparalog	767
ENSMUSG00000030170	ENSMUSG00000000125	47	1.000	outparalog	767
ENSMUSG00000030170	ENSMUSG00000022996	44	1.000	outparalog	767
ENSMUSG00000030170	ENSMUSG00000015957	43	1.000	outparalog	767
ENSMUSG00000030170	ENSMUSG00000026167	47	1.000	outparalog	767
ENSMUSG00000030170	ENSMUSG00000027840	53	1.000	outparalog	767
ENSMUSG00000030170	ENSMUSG00000036961	39	1.000	outparalog	767
ENSMUSG00000030170	ENSMUSG00000018486	40	1.000	outparalog	767
ENSMUSG00000030170	ENSMUSG00000021994	80	1.000	outparalog	767
ENSMUSG00000030170	ENSMUSG00000030093	48	1.000	outparalog	767
ENSMUSG00000030170	ENSMUSG00000022382	50	1.000	outparalog	767
ENSMUSG00000030170	ENSMUSG00000036856	49	1.000	outparalog	767
ENSMUSG00000030170	ENSMUSG00000010797	52	1.000	outparalog	767
ENSMUSG00000030170	ENSMUSG00000033227	46	1.000	outparalog	767
ENSMUSG00000030170	ENSMUSG00000022997	40	1.000	outparalog	767
ENSMUSG00000009900	ENSMUSG00000000125	85	1.000	outparalog	767
ENSMUSG00000009900	ENSMUSG00000022996	44	1.000	outparalog	767
ENSMUSG00000009900	ENSMUSG00000015957	39	1.000	outparalog	767
ENSMUSG00000009900	ENSMUSG00000026167	46	1.000	outparalog	767
ENSMUSG00000009900	ENSMUSG00000027840	45	1.000	outparalog	767
ENSMUSG00000009900	ENSMUSG00000036961	41	1.000	outparalog	767
ENSMUSG00000009900	ENSMUSG00000018486	36	1.000	outparalog	767
ENSMUSG00000009900	ENSMUSG00000021994	49	1.000	outparalog	767
ENSMUSG00000009900	ENSMUSG00000030093	47	1.000	outparalog	767
ENSMUSG00000009900	ENSMUSG00000022382	47	1.000	outparalog	767
ENSMUSG00000009900	ENSMUSG00000036856	50	1.000	outparalog	767
ENSMUSG00000009900	ENSMUSG00000010797	46	1.000	outparalog	767
ENSMUSG00000009900	ENSMUSG00000033227	46	1.000	outparalog	767
ENSMUSG00000009900	ENSMUSG00000022997	46	1.000	outparalog	767
ENSMUSG00000000125	ENSMUSG00000022996	44	1.000	outparalog	767
ENSMUSG00000000125	ENSMUSG00000015957	39	1.000	outparalog	767
ENSMUSG00000000125	ENSMUSG00000026167	45	1.000	outparalog	767
ENSMUSG00000000125	ENSMUSG00000027840	47	1.000	outparalog	767
ENSMUSG00000000125	ENSMUSG00000036961	40	1.000	outparalog	767
ENSMUSG00000000125	ENSMUSG00000018486	37	1.000	outparalog	767
ENSMUSG00000000125	ENSMUSG00000021994	47	1.000	outparalog	767
ENSMUSG00000000125	ENSMUSG00000030093	47	1.000	outparalog	767
ENSMUSG00000000125	ENSMUSG00000022382	49	1.000	outparalog	767
ENSMUSG00000000125	ENSMUSG00000036856	50	1.000	outparalog	767
ENSMUSG00000000125	ENSMUSG00000010797	47	1.000	outparalog	767
ENSMUSG00000000125	ENSMUSG00000033227	45	1.000	outparalog	767
ENSMUSG00000000125	ENSMUSG00000022997	47	1.000	outparalog	767
ENSMUSG00000022996	ENSMUSG00000015957	41	1.000	outparalog	767
ENSMUSG00000022996	ENSMUSG00000026167	64	1.000	outparalog	767
ENSMUSG00000022996	ENSMUSG00000027840	42	1.000	outparalog	767
ENSMUSG00000022996	ENSMUSG00000036961	39	1.000	outparalog	767
ENSMUSG00000022996	ENSMUSG00000018486	43	1.000	outparalog	767
ENSMUSG00000022996	ENSMUSG00000021994	44	1.000	outparalog	767
ENSMUSG00000022996	ENSMUSG00000030093	43	1.000	outparalog	767
ENSMUSG00000022996	ENSMUSG00000022382	44	1.000	outparalog	767
ENSMUSG00000022996	ENSMUSG00000036856	44	1.000	outparalog	767
ENSMUSG00000022996	ENSMUSG00000010797	42	1.000	outparalog	767
ENSMUSG00000022996	ENSMUSG00000033227	45	1.000	outparalog	767
ENSMUSG00000022996	ENSMUSG00000022997	45	1.000	outparalog	767
ENSMUSG00000015957	ENSMUSG00000026167	39	1.000	outparalog	767
ENSMUSG00000015957	ENSMUSG00000027840	43	1.000	outparalog	767
ENSMUSG00000015957	ENSMUSG00000036961	35	1.000	outparalog	767
ENSMUSG00000015957	ENSMUSG00000018486	42	1.000	outparalog	767
ENSMUSG00000015957	ENSMUSG00000021994	42	1.000	outparalog	767
ENSMUSG00000015957	ENSMUSG00000030093	39	1.000	outparalog	767
ENSMUSG00000015957	ENSMUSG00000022382	39	1.000	outparalog	767
ENSMUSG00000015957	ENSMUSG00000036856	41	1.000	outparalog	767
ENSMUSG00000015957	ENSMUSG00000010797	39	1.000	outparalog	767
ENSMUSG00000015957	ENSMUSG00000033227	40	1.000	outparalog	767
ENSMUSG00000015957	ENSMUSG00000022997	40	1.000	outparalog	767
ENSMUSG00000026167	ENSMUSG00000027840	45	1.000	outparalog	767
ENSMUSG00000026167	ENSMUSG00000036961	40	1.000	outparalog	767
ENSMUSG00000026167	ENSMUSG00000018486	42	1.000	outparalog	767
ENSMUSG00000026167	ENSMUSG00000021994	47	1.000	outparalog	767
ENSMUSG00000026167	ENSMUSG00000030093	43	1.000	outparalog	767
ENSMUSG00000026167	ENSMUSG00000022382	46	1.000	outparalog	767
ENSMUSG00000026167	ENSMUSG00000036856	45	1.000	outparalog	767
ENSMUSG00000026167	ENSMUSG00000010797	42	1.000	outparalog	767
ENSMUSG00000026167	ENSMUSG00000033227	45	1.000	outparalog	767
ENSMUSG00000026167	ENSMUSG00000022997	44	1.000	outparalog	767
ENSMUSG00000027840	ENSMUSG00000036961	43	1.000	outparalog	767
ENSMUSG00000027840	ENSMUSG00000018486	42	1.000	outparalog	767
ENSMUSG00000027840	ENSMUSG00000021994	52	1.000	outparalog	767
ENSMUSG00000027840	ENSMUSG00000030093	52	1.000	outparalog	767
ENSMUSG00000027840	ENSMUSG00000022382	52	1.000	outparalog	767
ENSMUSG00000027840	ENSMUSG00000036856	50	1.000	outparalog	767
ENSMUSG00000027840	ENSMUSG00000010797	69	1.000	outparalog	767
ENSMUSG00000027840	ENSMUSG00000033227	46	1.000	outparalog	767
ENSMUSG00000027840	ENSMUSG00000022997	46	1.000	outparalog	767
ENSMUSG00000036961	ENSMUSG00000018486	37	1.000	outparalog	767
ENSMUSG00000036961	ENSMUSG00000021994	43	1.000	outparalog	767
ENSMUSG00000036961	ENSMUSG00000030093	40	1.000	outparalog	767
ENSMUSG00000036961	ENSMUSG00000022382	40	1.000	outparalog	767
ENSMUSG00000036961	ENSMUSG00000036856	43	1.000	outparalog	767
ENSMUSG00000036961	ENSMUSG00000010797	42	1.000	outparalog	767
ENSMUSG00000036961	ENSMUSG00000033227	45	1.000	outparalog	767
ENSMUSG00000036961	ENSMUSG00000022997	41	1.000	outparalog	767
ENSMUSG00000018486	ENSMUSG00000021994	41	1.000	outparalog	767
ENSMUSG00000018486	ENSMUSG00000030093	39	1.000	outparalog	767
ENSMUSG00000018486	ENSMUSG00000022382	37	1.000	outparalog	767
ENSMUSG00000018486	ENSMUSG00000036856	42	1.000	outparalog	767
ENSMUSG00000018486	ENSMUSG00000010797	44	1.000	outparalog	767
ENSMUSG00000018486	ENSMUSG00000033227	42	1.000	outparalog	767
ENSMUSG00000018486	ENSMUSG00000022997	42	1.000	outparalog	767
ENSMUSG00000021994	ENSMUSG00000030093	49	1.000	outparalog	767
ENSMUSG00000021994	ENSMUSG00000022382	50	1.000	outparalog	767
ENSMUSG00000021994	ENSMUSG00000036856	51	1.000	outparalog	767
ENSMUSG00000021994	ENSMUSG00000010797	52	1.000	outparalog	767
ENSMUSG00000021994	ENSMUSG00000033227	44	1.000	outparalog	767
ENSMUSG00000021994	ENSMUSG00000022997	43	1.000	outparalog	767
ENSMUSG00000030093	ENSMUSG00000022382	78	1.000	outparalog	767
ENSMUSG00000030093	ENSMUSG00000036856	48	1.000	outparalog	767
ENSMUSG00000030093	ENSMUSG00000010797	50	1.000	outparalog	767
ENSMUSG00000030093	ENSMUSG00000033227	42	1.000	outparalog	767
ENSMUSG00000030093	ENSMUSG00000022997	39	1.000	outparalog	767
ENSMUSG00000022382	ENSMUSG00000036856	50	1.000	outparalog	767
ENSMUSG00000022382	ENSMUSG00000010797	49	1.000	outparalog	767
ENSMUSG00000022382	ENSMUSG00000033227	43	1.000	outparalog	767
ENSMUSG00000022382	ENSMUSG00000022997	40	1.000	outparalog	767
ENSMUSG00000036856	ENSMUSG00000010797	48	1.000	outparalog	767
ENSMUSG00000036856	ENSMUSG00000033227	46	1.000	outparalog	767
ENSMUSG00000036856	ENSMUSG00000022997	47	1.000	outparalog	767
ENSMUSG00000010797	ENSMUSG00000033227	44	1.000	outparalog	767
ENSMUSG00000010797	ENSMUSG00000022997	44	1.000	outparalog	767
ENSMUSG00000033227	ENSMUSG00000022997	49	1.000	outparalog	767
ENSG00000213928	ENSMUSG00000002325	72	0.350	ortholog	777
ENSG00000152332	ENSMUSG00000026667	99	0.591	ortholog	808
ENSG00000152332	ENSG00000063244	27	0.591	outparalog	808
ENSG00000063244	ENSMUSG00000026667	25	1.000	outparalog	808
ENSG00000035681	ENSMUSG00000028245	92	0.000	ortholog	816
ENSG00000116957	ENSMUSG00000039233	75	0.667	ortholog	821
ENSG00000103126	ENSMUSG00000024182	88	1.000	ortholog	823
ENSG00000103126	ENSMUSG00000000142	48	1.000	outparalog	823
ENSMUSG00000000142	ENSMUSG00000024182	49	1.000	outparalog	823
ENSMUSG00000039910	ENSMUSG00000070803	42	0.670	outparalog	836
ENSMUSG00000020169	ENSMUSG00000052819	57	1.000	outparalog	868
ENSG00000104823	ENSMUSG00000022853	38	0.200	outparalog	871
ENSG00000104823	ENSG00000148090	31	0.750	outparalog	871
ENSG00000104823	ENSMUSG00000021460	31	0.812	outparalog	871
ENSG00000104823	ENSMUSG00000025745	36	0.778	outparalog	871
ENSG00000104823	ENSG00000113790	29	0.778	outparalog	871
ENSG00000104823	ENSG00000127884	29	0.857	outparalog	871
ENSG00000104823	ENSG00000084754	37	0.647	outparalog	871
ENSG00000148090	ENSMUSG00000021460	94	0.900	ortholog	871
ENSG00000148090	ENSMUSG00000022853	38	0.150	outparalog	871
ENSG00000148090	ENSMUSG00000025745	33	0.528	outparalog	871
ENSG00000148090	ENSG00000113790	39	0.528	outparalog	871
ENSG00000148090	ENSG00000127884	33	0.729	outparalog	871
ENSG00000148090	ENSG00000084754	34	0.397	outparalog	871
ENSG00000113790	ENSMUSG00000022853	78	0.778	ortholog	871
ENSG00000113790	ENSMUSG00000021460	39	0.590	outparalog	871
ENSG00000113790	ENSMUSG00000025745	32	0.889	outparalog	871
ENSG00000113790	ENSG00000127884	37	0.635	outparalog	871
ENSG00000113790	ENSG00000084754	34	0.765	outparalog	871
ENSG00000127884	ENSMUSG00000022853	38	0.171	outparalog	871
ENSG00000127884	ENSMUSG00000021460	32	0.804	outparalog	871
ENSG00000127884	ENSMUSG00000025745	36	0.635	outparalog	871
ENSG00000127884	ENSG00000084754	34	0.504	outparalog	871
ENSG00000084754	ENSMUSG00000025745	87	0.680	ortholog	871
ENSG00000084754	ENSMUSG00000022853	33	0.647	outparalog	871
ENSG00000084754	ENSMUSG00000021460	35	0.460	outparalog	871
ENSMUSG00000022853	ENSMUSG00000021460	40	0.163	outparalog	871
ENSMUSG00000022853	ENSMUSG00000025745	33	0.622	outparalog	871
ENSMUSG00000021460	ENSMUSG00000025745	33	0.590	outparalog	871
ENSG00000132196	ENSMUSG00000026675	73	0.686	one2many ortholog	874
ENSG00000125730	ENSMUSG00000024164	77	0.833	ortholog	880
ENSG00000125730	ENSMUSG00000030111	29	0.000	outparalog	880
ENSG00000125730	ENSG00000106804	30	0.714	outparalog	880
ENSG00000125730	ENSG00000175899	30	0.433	outparalog	880
ENSG00000106804	ENSMUSG00000030111	27	0.000	outparalog	880
ENSG00000106804	ENSMUSG00000024164	30	0.643	outparalog	880
ENSG00000106804	ENSG00000175899	27	0.243	outparalog	880
ENSG00000175899	ENSMUSG00000030111	73	0.000	ortholog	880
ENSG00000175899	ENSMUSG00000024164	29	0.600	outparalog	880
ENSMUSG00000030111	ENSMUSG00000024164	29	0.000	outparalog	880
ENSMUSG00000075232	ENSMUSG00000060096	100	1.000	inparalog	888
ENSG00000172482	ENSMUSG00000026272	77	0.692	ortholog	892
ENSG00000110921	ENSMUSG00000041939	81	0.833	ortholog	900
ENSG00000170315	ENSMUSG00000019505	100	0.833	ortholog	904
ENSG00000170315	ENSG00000135114	35	0.424	outparalog	904
ENSG00000170315	ENSMUSG00000030546	30	0.833	outparalog	904
ENSG00000170315	ENSMUSG00000020460	63	0.833	outparalog	904
ENSG00000170315	ENSMUSG00000063789	71	0.833	outparalog	904
ENSG00000170315	ENSMUSG00000029561	31	0.000	outparalog	904
ENSG00000170315	ENSG00000143947	62	1.000	outparalog	904
ENSG00000170315	ENSMUSG00000035692	34	0.667	outparalog	904
ENSG00000170315	ENSG00000150991	100	1.000	outparalog	904
ENSG00000170315	ENSMUSG00000058838	63	0.833	outparalog	904
ENSG00000170315	ENSMUSG00000032623	27	0.476	outparalog	904
ENSG00000170315	ENSMUSG00000001166	25	0.292	outparalog	904
ENSG00000170315	ENSMUSG00000032690	32	0.000	outparalog	904
ENSG00000170315	ENSMUSG00000030629	20	0.833	outparalog	904
ENSG00000170315	ENSMUSG00000068240	71	0.833	outparalog	904
ENSG00000170315	ENSG00000196084	71	1.000	outparalog	904
ENSG00000170315	ENSMUSG00000008348	100	0.833	outparalog	904
ENSG00000170315	ENSG00000129559	57	0.833	outparalog	904
ENSG00000170315	ENSMUSG00000010376	56	0.833	outparalog	904
ENSG00000135114	ENSMUSG00000030546	21	0.591	outparalog	904
ENSG00000135114	ENSMUSG00000020460	28	0.591	outparalog	904
ENSG00000135114	ENSMUSG00000063789	31	0.591	outparalog	904
ENSG00000135114	ENSMUSG00000029561	49	0.000	outparalog	904
ENSG00000135114	ENSG00000143947	28	0.424	outparalog	904
ENSG00000135114	ENSMUSG00000035692	33	0.424	outparalog	904
ENSG00000135114	ENSG00000150991	26	0.424	outparalog	904
ENSG00000135114	ENSMUSG00000058838	28	0.591	outparalog	904
ENSG00000135114	ENSMUSG00000032623	36	0.584	outparalog	904
ENSG00000135114	ENSMUSG00000001166	37	0.682	outparalog	904
ENSG00000135114	ENSMUSG00000032690	33	0.000	outparalog	904
ENSG00000135114	ENSMUSG00000030629	26	0.591	outparalog	904
ENSG00000135114	ENSMUSG00000068240	31	0.591	outparalog	904
ENSG00000135114	ENSMUSG00000019505	30	0.591	outparalog	904
ENSG00000135114	ENSG00000196084	31	0.424	outparalog	904
ENSG00000135114	ENSMUSG00000008348	25	0.591	outparalog	904
ENSG00000135114	ENSG00000129559	33	0.591	outparalog	904
ENSG00000135114	ENSMUSG00000010376	34	0.591	outparalog	904
ENSG00000143947	ENSMUSG00000058838	99	0.833	ortholog	904
ENSG00000143947	ENSMUSG00000030546	28	0.833	outparalog	904
ENSG00000143947	ENSMUSG00000020460	99	0.833	outparalog	904
ENSG00000143947	ENSMUSG00000063789	67	0.833	outparalog	904
ENSG00000143947	ENSMUSG00000029561	32	0.000	outparalog	904
ENSG00000143947	ENSMUSG00000035692	28	0.667	outparalog	904
ENSG00000143947	ENSG00000150991	65	1.000	outparalog	904
ENSG00000143947	ENSMUSG00000032623	28	0.476	outparalog	904
ENSG00000143947	ENSMUSG00000001166	23	0.292	outparalog	904
ENSG00000143947	ENSMUSG00000032690	37	0.000	outparalog	904
ENSG00000143947	ENSMUSG00000030629	26	0.833	outparalog	904
ENSG00000143947	ENSMUSG00000068240	67	0.833	outparalog	904
ENSG00000143947	ENSMUSG00000019505	62	0.833	outparalog	904
ENSG00000143947	ENSG00000196084	67	1.000	outparalog	904
ENSG00000143947	ENSMUSG00000008348	67	0.833	outparalog	904
ENSG00000143947	ENSG00000129559	56	0.833	outparalog	904
ENSG00000143947	ENSMUSG00000010376	54	0.833	outparalog	904
ENSG00000150991	ENSMUSG00000008348	97	0.833	ortholog	904
ENSG00000150991	ENSMUSG00000030546	22	0.833	outparalog	904
ENSG00000150991	ENSMUSG00000020460	67	0.833	outparalog	904
ENSG00000150991	ENSMUSG00000063789	73	0.833	outparalog	904
ENSG00000150991	ENSMUSG00000029561	25	0.000	outparalog	904
ENSG00000150991	ENSMUSG00000035692	35	0.667	outparalog	904
ENSG00000150991	ENSMUSG00000058838	67	0.833	outparalog	904
ENSG00000150991	ENSMUSG00000032623	27	0.476	outparalog	904
ENSG00000150991	ENSMUSG00000001166	28	0.292	outparalog	904
ENSG00000150991	ENSMUSG00000032690	21	0.000	outparalog	904
ENSG00000150991	ENSMUSG00000030629	28	0.833	outparalog	904
ENSG00000150991	ENSMUSG00000068240	73	0.833	outparalog	904
ENSG00000150991	ENSMUSG00000019505	100	0.833	outparalog	904
ENSG00000150991	ENSG00000196084	73	1.000	outparalog	904
ENSG00000150991	ENSG00000129559	57	0.833	outparalog	904
ENSG00000150991	ENSMUSG00000010376	56	0.833	outparalog	904
ENSG00000196084	ENSMUSG00000063789	100	0.833	ortholog	904
ENSG00000196084	ENSMUSG00000030546	32	0.833	outparalog	904
ENSG00000196084	ENSMUSG00000020460	67	0.833	outparalog	904
ENSG00000196084	ENSMUSG00000029561	34	0.000	outparalog	904
ENSG00000196084	ENSMUSG00000035692	30	0.667	outparalog	904
ENSG00000196084	ENSMUSG00000058838	67	0.833	outparalog	904
ENSG00000196084	ENSMUSG00000032623	34	0.476	outparalog	904
ENSG00000196084	ENSMUSG00000001166	27	0.292	outparalog	904
ENSG00000196084	ENSMUSG00000032690	33	0.000	outparalog	904
ENSG00000196084	ENSMUSG00000030629	26	0.833	outparalog	904
ENSG00000196084	ENSMUSG00000068240	100	0.833	outparalog	904
ENSG00000196084	ENSMUSG00000019505	73	0.833	outparalog	904
ENSG00000196084	ENSMUSG00000008348	75	0.833	outparalog	904
ENSG00000196084	ENSG00000129559	58	0.833	outparalog	904
ENSG00000196084	ENSMUSG00000010376	54	0.833	outparalog	904
ENSG00000129559	ENSMUSG00000010376	94	1.000	ortholog	904
ENSG00000129559	ENSMUSG00000030546	38	1.000	outparalog	904
ENSG00000129559	ENSMUSG00000020460	56	1.000	outparalog	904
ENSG00000129559	ENSMUSG00000063789	58	1.000	outparalog	904
ENSG00000129559	ENSMUSG00000029561	28	0.000	outparalog	904
ENSG00000129559	ENSMUSG00000035692	32	0.833	outparalog	904
ENSG00000129559	ENSMUSG00000058838	56	1.000	outparalog	904
ENSG00000129559	ENSMUSG00000032623	35	0.643	outparalog	904
ENSG00000129559	ENSMUSG00000001166	35	0.375	outparalog	904
ENSG00000129559	ENSMUSG00000032690	51	0.000	outparalog	904
ENSG00000129559	ENSMUSG00000030629	19	1.000	outparalog	904
ENSG00000129559	ENSMUSG00000068240	58	1.000	outparalog	904
ENSG00000129559	ENSMUSG00000019505	57	1.000	outparalog	904
ENSG00000129559	ENSMUSG00000008348	57	1.000	outparalog	904
ENSMUSG00000020460	ENSMUSG00000030546	28	1.000	outparalog	904
ENSMUSG00000020460	ENSMUSG00000063789	67	1.000	outparalog	904
ENSMUSG00000020460	ENSMUSG00000029561	32	0.000	outparalog	904
ENSMUSG00000020460	ENSMUSG00000035692	30	0.833	outparalog	904
ENSMUSG00000020460	ENSMUSG00000058838	100	1.000	outparalog	904
ENSMUSG00000020460	ENSMUSG00000032623	28	0.643	outparalog	904
ENSMUSG00000020460	ENSMUSG00000001166	21	0.375	outparalog	904
ENSMUSG00000020460	ENSMUSG00000032690	38	0.000	outparalog	904
ENSMUSG00000020460	ENSMUSG00000030629	28	1.000	outparalog	904
ENSMUSG00000020460	ENSMUSG00000068240	67	1.000	outparalog	904
ENSMUSG00000020460	ENSMUSG00000019505	63	1.000	outparalog	904
ENSMUSG00000020460	ENSMUSG00000008348	68	1.000	outparalog	904
ENSMUSG00000020460	ENSMUSG00000010376	54	1.000	outparalog	904
ENSMUSG00000029561	ENSMUSG00000030546	19	0.000	outparalog	904
ENSMUSG00000029561	ENSMUSG00000063789	34	0.000	outparalog	904
ENSMUSG00000029561	ENSMUSG00000035692	34	0.000	outparalog	904
ENSMUSG00000029561	ENSMUSG00000058838	32	0.000	outparalog	904
ENSMUSG00000029561	ENSMUSG00000032623	36	0.000	outparalog	904
ENSMUSG00000029561	ENSMUSG00000001166	36	0.000	outparalog	904
ENSMUSG00000029561	ENSMUSG00000032690	35	1.000	outparalog	904
ENSMUSG00000029561	ENSMUSG00000030629	30	0.000	outparalog	904
ENSMUSG00000029561	ENSMUSG00000068240	34	0.000	outparalog	904
ENSMUSG00000029561	ENSMUSG00000019505	29	0.000	outparalog	904
ENSMUSG00000029561	ENSMUSG00000008348	24	0.000	outparalog	904
ENSMUSG00000029561	ENSMUSG00000010376	37	0.000	outparalog	904
ENSMUSG00000068240	ENSMUSG00000030546	32	1.000	outparalog	904
ENSMUSG00000068240	ENSMUSG00000063789	100	1.000	outparalog	904
ENSMUSG00000068240	ENSMUSG00000035692	30	0.833	outparalog	904
ENSMUSG00000068240	ENSMUSG00000058838	67	1.000	outparalog	904
ENSMUSG00000068240	ENSMUSG00000032623	34	0.643	outparalog	904
ENSMUSG00000068240	ENSMUSG00000001166	27	0.375	outparalog	904
ENSMUSG00000068240	ENSMUSG00000032690	33	0.000	outparalog	904
ENSMUSG00000068240	ENSMUSG00000030629	26	1.000	outparalog	904
ENSMUSG00000068240	ENSMUSG00000019505	73	1.000	outparalog	904
ENSMUSG00000068240	ENSMUSG00000008348	75	1.000	outparalog	904
ENSMUSG00000068240	ENSMUSG00000010376	54	1.000	outparalog	904
ENSMUSG00000030546	ENSMUSG00000063789	32	1.000	outparalog	904
ENSMUSG00000030546	ENSMUSG00000035692	29	0.833	outparalog	904
ENSMUSG00000030546	ENSMUSG00000058838	28	1.000	outparalog	904
ENSMUSG00000030546	ENSMUSG00000032623	22	0.643	outparalog	904
ENSMUSG00000030546	ENSMUSG00000001166	24	0.375	outparalog	904
ENSMUSG00000030546	ENSMUSG00000032690	24	0.000	outparalog	904
ENSMUSG00000030546	ENSMUSG00000030629	29	1.000	outparalog	904
ENSMUSG00000030546	ENSMUSG00000019505	27	1.000	outparalog	904
ENSMUSG00000030546	ENSMUSG00000008348	24	1.000	outparalog	904
ENSMUSG00000030546	ENSMUSG00000010376	37	1.000	outparalog	904
ENSMUSG00000063789	ENSMUSG00000035692	30	0.833	outparalog	904
ENSMUSG00000063789	ENSMUSG00000058838	67	1.000	outparalog	904
ENSMUSG00000063789	ENSMUSG00000032623	34	0.643	outparalog	904
ENSMUSG00000063789	ENSMUSG00000001166	27	0.375	outparalog	904
ENSMUSG00000063789	ENSMUSG00000032690	33	0.000	outparalog	904
ENSMUSG00000063789	ENSMUSG00000030629	26	1.000	outparalog	904
ENSMUSG00000063789	ENSMUSG00000019505	73	1.000	outparalog	904
ENSMUSG00000063789	ENSMUSG00000008348	75	1.000	outparalog	904
ENSMUSG00000063789	ENSMUSG00000010376	54	1.000	outparalog	904
ENSMUSG00000035692	ENSMUSG00000058838	30	0.833	outparalog	904
ENSMUSG00000035692	ENSMUSG00000032623	32	0.476	outparalog	904
ENSMUSG00000035692	ENSMUSG00000001166	28	0.292	outparalog	904
ENSMUSG00000035692	ENSMUSG00000032690	42	0.000	outparalog	904
ENSMUSG00000035692	ENSMUSG00000030629	27	0.833	outparalog	904
ENSMUSG00000035692	ENSMUSG00000019505	35	0.833	outparalog	904
ENSMUSG00000035692	ENSMUSG00000008348	38	0.833	outparalog	904
ENSMUSG00000035692	ENSMUSG00000010376	31	0.833	outparalog	904
ENSMUSG00000058838	ENSMUSG00000032623	28	0.643	outparalog	904
ENSMUSG00000058838	ENSMUSG00000001166	21	0.375	outparalog	904
ENSMUSG00000058838	ENSMUSG00000032690	38	0.000	outparalog	904
ENSMUSG00000058838	ENSMUSG00000030629	28	1.000	outparalog	904
ENSMUSG00000058838	ENSMUSG00000019505	63	1.000	outparalog	904
ENSMUSG00000058838	ENSMUSG00000008348	68	1.000	outparalog	904
ENSMUSG00000058838	ENSMUSG00000010376	54	1.000	outparalog	904
ENSMUSG00000032690	ENSMUSG00000032623	43	0.000	outparalog	904
ENSMUSG00000032690	ENSMUSG00000001166	44	0.000	outparalog	904
ENSMUSG00000032690	ENSMUSG00000030629	32	0.000	outparalog	904
ENSMUSG00000032690	ENSMUSG00000019505	30	0.000	outparalog	904
ENSMUSG00000032690	ENSMUSG00000008348	22	0.000	outparalog	904
ENSMUSG00000032690	ENSMUSG00000010376	52	0.000	outparalog	904
ENSMUSG00000030629	ENSMUSG00000032623	24	0.643	outparalog	904
ENSMUSG00000030629	ENSMUSG00000001166	23	0.375	outparalog	904
ENSMUSG00000030629	ENSMUSG00000019505	20	1.000	outparalog	904
ENSMUSG00000030629	ENSMUSG00000008348	28	1.000	outparalog	904
ENSMUSG00000030629	ENSMUSG00000010376	21	1.000	outparalog	904
ENSMUSG00000019505	ENSMUSG00000032623	23	0.643	outparalog	904
ENSMUSG00000019505	ENSMUSG00000001166	22	0.375	outparalog	904
ENSMUSG00000019505	ENSMUSG00000008348	100	1.000	outparalog	904
ENSMUSG00000019505	ENSMUSG00000010376	56	1.000	outparalog	904
ENSMUSG00000008348	ENSMUSG00000032623	27	0.643	outparalog	904
ENSMUSG00000008348	ENSMUSG00000001166	29	0.375	outparalog	904
ENSMUSG00000008348	ENSMUSG00000010376	56	1.000	outparalog	904
ENSMUSG00000010376	ENSMUSG00000032623	31	0.643	outparalog	904
ENSMUSG00000010376	ENSMUSG00000001166	38	0.375	outparalog	904
ENSMUSG00000032623	ENSMUSG00000001166	72	0.786	inparalog	904
ENSG00000113520	ENSMUSG00000000869	45	0.625	ortholog	907
ENSG00000081277	ENSMUSG00000026413	95	0.000	ortholog	936
ENSG00000081277	ENSMUSG00000034101	32	0.000	outparalog	936
ENSMUSG00000026413	ENSMUSG00000034101	31	1.000	outparalog	936
ENSG00000171298	ENSMUSG00000025579	80	1.000	ortholog	970
ENSG00000171298	ENSMUSG00000062646	31	1.000	outparalog	970
ENSG00000171298	ENSMUSG00000068587	44	0.929	outparalog	970
ENSMUSG00000062646	ENSMUSG00000068587	29	0.929	outparalog	970
ENSMUSG00000062646	ENSMUSG00000025579	32	1.000	outparalog	970
ENSMUSG00000068587	ENSMUSG00000025579	43	0.929	outparalog	970
ENSG00000125630	ENSMUSG00000027395	90	1.000	ortholog	971
ENSG00000129993	ENSMUSG00000038533	61	0.643	outparalog	989
ENSG00000023909	ENSMUSG00000028124	96	0.361	ortholog	1002
ENSG00000115850	ENSG00000133116	42	0.650	outparalog	1008
ENSG00000115850	ENSG00000176201	50	0.733	outparalog	1008
ENSG00000133116	ENSG00000176201	48	0.583	outparalog	1008
ENSMUSG00000004508	ENSMUSG00000031714	47	0.750	outparalog	1038
ENSMUSG00000004508	ENSMUSG00000032750	41	1.000	outparalog	1038
ENSMUSG00000031714	ENSMUSG00000032750	36	0.750	outparalog	1038
ENSG00000008405	ENSMUSG00000020038	97	0.300	ortholog	1054
ENSG00000008405	ENSMUSG00000068742	74	0.300	outparalog	1054
ENSMUSG00000020038	ENSMUSG00000068742	74	1.000	outparalog	1054
ENSG00000171867	ENSMUSG00000079037	90	0.850	ortholog	1063
ENSG00000125775	ENSMUSG00000028249	62	0.310	outparalog	1127
ENSG00000125775	ENSG00000137575	60	0.786	outparalog	1127
ENSG00000137575	ENSMUSG00000028249	91	0.417	ortholog	1127
ENSG00000141316	ENSG00000090382	50	0.857	outparalog	1129
ENSG00000135966	ENSMUSG00000027291	28	0.700	outparalog	1131
ENSG00000113194	ENSG00000185104	32	0.571	outparalog	1133
ENSG00000012223	ENSMUSG00000032496	71	0.688	ortholog	1146
ENSG00000012223	ENSG00000144867	33	0.000	outparalog	1146
ENSG00000144867	ENSMUSG00000032496	36	0.000	outparalog	1146
ENSG00000133243	ENSG00000064726	81	1.000	outparalog	1154
ENSG00000183486	ENSG00000157601	62	0.000	outparalog	1168
ENSG00000183486	ENSMUSG00000026825	34	0.000	outparalog	1168
ENSG00000183486	ENSMUSG00000033335	32	0.000	outparalog	1168
ENSG00000157601	ENSMUSG00000026825	35	0.444	outparalog	1168
ENSG00000157601	ENSMUSG00000033335	35	0.611	outparalog	1168
ENSMUSG00000026825	ENSMUSG00000033335	81	0.833	outparalog	1168
ENSG00000089902	ENSMUSG00000024968	58	0.600	outparalog	1190
ENSG00000119673	ENSMUSG00000042540	74	0.000	many2many ortholog	1204
ENSG00000119673	ENSMUSG00000072949	77	0.000	many2many ortholog	1204
ENSG00000119673	ENSMUSG00000021228	75	0.000	many2many ortholog	1204
ENSG00000119673	ENSMUSG00000021226	76	0.000	many2many ortholog	1204
ENSG00000119673	ENSMUSG00000039653	47	0.000	outparalog	1204
ENSG00000119673	ENSMUSG00000052392	62	0.000	outparalog	1204
ENSMUSG00000039653	ENSMUSG00000042540	43	0.167	outparalog	1204
ENSMUSG00000039653	ENSMUSG00000072949	44	0.167	outparalog	1204
ENSMUSG00000039653	ENSMUSG00000021228	44	0.167	outparalog	1204
ENSMUSG00000039653	ENSMUSG00000052392	43	0.167	outparalog	1204
ENSMUSG00000039653	ENSMUSG00000021226	45	0.167	outparalog	1204
ENSMUSG00000052392	ENSMUSG00000042540	66	1.000	outparalog	1204
ENSMUSG00000052392	ENSMUSG00000072949	66	1.000	outparalog	1204
ENSMUSG00000052392	ENSMUSG00000021228	65	1.000	outparalog	1204
ENSMUSG00000052392	ENSMUSG00000021226	67	1.000	outparalog	1204
ENSMUSG00000042540	ENSMUSG00000072949	77	1.000	inparalog	1204
ENSMUSG00000042540	ENSMUSG00000021228	81	1.000	inparalog	1204
ENSMUSG00000042540	ENSMUSG00000021226	78	1.000	inparalog	1204
ENSMUSG00000072949	ENSMUSG00000021228	79	1.000	inparalog	1204
ENSMUSG00000072949	ENSMUSG00000021226	94	1.000	inparalog	1204
ENSMUSG00000021228	ENSMUSG00000021226	76	1.000	inparalog	1204
ENSG00000173465	ENSMUSG00000079478	89	0.833	ortholog	1207
ENSMUSG00000022797	ENSMUSG00000029716	45	0.656	outparalog	1209
ENSG00000143553	ENSMUSG00000001018	98	0.833	ortholog	1235
ENSG00000060982	ENSMUSG00000030268	79	1.000	ortholog	1244
ENSG00000060982	ENSMUSG00000030826	58	1.000	outparalog	1244
ENSMUSG00000030268	ENSMUSG00000030826	57	1.000	outparalog	1244
ENSG00000112118	ENSG00000100297	35	0.750	outparalog	1254
ENSG00000112118	ENSMUSG00000029730	38	0.643	outparalog	1254
ENSG00000112118	ENSG00000166508	39	0.750	outparalog	1254
ENSG00000112118	ENSMUSG00000022673	36	0.643	outparalog	1254
ENSG00000112118	ENSG00000073111	35	1.000	outparalog	1254
ENSG00000112118	ENSG00000104738	36	0.750	outparalog	1254
ENSG00000112118	ENSMUSG00000002870	34	0.833	outparalog	1254
ENSG00000100297	ENSMUSG00000029730	34	0.571	outparalog	1254
ENSG00000100297	ENSG00000166508	34	1.000	outparalog	1254
ENSG00000100297	ENSMUSG00000022673	35	0.571	outparalog	1254
ENSG00000100297	ENSG00000073111	35	0.750	outparalog	1254
ENSG00000100297	ENSG00000104738	37	1.000	outparalog	1254
ENSG00000100297	ENSMUSG00000002870	35	0.667	outparalog	1254
ENSG00000166508	ENSMUSG00000029730	93	0.571	ortholog	1254
ENSG00000166508	ENSMUSG00000022673	37	0.571	outparalog	1254
ENSG00000166508	ENSG00000073111	36	0.750	outparalog	1254
ENSG00000166508	ENSG00000104738	37	1.000	outparalog	1254
ENSG00000166508	ENSMUSG00000002870	37	0.667	outparalog	1254
ENSG00000073111	ENSMUSG00000002870	96	0.833	ortholog	1254
ENSG00000073111	ENSMUSG00000029730	36	0.643	outparalog	1254
ENSG00000073111	ENSMUSG00000022673	34	0.643	outparalog	1254
ENSG00000073111	ENSG00000104738	34	0.750	outparalog	1254
ENSG00000104738	ENSMUSG00000022673	95	0.571	ortholog	1254
ENSG00000104738	ENSMUSG00000029730	38	0.571	outparalog	1254
ENSG00000104738	ENSMUSG00000002870	34	0.667	outparalog	1254
ENSMUSG00000029730	ENSMUSG00000022673	38	1.000	outparalog	1254
ENSMUSG00000029730	ENSMUSG00000002870	36	0.476	outparalog	1254
ENSMUSG00000022673	ENSMUSG00000002870	34	0.476	outparalog	1254
ENSG00000170734	ENSMUSG00000038425	28	0.000	outparalog	1258
ENSG00000129315	ENSMUSG00000011960	90	0.500	ortholog	1304
ENSG00000129315	ENSG00000082258	55	0.750	outparalog	1304
ENSG00000129315	ENSG00000112237	27	0.750	outparalog	1304
ENSG00000082258	ENSMUSG00000011960	56	0.375	outparalog	1304
ENSG00000082258	ENSG00000112237	30	1.000	outparalog	1304
ENSG00000112237	ENSMUSG00000011960	28	0.375	outparalog	1304
ENSG00000146085	ENSMUSG00000023921	95	1.000	ortholog	1307
ENSG00000152234	ENSG00000110955	27	1.000	outparalog	1322
ENSG00000145335	ENSMUSG00000025889	95	0.833	ortholog	1346
ENSG00000145335	ENSG00000173267	57	1.000	outparalog	1346
ENSG00000145335	ENSG00000074317	70	0.000	outparalog	1346
ENSG00000173267	ENSG00000074317	62	0.000	outparalog	1346
ENSG00000173267	ENSMUSG00000025889	58	0.833	outparalog	1346
ENSG00000074317	ENSMUSG00000025889	70	0.000	outparalog	1346
ENSG00000130383	ENSMUSG00000055373	40	1.000	outparalog	1347
ENSG00000130383	ENSG00000172461	40	1.000	outparalog	1347
ENSG00000130383	ENSG00000180549	47	1.000	outparalog	1347
ENSG00000130383	ENSG00000196371	49	1.000	outparalog	1347
ENSG00000130383	ENSG00000172728	31	1.000	outparalog	1347
ENSG00000172461	ENSMUSG00000055373	99	1.000	ortholog	1347
ENSG00000172461	ENSG00000180549	41	1.000	outparalog	1347
ENSG00000172461	ENSG00000196371	44	1.000	outparalog	1347
ENSG00000172461	ENSG00000172728	32	1.000	outparalog	1347
ENSG00000180549	ENSMUSG00000055373	41	1.000	outparalog	1347
ENSG00000180549	ENSG00000196371	50	1.000	outparalog	1347
ENSG00000180549	ENSG00000172728	32	1.000	outparalog	1347
ENSG00000196371	ENSMUSG00000055373	44	1.000	outparalog	1347
ENSG00000196371	ENSG00000172728	29	1.000	outparalog	1347
ENSG00000172728	ENSMUSG00000055373	32	1.000	outparalog	1347
ENSG00000129071	ENSMUSG00000030322	69	0.615	ortholog	1356
ENSG00000088386	ENSMUSG00000025557	85	0.548	ortholog	1360
ENSG00000088386	ENSG00000163406	53	0.938	outparalog	1360
ENSG00000088386	ENSMUSG00000022899	52	0.407	outparalog	1360
ENSG00000163406	ENSMUSG00000022899	83	0.394	ortholog	1360
ENSG00000163406	ENSMUSG00000025557	51	0.521	outparalog	1360
ENSMUSG00000025557	ENSMUSG00000022899	51	0.622	outparalog	1360
ENSG00000116649	ENSG00000102172	32	1.000	outparalog	1380
ENSG00000118260	ENSMUSG00000025958	100	0.812	ortholog	1404
ENSG00000118260	ENSMUSG00000063889	67	0.688	outparalog	1404
ENSG00000118260	ENSMUSG00000023027	67	0.688	outparalog	1404
ENSG00000118260	ENSG00000123268	65	0.812	outparalog	1404
ENSG00000123268	ENSMUSG00000023027	92	0.800	ortholog	1404
ENSG00000123268	ENSMUSG00000063889	57	0.800	outparalog	1404
ENSG00000123268	ENSMUSG00000025958	65	1.000	outparalog	1404
ENSMUSG00000063889	ENSMUSG00000023027	57	1.000	outparalog	1404
ENSMUSG00000063889	ENSMUSG00000025958	67	0.800	outparalog	1404
ENSMUSG00000023027	ENSMUSG00000025958	67	0.800	outparalog	1404
ENSG00000211460	ENSMUSG00000026374	99	0.583	ortholog	1407
ENSG00000177479	ENSG00000166233	37	0.155	outparalog	1411
ENSG00000159082	ENSMUSG00000022973	90	0.729	ortholog	1412
ENSG00000159082	ENSG00000122126	32	0.708	outparalog	1412
ENSG00000159082	ENSMUSG00000023805	48	0.875	outparalog	1412
ENSG00000159082	ENSMUSG00000001173	31	0.875	outparalog	1412
ENSG00000122126	ENSMUSG00000001173	92	0.833	ortholog	1412
ENSG00000122126	ENSMUSG00000022973	31	0.694	outparalog	1412
ENSG00000122126	ENSMUSG00000023805	31	0.833	outparalog	1412
ENSMUSG00000022973	ENSMUSG00000023805	49	0.833	outparalog	1412
ENSMUSG00000022973	ENSMUSG00000001173	30	0.833	outparalog	1412
ENSMUSG00000023805	ENSMUSG00000001173	31	1.000	outparalog	1412
ENSG00000115138	ENSMUSG00000020660	82	1.000	ortholog	1417
ENSG00000147889	ENSMUSG00000044303	52	0.567	ortholog	1418
ENSG00000168298	ENSMUSG00000051627	94	0.750	ortholog	1419
ENSG00000168298	ENSMUSG00000058773	86	0.750	outparalog	1419
ENSG00000168298	ENSMUSG00000036211	57	0.417	outparalog	1419
ENSG00000168298	ENSMUSG00000036181	87	0.750	outparalog	1419
ENSG00000168298	ENSMUSG00000049539	70	0.417	outparalog	1419
ENSG00000168298	ENSMUSG00000052565	92	0.750	outparalog	1419
ENSMUSG00000051627	ENSMUSG00000058773	83	1.000	outparalog	1419
ENSMUSG00000051627	ENSMUSG00000036211	56	0.875	outparalog	1419
ENSMUSG00000051627	ENSMUSG00000036181	86	1.000	outparalog	1419
ENSMUSG00000051627	ENSMUSG00000049539	70	0.875	outparalog	1419
ENSMUSG00000051627	ENSMUSG00000052565	87	1.000	outparalog	1419
ENSMUSG00000036211	ENSMUSG00000058773	60	0.875	outparalog	1419
ENSMUSG00000036211	ENSMUSG00000036181	54	0.875	outparalog	1419
ENSMUSG00000036211	ENSMUSG00000049539	58	1.000	outparalog	1419
ENSMUSG00000036211	ENSMUSG00000052565	60	0.875	outparalog	1419
ENSMUSG00000036181	ENSMUSG00000058773	81	1.000	outparalog	1419
ENSMUSG00000036181	ENSMUSG00000049539	71	0.875	outparalog	1419
ENSMUSG00000036181	ENSMUSG00000052565	84	1.000	outparalog	1419
ENSMUSG00000049539	ENSMUSG00000058773	73	0.875	outparalog	1419
ENSMUSG00000049539	ENSMUSG00000052565	72	0.875	outparalog	1419
ENSMUSG00000052565	ENSMUSG00000058773	87	1.000	outparalog	1419
ENSG00000164308	ENSG00000113441	45	1.000	outparalog	1423
ENSG00000164308	ENSG00000164307	51	0.101	outparalog	1423
ENSG00000164308	ENSG00000141279	36	0.707	outparalog	1423
ENSG00000164308	ENSG00000166825	35	0.619	outparalog	1423
ENSG00000164308	ENSMUSG00000023845	45	0.707	outparalog	1423
ENSG00000164308	ENSG00000072657	34	0.731	outparalog	1423
ENSG00000164308	ENSMUSG00000039062	33	0.731	outparalog	1423
ENSG00000113441	ENSMUSG00000023845	88	0.707	ortholog	1423
ENSG00000113441	ENSG00000164307	48	0.101	outparalog	1423
ENSG00000113441	ENSG00000141279	34	0.707	outparalog	1423
ENSG00000113441	ENSG00000166825	35	0.619	outparalog	1423
ENSG00000113441	ENSG00000072657	33	0.731	outparalog	1423
ENSG00000113441	ENSMUSG00000039062	36	0.731	outparalog	1423
ENSG00000164307	ENSG00000141279	34	0.250	outparalog	1423
ENSG00000164307	ENSG00000166825	35	0.000	outparalog	1423
ENSG00000164307	ENSMUSG00000023845	48	0.250	outparalog	1423
ENSG00000164307	ENSG00000072657	33	0.000	outparalog	1423
ENSG00000164307	ENSMUSG00000039062	34	0.000	outparalog	1423
ENSG00000166825	ENSMUSG00000039062	76	0.800	ortholog	1423
ENSG00000166825	ENSG00000141279	34	0.675	outparalog	1423
ENSG00000166825	ENSMUSG00000023845	35	0.675	outparalog	1423
ENSG00000166825	ENSG00000072657	36	0.800	outparalog	1423
ENSG00000072657	ENSG00000141279	33	0.875	outparalog	1423
ENSG00000072657	ENSMUSG00000023845	32	0.875	outparalog	1423
ENSG00000072657	ENSMUSG00000039062	36	1.000	outparalog	1423
ENSG00000141279	ENSMUSG00000023845	34	1.000	outparalog	1423
ENSG00000141279	ENSMUSG00000039062	33	0.875	outparalog	1423
ENSMUSG00000023845	ENSMUSG00000039062	34	0.875	outparalog	1423
ENSG00000197601	ENSMUSG00000030759	98	0.000	ortholog	1426
ENSG00000197601	ENSMUSG00000030303	58	0.000	outparalog	1426
ENSMUSG00000030303	ENSMUSG00000030759	58	1.000	outparalog	1426
ENSG00000153132	ENSMUSG00000003814	44	0.267	outparalog	1438
ENSG00000153132	ENSG00000127022	60	0.267	outparalog	1438
ENSG00000153132	ENSMUSG00000020368	60	0.833	outparalog	1438
ENSG00000153132	ENSG00000179218	44	0.267	outparalog	1438
ENSG00000127022	ENSMUSG00000020368	94	0.350	ortholog	1438
ENSG00000127022	ENSMUSG00000003814	46	1.000	outparalog	1438
ENSG00000127022	ENSG00000179218	46	1.000	outparalog	1438
ENSG00000179218	ENSMUSG00000003814	94	1.000	ortholog	1438
ENSG00000179218	ENSMUSG00000020368	46	0.350	outparalog	1438
ENSMUSG00000003814	ENSMUSG00000020368	45	0.350	outparalog	1438
ENSG00000138472	ENSG00000121905	35	0.000	outparalog	1439
ENSG00000138472	ENSG00000109047	32	0.792	outparalog	1439
ENSG00000138472	ENSG00000116983	37	0.000	outparalog	1439
ENSG00000138472	ENSMUSG00000062661	35	0.000	outparalog	1439
ENSG00000138472	ENSMUSG00000008035	15	0.000	outparalog	1439
ENSG00000138472	ENSG00000107130	35	0.000	outparalog	1439
ENSG00000138472	ENSG00000115041	31	0.000	outparalog	1439
ENSG00000138472	ENSG00000185774	32	0.000	outparalog	1439
ENSG00000138472	ENSG00000112599	38	1.000	outparalog	1439
ENSG00000138472	ENSMUSG00000020907	34	0.000	outparalog	1439
ENSG00000138472	ENSMUSG00000023979	39	1.000	outparalog	1439
ENSG00000138472	ENSMUSG00000023982	48	1.000	outparalog	1439
ENSG00000138472	ENSMUSG00000079056	31	0.000	outparalog	1439
ENSG00000121905	ENSG00000109047	52	0.167	outparalog	1439
ENSG00000121905	ENSG00000116983	69	0.225	outparalog	1439
ENSG00000121905	ENSMUSG00000062661	58	0.225	outparalog	1439
ENSG00000121905	ENSMUSG00000008035	20	0.583	outparalog	1439
ENSG00000121905	ENSG00000107130	58	0.225	outparalog	1439
ENSG00000121905	ENSG00000115041	40	0.327	outparalog	1439
ENSG00000121905	ENSG00000185774	41	0.750	outparalog	1439
ENSG00000121905	ENSG00000112599	46	0.000	outparalog	1439
ENSG00000121905	ENSMUSG00000020907	51	0.225	outparalog	1439
ENSG00000121905	ENSMUSG00000023979	44	0.000	outparalog	1439
ENSG00000121905	ENSMUSG00000023982	42	0.000	outparalog	1439
ENSG00000121905	ENSMUSG00000079056	39	0.361	outparalog	1439
ENSG00000109047	ENSMUSG00000020907	88	0.708	ortholog	1439
ENSG00000109047	ENSG00000116983	46	0.708	outparalog	1439
ENSG00000109047	ENSMUSG00000062661	47	0.708	outparalog	1439
ENSG00000109047	ENSMUSG00000008035	15	0.208	outparalog	1439
ENSG00000109047	ENSG00000107130	47	0.708	outparalog	1439
ENSG00000109047	ENSG00000115041	35	0.401	outparalog	1439
ENSG00000109047	ENSG00000185774	34	0.292	outparalog	1439
ENSG00000109047	ENSG00000112599	35	0.792	outparalog	1439
ENSG00000109047	ENSMUSG00000023979	33	0.792	outparalog	1439
ENSG00000109047	ENSMUSG00000023982	35	0.792	outparalog	1439
ENSG00000109047	ENSMUSG00000079056	34	0.097	outparalog	1439
ENSG00000116983	ENSMUSG00000062661	56	1.000	outparalog	1439
ENSG00000116983	ENSMUSG00000008035	15	0.267	outparalog	1439
ENSG00000116983	ENSG00000107130	56	1.000	outparalog	1439
ENSG00000116983	ENSG00000115041	39	0.692	outparalog	1439
ENSG00000116983	ENSG00000185774	41	0.350	outparalog	1439
ENSG00000116983	ENSG00000112599	42	0.000	outparalog	1439
ENSG00000116983	ENSMUSG00000020907	46	1.000	outparalog	1439
ENSG00000116983	ENSMUSG00000023979	43	0.000	outparalog	1439
ENSG00000116983	ENSMUSG00000023982	40	0.000	outparalog	1439
ENSG00000116983	ENSMUSG00000079056	39	0.156	outparalog	1439
ENSG00000107130	ENSMUSG00000062661	100	1.000	ortholog	1439
ENSG00000107130	ENSMUSG00000008035	20	0.267	outparalog	1439
ENSG00000107130	ENSG00000115041	44	0.692	outparalog	1439
ENSG00000107130	ENSG00000185774	45	0.350	outparalog	1439
ENSG00000107130	ENSG00000112599	43	0.000	outparalog	1439
ENSG00000107130	ENSMUSG00000020907	45	1.000	outparalog	1439
ENSG00000107130	ENSMUSG00000023979	42	0.000	outparalog	1439
ENSG00000107130	ENSMUSG00000023982	41	0.000	outparalog	1439
ENSG00000107130	ENSMUSG00000079056	45	0.156	outparalog	1439
ENSG00000115041	ENSMUSG00000079056	81	0.564	ortholog	1439
ENSG00000115041	ENSMUSG00000062661	44	0.692	outparalog	1439
ENSG00000115041	ENSMUSG00000008035	21	0.410	outparalog	1439
ENSG00000115041	ENSG00000185774	67	0.577	outparalog	1439
ENSG00000115041	ENSG00000112599	34	0.000	outparalog	1439
ENSG00000115041	ENSMUSG00000020907	35	0.692	outparalog	1439
ENSG00000115041	ENSMUSG00000023979	33	0.000	outparalog	1439
ENSG00000115041	ENSMUSG00000023982	33	0.000	outparalog	1439
ENSG00000185774	ENSMUSG00000062661	45	0.350	outparalog	1439
ENSG00000185774	ENSMUSG00000008035	21	0.833	outparalog	1439
ENSG00000185774	ENSG00000112599	32	0.000	outparalog	1439
ENSG00000185774	ENSMUSG00000020907	36	0.350	outparalog	1439
ENSG00000185774	ENSMUSG00000023979	33	0.000	outparalog	1439
ENSG00000185774	ENSMUSG00000023982	34	0.000	outparalog	1439
ENSG00000185774	ENSMUSG00000079056	66	0.611	outparalog	1439
ENSG00000112599	ENSMUSG00000023979	89	1.000	ortholog	1439
ENSG00000112599	ENSMUSG00000062661	43	0.000	outparalog	1439
ENSG00000112599	ENSMUSG00000008035	18	0.000	outparalog	1439
ENSG00000112599	ENSMUSG00000020907	35	0.000	outparalog	1439
ENSG00000112599	ENSMUSG00000023982	46	1.000	outparalog	1439
ENSG00000112599	ENSMUSG00000079056	36	0.000	outparalog	1439
ENSMUSG00000062661	ENSMUSG00000008035	20	0.267	outparalog	1439
ENSMUSG00000062661	ENSMUSG00000020907	45	1.000	outparalog	1439
ENSMUSG00000062661	ENSMUSG00000023979	42	0.000	outparalog	1439
ENSMUSG00000062661	ENSMUSG00000023982	41	0.000	outparalog	1439
ENSMUSG00000062661	ENSMUSG00000079056	45	0.156	outparalog	1439
ENSMUSG00000008035	ENSMUSG00000020907	22	0.267	outparalog	1439
ENSMUSG00000008035	ENSMUSG00000023979	18	0.000	outparalog	1439
ENSMUSG00000008035	ENSMUSG00000023982	20	0.000	outparalog	1439
ENSMUSG00000008035	ENSMUSG00000079056	26	0.667	outparalog	1439
ENSMUSG00000020907	ENSMUSG00000023979	35	0.000	outparalog	1439
ENSMUSG00000020907	ENSMUSG00000023982	37	0.000	outparalog	1439
ENSMUSG00000020907	ENSMUSG00000079056	35	0.156	outparalog	1439
ENSMUSG00000023979	ENSMUSG00000023982	48	1.000	outparalog	1439
ENSMUSG00000023979	ENSMUSG00000079056	37	0.000	outparalog	1439
ENSMUSG00000023982	ENSMUSG00000079056	32	0.000	outparalog	1439
ENSG00000111859	ENSMUSG00000022203	40	0.750	outparalog	1462
ENSG00000110066	ENSMUSG00000045098	88	0.000	ortholog	1483
ENSG00000110066	ENSMUSG00000059851	51	0.000	outparalog	1483
ENSMUSG00000059851	ENSMUSG00000045098	51	1.000	outparalog	1483
ENSG00000197728	ENSG00000196656	100	1.000	inparalog	1523
ENSG00000132376	ENSMUSG00000037798	24	0.181	outparalog	1525
ENSG00000132376	ENSG00000168906	20	0.181	outparalog	1525
ENSG00000132376	ENSG00000151224	25	0.181	outparalog	1525
ENSG00000132376	ENSMUSG00000053907	20	0.181	outparalog	1525
ENSG00000168906	ENSMUSG00000053907	99	1.000	ortholog	1525
ENSG00000168906	ENSMUSG00000037798	85	1.000	outparalog	1525
ENSG00000168906	ENSG00000151224	84	1.000	outparalog	1525
ENSG00000151224	ENSMUSG00000037798	96	1.000	ortholog	1525
ENSG00000151224	ENSMUSG00000053907	84	1.000	outparalog	1525
ENSMUSG00000037798	ENSMUSG00000053907	85	1.000	outparalog	1525
ENSG00000162482	ENSG00000053371	89	0.929	inparalog	1529
ENSG00000028528	ENSMUSG00000032382	95	1.000	ortholog	1534
ENSG00000028528	ENSG00000178996	27	1.000	outparalog	1534
ENSG00000028528	ENSG00000114520	29	1.000	outparalog	1534
ENSG00000028528	ENSG00000130340	25	0.643	outparalog	1534
ENSG00000028528	ENSG00000205302	64	1.000	outparalog	1534
ENSG00000178996	ENSG00000114520	28	1.000	outparalog	1534
ENSG00000178996	ENSG00000130340	38	0.643	outparalog	1534
ENSG00000178996	ENSMUSG00000032382	28	1.000	outparalog	1534
ENSG00000178996	ENSG00000205302	25	1.000	outparalog	1534
ENSG00000114520	ENSG00000130340	22	0.643	outparalog	1534
ENSG00000114520	ENSMUSG00000032382	25	1.000	outparalog	1534
ENSG00000114520	ENSG00000205302	28	1.000	outparalog	1534
ENSG00000130340	ENSMUSG00000032382	25	0.643	outparalog	1534
ENSG00000130340	ENSG00000205302	25	0.643	outparalog	1534
ENSG00000205302	ENSMUSG00000032382	64	1.000	outparalog	1534
ENSG00000184371	ENSMUSG00000014599	71	0.700	ortholog	1549
ENSG00000160803	ENSG00000135018	70	0.583	outparalog	1568
ENSG00000104904	ENSMUSG00000035242	84	0.833	ortholog	1582
ENSG00000104904	ENSG00000180304	55	0.833	outparalog	1582
ENSG00000104904	ENSMUSG00000040652	56	0.833	outparalog	1582
ENSG00000104904	ENSMUSG00000028141	34	0.833	outparalog	1582
ENSG00000180304	ENSMUSG00000040652	97	1.000	ortholog	1582
ENSG00000180304	ENSMUSG00000035242	54	1.000	outparalog	1582
ENSG00000180304	ENSMUSG00000028141	34	1.000	outparalog	1582
ENSMUSG00000035242	ENSMUSG00000040652	55	1.000	outparalog	1582
ENSMUSG00000035242	ENSMUSG00000028141	36	1.000	outparalog	1582
ENSMUSG00000040652	ENSMUSG00000028141	35	1.000	outparalog	1582
ENSG00000125746	ENSG00000143924	58	1.000	outparalog	1589
ENSG00000071539	ENSMUSG00000021569	93	0.533	ortholog	1593
ENSG00000100055	ENSG00000008256	72	0.679	outparalog	1597
ENSG00000100055	ENSG00000105443	69	0.857	outparalog	1597
ENSG00000100055	ENSG00000066777	44	0.000	outparalog	1597
ENSG00000100055	ENSMUSG00000018001	72	0.000	outparalog	1597
ENSG00000008256	ENSMUSG00000018001	99	0.476	ortholog	1597
ENSG00000008256	ENSG00000105443	82	0.643	outparalog	1597
ENSG00000008256	ENSG00000066777	43	0.161	outparalog	1597
ENSG00000105443	ENSG00000066777	44	0.393	outparalog	1597
ENSG00000105443	ENSMUSG00000018001	80	0.310	outparalog	1597
ENSG00000066777	ENSMUSG00000018001	42	0.417	outparalog	1597
ENSG00000076351	ENSMUSG00000020829	87	0.583	ortholog	1603
ENSG00000164399	ENSMUSG00000018914	32	0.625	ortholog	1609
ENSG00000165637	ENSG00000213585	74	1.000	outparalog	1610
ENSG00000056972	ENSMUSG00000019842	82	0.000	ortholog	1613
ENSG00000164134	ENSMUSG00000063273	98	0.350	ortholog	1618
ENSG00000080298	ENSG00000087903	69	0.688	outparalog	1650
ENSG00000080298	ENSG00000132005	65	0.875	outparalog	1650
ENSG00000087903	ENSG00000132005	62	0.688	outparalog	1650
ENSG00000145241	ENSMUSG00000029253	54	0.417	ortholog	1656
ENSG00000124155	ENSMUSG00000017721	94	0.800	ortholog	1668
ENSG00000149311	ENSMUSG00000034218	84	0.714	ortholog	1682
ENSG00000070371	ENSG00000141367	85	0.000	outparalog	1685
ENSG00000184451	ENSMUSG00000044052	88	0.562	ortholog	1689
ENSG00000174640	ENSMUSG00000032548	83	0.458	ortholog	1693
ENSG00000174640	ENSMUSG00000030237	38	0.476	outparalog	1693
ENSG00000174640	ENSG00000134538	35	0.433	outparalog	1693
ENSG00000174640	ENSG00000084453	39	0.476	outparalog	1693
ENSG00000174640	ENSMUSG00000041698	37	0.476	outparalog	1693
ENSG00000174640	ENSG00000111700	36	0.476	outparalog	1693
ENSG00000134538	ENSMUSG00000030237	44	0.850	outparalog	1693
ENSG00000134538	ENSG00000084453	43	0.850	outparalog	1693
ENSG00000134538	ENSMUSG00000041698	44	0.850	outparalog	1693
ENSG00000134538	ENSMUSG00000032548	36	0.450	outparalog	1693
ENSG00000134538	ENSG00000111700	80	0.850	inparalog	1693
ENSG00000111700	ENSMUSG00000030237	45	1.000	outparalog	1693
ENSG00000111700	ENSG00000084453	41	1.000	outparalog	1693
ENSG00000111700	ENSMUSG00000041698	44	1.000	outparalog	1693
ENSG00000111700	ENSMUSG00000032548	35	0.536	outparalog	1693
ENSG00000084453	ENSMUSG00000030237	73	1.000	one2many ortholog	1693
ENSG00000084453	ENSMUSG00000041698	69	1.000	one2many ortholog	1693
ENSG00000084453	ENSMUSG00000032548	35	0.536	outparalog	1693
ENSMUSG00000032548	ENSMUSG00000030237	38	0.536	outparalog	1693
ENSMUSG00000032548	ENSMUSG00000041698	37	0.536	outparalog	1693
ENSMUSG00000030237	ENSMUSG00000041698	80	1.000	inparalog	1693
ENSG00000170345	ENSMUSG00000021250	94	0.267	ortholog	1698
ENSG00000170345	ENSMUSG00000003545	53	0.000	outparalog	1698
ENSG00000170345	ENSG00000125740	55	0.000	outparalog	1698
ENSG00000170345	ENSG00000075426	54	0.267	outparalog	1698
ENSG00000170345	ENSG00000162772	39	0.238	outparalog	1698
ENSG00000170345	ENSMUSG00000026628	38	0.267	outparalog	1698
ENSG00000170345	ENSG00000175592	53	0.267	outparalog	1698
ENSG00000170345	ENSMUSG00000034271	37	0.417	outparalog	1698
ENSG00000125740	ENSMUSG00000003545	96	0.333	ortholog	1698
ENSG00000125740	ENSMUSG00000021250	56	0.267	outparalog	1698
ENSG00000125740	ENSG00000075426	53	0.267	outparalog	1698
ENSG00000125740	ENSG00000162772	37	0.714	outparalog	1698
ENSG00000125740	ENSMUSG00000026628	36	0.267	outparalog	1698
ENSG00000125740	ENSG00000175592	50	0.267	outparalog	1698
ENSG00000125740	ENSMUSG00000034271	40	0.000	outparalog	1698
ENSG00000075426	ENSMUSG00000021250	56	1.000	outparalog	1698
ENSG00000075426	ENSMUSG00000003545	53	0.800	outparalog	1698
ENSG00000075426	ENSG00000162772	35	0.343	outparalog	1698
ENSG00000075426	ENSMUSG00000026628	36	0.800	outparalog	1698
ENSG00000075426	ENSG00000175592	57	1.000	outparalog	1698
ENSG00000075426	ENSMUSG00000034271	40	0.350	outparalog	1698
ENSG00000162772	ENSMUSG00000026628	95	0.514	ortholog	1698
ENSG00000162772	ENSMUSG00000021250	38	0.343	outparalog	1698
ENSG00000162772	ENSMUSG00000003545	36	0.238	outparalog	1698
ENSG00000162772	ENSG00000175592	36	0.343	outparalog	1698
ENSG00000162772	ENSMUSG00000034271	54	0.643	outparalog	1698
ENSG00000175592	ENSMUSG00000021250	52	1.000	outparalog	1698
ENSG00000175592	ENSMUSG00000003545	52	0.800	outparalog	1698
ENSG00000175592	ENSMUSG00000026628	39	0.800	outparalog	1698
ENSG00000175592	ENSMUSG00000034271	37	0.350	outparalog	1698
ENSMUSG00000021250	ENSMUSG00000003545	56	0.800	outparalog	1698
ENSMUSG00000021250	ENSMUSG00000026628	37	0.800	outparalog	1698
ENSMUSG00000021250	ENSMUSG00000034271	38	0.350	outparalog	1698
ENSMUSG00000003545	ENSMUSG00000026628	36	0.800	outparalog	1698
ENSMUSG00000003545	ENSMUSG00000034271	39	0.000	outparalog	1698
ENSMUSG00000026628	ENSMUSG00000034271	54	0.700	outparalog	1698
ENSG00000124641	ENSMUSG00000073387	97	0.700	ortholog	1706
ENSG00000139190	ENSMUSG00000020894	82	0.667	outparalog	1727
ENSG00000139190	ENSMUSG00000050732	36	1.000	outparalog	1727
ENSMUSG00000050732	ENSMUSG00000020894	39	0.667	outparalog	1727
ENSG00000103876	ENSMUSG00000030630	89	1.000	ortholog	1738
ENSMUSG00000003379	ENSMUSG00000040592	31	1.000	outparalog	1747
ENSG00000113140	ENSG00000163430	28	0.155	outparalog	1752
ENSG00000115268	ENSMUSG00000063457	100	1.000	outparalog	1765
ENSMUSG00000022678	ENSMUSG00000018736	58	0.917	outparalog	1774
ENSMUSG00000068417	ENSMUSG00000021871	96	1.000	inparalog	1779
ENSG00000175197	ENSMUSG00000025408	89	0.343	ortholog	1837
ENSG00000188603	ENSMUSG00000030720	86	0.667	ortholog	1847
ENSG00000172869	ENSG00000104093	58	0.600	outparalog	1852
ENSG00000198589	ENSMUSG00000027799	67	0.700	outparalog	1915
ENSG00000198589	ENSMUSG00000043940	28	0.000	outparalog	1915
ENSMUSG00000027799	ENSMUSG00000043940	28	0.000	outparalog	1915
ENSG00000100836	ENSMUSG00000022198	98	0.625	ortholog	1918
ENSG00000184708	ENSMUSG00000020454	90	0.700	ortholog	1919
ENSG00000174417	ENSMUSG00000039079	54	0.000	outparalog	1925
ENSG00000168937	ENSG00000164867	54	1.000	outparalog	1939
ENSG00000168937	ENSMUSG00000005514	48	0.667	outparalog	1939
ENSG00000168937	ENSMUSG00000028978	53	1.000	outparalog	1939
ENSG00000168937	ENSMUSG00000020826	69	0.750	outparalog	1939
ENSG00000168937	ENSG00000127948	52	0.367	outparalog	1939
ENSG00000168937	ENSG00000124275	43	0.238	outparalog	1939
ENSG00000168937	ENSG00000007171	78	1.000	outparalog	1939
ENSG00000164867	ENSMUSG00000028978	94	1.000	ortholog	1939
ENSG00000164867	ENSMUSG00000005514	36	0.667	outparalog	1939
ENSG00000164867	ENSMUSG00000020826	52	0.750	outparalog	1939
ENSG00000164867	ENSG00000127948	38	0.367	outparalog	1939
ENSG00000164867	ENSG00000124275	35	0.238	outparalog	1939
ENSG00000164867	ENSG00000007171	52	1.000	outparalog	1939
ENSG00000127948	ENSMUSG00000005514	92	0.700	ortholog	1939
ENSG00000127948	ENSMUSG00000028978	36	0.367	outparalog	1939
ENSG00000127948	ENSMUSG00000020826	35	0.283	outparalog	1939
ENSG00000127948	ENSG00000124275	35	0.271	outparalog	1939
ENSG00000127948	ENSG00000007171	34	0.367	outparalog	1939
ENSG00000124275	ENSMUSG00000005514	35	0.571	outparalog	1939
ENSG00000124275	ENSMUSG00000028978	36	0.238	outparalog	1939
ENSG00000124275	ENSMUSG00000020826	32	0.232	outparalog	1939
ENSG00000124275	ENSG00000007171	31	0.238	outparalog	1939
ENSG00000007171	ENSMUSG00000020826	81	0.750	ortholog	1939
ENSG00000007171	ENSMUSG00000005514	35	0.667	outparalog	1939
ENSG00000007171	ENSMUSG00000028978	52	1.000	outparalog	1939
ENSMUSG00000005514	ENSMUSG00000028978	36	0.667	outparalog	1939
ENSMUSG00000005514	ENSMUSG00000020826	34	0.583	outparalog	1939
ENSMUSG00000028978	ENSMUSG00000020826	52	0.750	outparalog	1939
ENSG00000125538	ENSMUSG00000027398	70	0.500	ortholog	1941
ENSG00000125538	ENSG00000136695	33	0.643	outparalog	1941
ENSG00000136695	ENSMUSG00000027398	32	0.482	outparalog	1941
ENSG00000118903	ENSG00000145741	81	0.350	outparalog	1957
ENSG00000100129	ENSMUSG00000033047	99	1.000	ortholog	1970
ENSG00000125810	ENSG00000178726	39	0.367	outparalog	1974
ENSG00000112658	ENSMUSG00000015605	97	0.400	ortholog	1993
ENSG00000182718	ENSG00000143412	42	0.000	outparalog	2004
ENSG00000182718	ENSG00000197043	46	0.000	outparalog	2004
ENSG00000182718	ENSMUSG00000021814	43	0.000	outparalog	2004
ENSG00000182718	ENSMUSG00000021866	45	0.000	outparalog	2004
ENSG00000182718	ENSG00000135046	52	0.000	outparalog	2004
ENSG00000182718	ENSMUSG00000024659	49	0.000	outparalog	2004
ENSG00000182718	ENSG00000122359	46	0.000	outparalog	2004
ENSG00000182718	ENSG00000109511	39	0.000	outparalog	2004
ENSG00000182718	ENSG00000164111	46	0.833	outparalog	2004
ENSG00000143412	ENSG00000197043	37	0.559	outparalog	2004
ENSG00000143412	ENSMUSG00000021814	33	0.559	outparalog	2004
ENSG00000143412	ENSMUSG00000021866	37	0.255	outparalog	2004
ENSG00000143412	ENSG00000135046	36	0.259	outparalog	2004
ENSG00000143412	ENSMUSG00000024659	34	0.559	outparalog	2004
ENSG00000143412	ENSG00000122359	37	0.559	outparalog	2004
ENSG00000143412	ENSG00000109511	32	0.129	outparalog	2004
ENSG00000143412	ENSG00000164111	38	0.225	outparalog	2004
ENSG00000197043	ENSMUSG00000021814	41	1.000	outparalog	2004
ENSG00000197043	ENSMUSG00000021866	40	0.306	outparalog	2004
ENSG00000197043	ENSG00000135046	48	0.700	outparalog	2004
ENSG00000197043	ENSMUSG00000024659	42	1.000	outparalog	2004
ENSG00000197043	ENSG00000122359	42	1.000	outparalog	2004
ENSG00000197043	ENSG00000109511	44	0.350	outparalog	2004
ENSG00000197043	ENSG00000164111	58	0.667	outparalog	2004
ENSG00000135046	ENSMUSG00000024659	79	0.700	ortholog	2004
ENSG00000135046	ENSMUSG00000021814	46	0.700	outparalog	2004
ENSG00000135046	ENSMUSG00000021866	46	0.156	outparalog	2004
ENSG00000135046	ENSG00000122359	48	0.700	outparalog	2004
ENSG00000135046	ENSG00000109511	40	0.200	outparalog	2004
ENSG00000135046	ENSG00000164111	44	0.367	outparalog	2004
ENSG00000109511	ENSMUSG00000021814	38	0.350	outparalog	2004
ENSG00000109511	ENSMUSG00000021866	41	0.778	outparalog	2004
ENSG00000109511	ENSMUSG00000024659	35	0.350	outparalog	2004
ENSG00000109511	ENSG00000122359	43	0.350	outparalog	2004
ENSG00000109511	ENSG00000164111	38	0.183	outparalog	2004
ENSG00000164111	ENSMUSG00000021814	47	0.667	outparalog	2004
ENSG00000164111	ENSMUSG00000021866	54	0.139	outparalog	2004
ENSG00000164111	ENSMUSG00000024659	39	0.667	outparalog	2004
ENSG00000164111	ENSG00000122359	53	0.667	outparalog	2004
ENSG00000122359	ENSMUSG00000021866	93	0.306	one2many ortholog	2004
ENSG00000122359	ENSMUSG00000021814	54	1.000	outparalog	2004
ENSG00000122359	ENSMUSG00000024659	44	1.000	outparalog	2004
ENSMUSG00000021814	ENSMUSG00000021866	56	0.306	outparalog	2004
ENSMUSG00000021814	ENSMUSG00000024659	43	1.000	outparalog	2004
ENSMUSG00000024659	ENSMUSG00000021866	41	0.306	outparalog	2004
ENSG00000139372	ENSMUSG00000034674	89	0.333	outparalog	2007
ENSG00000156427	ENSMUSG00000057967	99	0.750	ortholog	2016
ENSG00000156427	ENSG00000158815	56	1.000	outparalog	2016
ENSG00000158815	ENSMUSG00000057967	56	0.750	outparalog	2016
ENSG00000174996	ENSMUSG00000024862	96	1.000	ortholog	2031
ENSG00000174996	ENSMUSG00000021288	67	1.000	outparalog	2031
ENSG00000174996	ENSMUSG00000040714	63	0.583	outparalog	2031
ENSG00000174996	ENSG00000137171	72	1.000	outparalog	2031
ENSG00000137171	ENSMUSG00000024862	73	1.000	outparalog	2031
ENSG00000137171	ENSMUSG00000021288	67	1.000	outparalog	2031
ENSG00000137171	ENSMUSG00000040714	66	0.583	outparalog	2031
ENSMUSG00000024862	ENSMUSG00000021288	69	1.000	outparalog	2031
ENSMUSG00000024862	ENSMUSG00000040714	64	0.583	outparalog	2031
ENSMUSG00000021288	ENSMUSG00000040714	59	0.583	outparalog	2031
ENSG00000151849	ENSMUSG00000064128	75	0.750	ortholog	2036
ENSMUSG00000025190	ENSMUSG00000031672	49	1.000	outparalog	2040
ENSG00000204392	ENSMUSG00000007050	100	0.700	ortholog	2050
ENSG00000168282	ENSMUSG00000043998	90	1.000	ortholog	2059
ENSG00000107862	ENSMUSG00000025224	94	1.000	ortholog	2075
ENSG00000172939	ENSMUSG00000036737	96	0.550	ortholog	2076
ENSG00000172939	ENSMUSG00000027030	80	0.550	outparalog	2076
ENSMUSG00000027030	ENSMUSG00000036737	79	1.000	outparalog	2076
ENSG00000203879	ENSMUSG00000021218	86	0.000	outparalog	2092
ENSG00000132746	ENSMUSG00000019102	51	1.000	outparalog	2103
ENSG00000132746	ENSG00000006534	83	1.000	outparalog	2103
ENSG00000006534	ENSMUSG00000019102	53	1.000	outparalog	2103
ENSG00000010017	ENSMUSG00000038546	97	0.643	ortholog	2107
ENSG00000162407	ENSMUSG00000028517	95	0.833	ortholog	2132
ENSG00000185686	ENSMUSG00000071216	38	1.000	outparalog	2168
ENSG00000177600	ENSG00000137818	48	0.917	outparalog	2174
ENSMUSG00000046178	ENSMUSG00000046719	55	1.000	outparalog	2184
ENSMUSG00000046178	ENSMUSG00000069132	64	1.000	outparalog	2184
ENSMUSG00000046719	ENSMUSG00000069132	52	1.000	outparalog	2184
ENSG00000163565	ENSMUSG00000073489	52	0.487	outparalog	2195
ENSG00000185222	ENSMUSG00000042712	74	0.750	ortholog	2203
ENSG00000185222	ENSMUSG00000049536	51	1.000	outparalog	2203
ENSMUSG00000049536	ENSMUSG00000042712	47	0.750	outparalog	2203
ENSG00000105929	ENSMUSG00000038600	86	0.000	ortholog	2207
ENSG00000105929	ENSMUSG00000038023	53	1.000	outparalog	2207
ENSG00000105929	ENSG00000110719	50	0.000	outparalog	2207
ENSG00000105929	ENSG00000185344	54	1.000	outparalog	2207
ENSG00000110719	ENSMUSG00000038600	48	0.519	outparalog	2207
ENSG00000110719	ENSMUSG00000038023	54	0.000	outparalog	2207
ENSG00000110719	ENSG00000185344	52	0.000	outparalog	2207
ENSG00000185344	ENSMUSG00000038023	92	1.000	ortholog	2207
ENSG00000185344	ENSMUSG00000038600	54	0.000	outparalog	2207
ENSMUSG00000038600	ENSMUSG00000038023	54	0.000	outparalog	2207
ENSG00000141384	ENSMUSG00000054321	91	0.000	ortholog	2225
ENSG00000141384	ENSMUSG00000039117	50	0.000	outparalog	2225
ENSG00000141384	ENSG00000130699	49	0.542	outparalog	2225
ENSG00000130699	ENSMUSG00000039117	89	0.667	ortholog	2225
ENSG00000130699	ENSMUSG00000054321	62	0.667	outparalog	2225
ENSMUSG00000054321	ENSMUSG00000039117	62	1.000	outparalog	2225
ENSG00000184557	ENSMUSG00000053113	97	0.000	ortholog	2228
ENSG00000184557	ENSG00000120833	33	0.000	outparalog	2228
ENSG00000184557	ENSMUSG00000037104	32	0.000	outparalog	2228
ENSG00000184557	ENSMUSG00000056153	36	0.000	outparalog	2228
ENSG00000184557	ENSG00000174111	39	0.000	outparalog	2228
ENSG00000184557	ENSMUSG00000032578	34	0.000	outparalog	2228
ENSG00000184557	ENSMUSG00000020027	33	0.000	outparalog	2228
ENSG00000174111	ENSG00000120833	37	0.583	outparalog	2228
ENSG00000174111	ENSMUSG00000037104	27	0.750	outparalog	2228
ENSG00000174111	ENSMUSG00000056153	33	1.000	outparalog	2228
ENSG00000174111	ENSMUSG00000053113	40	1.000	outparalog	2228
ENSG00000174111	ENSMUSG00000032578	37	1.000	outparalog	2228
ENSG00000174111	ENSMUSG00000020027	36	0.667	outparalog	2228
ENSG00000120833	ENSMUSG00000020027	94	0.375	one2many ortholog	2228
ENSG00000120833	ENSMUSG00000037104	43	0.500	outparalog	2228
ENSG00000120833	ENSMUSG00000056153	38	0.583	outparalog	2228
ENSG00000120833	ENSMUSG00000053113	33	0.583	outparalog	2228
ENSG00000120833	ENSMUSG00000032578	48	0.583	outparalog	2228
ENSMUSG00000037104	ENSMUSG00000056153	28	0.750	outparalog	2228
ENSMUSG00000037104	ENSMUSG00000053113	32	0.750	outparalog	2228
ENSMUSG00000037104	ENSMUSG00000032578	35	0.750	outparalog	2228
ENSMUSG00000037104	ENSMUSG00000020027	41	0.625	outparalog	2228
ENSMUSG00000056153	ENSMUSG00000053113	35	1.000	outparalog	2228
ENSMUSG00000056153	ENSMUSG00000032578	36	1.000	outparalog	2228
ENSMUSG00000056153	ENSMUSG00000020027	39	0.667	outparalog	2228
ENSMUSG00000053113	ENSMUSG00000032578	33	1.000	outparalog	2228
ENSMUSG00000053113	ENSMUSG00000020027	33	0.667	outparalog	2228
ENSMUSG00000032578	ENSMUSG00000020027	47	0.667	outparalog	2228
ENSG00000187957	ENSMUSG00000036766	91	0.393	ortholog	2232
ENSG00000154589	ENSMUSG00000025779	64	0.000	ortholog	2237
ENSG00000101057	ENSG00000165684	32	1.000	outparalog	2254
ENSG00000101057	ENSMUSG00000019982	45	1.000	outparalog	2254
ENSG00000165684	ENSMUSG00000019982	31	1.000	outparalog	2254
ENSG00000211448	ENSMUSG00000007682	91	0.000	ortholog	2259
ENSG00000211448	ENSG00000211452	41	0.700	outparalog	2259
ENSG00000211448	ENSMUSG00000075707	41	0.000	outparalog	2259
ENSG00000211452	ENSMUSG00000075707	42	0.800	outparalog	2259
ENSG00000211452	ENSMUSG00000007682	42	0.800	outparalog	2259
ENSMUSG00000075707	ENSMUSG00000007682	43	1.000	outparalog	2259
ENSG00000169100	ENSG00000005022	92	0.000	outparalog	2270
ENSG00000169100	ENSG00000151729	88	0.000	outparalog	2270
ENSG00000151729	ENSG00000005022	89	1.000	outparalog	2270
ENSG00000108599	ENSMUSG00000047804	90	1.000	ortholog	2272
ENSG00000137975	ENSMUSG00000036960	72	0.900	ortholog	2273
ENSG00000137975	ENSMUSG00000068547	44	0.900	outparalog	2273
ENSG00000137975	ENSMUSG00000056025	51	0.900	outparalog	2273
ENSG00000137975	ENSG00000016490	46	1.000	outparalog	2273
ENSG00000137975	ENSG00000153923	60	0.542	outparalog	2273
ENSG00000016490	ENSMUSG00000068547	57	0.900	outparalog	2273
ENSG00000016490	ENSMUSG00000036960	45	0.900	outparalog	2273
ENSG00000016490	ENSMUSG00000056025	54	0.900	outparalog	2273
ENSG00000016490	ENSG00000153923	55	0.542	outparalog	2273
ENSG00000153923	ENSMUSG00000056025	74	0.533	one2many ortholog	2273
ENSG00000153923	ENSMUSG00000068547	54	0.533	outparalog	2273
ENSG00000153923	ENSMUSG00000036960	58	0.533	outparalog	2273
ENSMUSG00000036960	ENSMUSG00000068547	44	1.000	outparalog	2273
ENSMUSG00000036960	ENSMUSG00000056025	48	0.867	outparalog	2273
ENSMUSG00000068547	ENSMUSG00000056025	49	0.867	outparalog	2273
ENSMUSG00000040146	ENSMUSG00000026821	42	0.583	outparalog	2282
ENSG00000168811	ENSMUSG00000027776	60	0.635	ortholog	2288
ENSG00000109452	ENSMUSG00000026113	47	1.000	outparalog	2289
ENSG00000184895	ENSMUSG00000069036	52	0.700	ortholog	2308
ENSG00000080824	ENSMUSG00000023944	87	0.571	outparalog	2322
ENSG00000080824	ENSG00000166598	48	0.162	outparalog	2322
ENSG00000080824	ENSMUSG00000021270	99	0.536	outparalog	2322
ENSG00000166598	ENSMUSG00000023944	51	0.591	outparalog	2322
ENSG00000166598	ENSMUSG00000021270	49	0.234	outparalog	2322
ENSMUSG00000023944	ENSMUSG00000021270	87	0.643	outparalog	2322
ENSG00000169429	ENSG00000156234	29	0.938	outparalog	2338
ENSG00000169429	ENSG00000169245	29	0.756	outparalog	2338
ENSG00000169429	ENSG00000138755	28	0.938	outparalog	2338
ENSG00000169429	ENSG00000169248	24	0.938	outparalog	2338
ENSG00000169429	ENSG00000163737	36	0.729	outparalog	2338
ENSG00000169429	ENSG00000124875	33	0.938	outparalog	2338
ENSG00000169429	ENSG00000163734	36	0.938	outparalog	2338
ENSG00000169429	ENSG00000163735	29	0.938	outparalog	2338
ENSG00000169429	ENSG00000163739	40	0.826	outparalog	2338
ENSG00000169429	ENSMUSG00000060183	34	0.938	outparalog	2338
ENSG00000169429	ENSG00000163736	41	0.000	outparalog	2338
ENSG00000156234	ENSG00000169245	31	0.818	outparalog	2338
ENSG00000156234	ENSG00000138755	25	1.000	outparalog	2338
ENSG00000156234	ENSG00000169248	25	1.000	outparalog	2338
ENSG00000156234	ENSG00000163737	28	0.792	outparalog	2338
ENSG00000156234	ENSG00000124875	29	1.000	outparalog	2338
ENSG00000156234	ENSG00000163734	29	1.000	outparalog	2338
ENSG00000156234	ENSG00000163735	27	1.000	outparalog	2338
ENSG00000156234	ENSG00000163739	26	0.889	outparalog	2338
ENSG00000156234	ENSMUSG00000060183	24	1.000	outparalog	2338
ENSG00000156234	ENSG00000163736	29	0.000	outparalog	2338
ENSG00000169245	ENSG00000138755	39	0.818	outparalog	2338
ENSG00000169245	ENSG00000169248	31	0.818	outparalog	2338
ENSG00000169245	ENSG00000163737	31	0.610	outparalog	2338
ENSG00000169245	ENSG00000124875	33	0.818	outparalog	2338
ENSG00000169245	ENSG00000163734	24	0.818	outparalog	2338
ENSG00000169245	ENSG00000163735	29	0.818	outparalog	2338
ENSG00000169245	ENSG00000163739	28	0.808	outparalog	2338
ENSG00000169245	ENSMUSG00000060183	31	0.818	outparalog	2338
ENSG00000169245	ENSG00000163736	33	0.000	outparalog	2338
ENSG00000138755	ENSG00000169248	39	1.000	outparalog	2338
ENSG00000138755	ENSG00000163737	35	0.792	outparalog	2338
ENSG00000138755	ENSG00000124875	34	1.000	outparalog	2338
ENSG00000138755	ENSG00000163734	40	1.000	outparalog	2338
ENSG00000138755	ENSG00000163735	38	1.000	outparalog	2338
ENSG00000138755	ENSG00000163739	39	0.889	outparalog	2338
ENSG00000138755	ENSMUSG00000060183	29	1.000	outparalog	2338
ENSG00000138755	ENSG00000163736	34	0.000	outparalog	2338
ENSG00000169248	ENSMUSG00000060183	69	1.000	ortholog	2338
ENSG00000169248	ENSG00000163737	23	0.792	outparalog	2338
ENSG00000169248	ENSG00000124875	33	1.000	outparalog	2338
ENSG00000169248	ENSG00000163734	28	1.000	outparalog	2338
ENSG00000169248	ENSG00000163735	32	1.000	outparalog	2338
ENSG00000169248	ENSG00000163739	29	0.889	outparalog	2338
ENSG00000169248	ENSG00000163736	26	0.000	outparalog	2338
ENSG00000163736	ENSG00000163737	50	0.000	outparalog	2338
ENSG00000163736	ENSG00000124875	48	0.000	outparalog	2338
ENSG00000163736	ENSG00000163734	46	0.000	outparalog	2338
ENSG00000163736	ENSG00000163735	39	0.000	outparalog	2338
ENSG00000163736	ENSG00000163739	50	0.000	outparalog	2338
ENSG00000163736	ENSMUSG00000060183	30	0.000	outparalog	2338
ENSG00000163737	ENSG00000124875	42	0.792	outparalog	2338
ENSG00000163737	ENSG00000163734	43	0.792	outparalog	2338
ENSG00000163737	ENSG00000163735	43	0.792	outparalog	2338
ENSG00000163737	ENSG00000163739	48	0.681	outparalog	2338
ENSG00000163737	ENSMUSG00000060183	27	0.792	outparalog	2338
ENSG00000124875	ENSG00000163734	43	1.000	outparalog	2338
ENSG00000124875	ENSG00000163735	80	1.000	inparalog	2338
ENSG00000124875	ENSG00000163739	45	0.889	outparalog	2338
ENSG00000124875	ENSMUSG00000060183	33	1.000	outparalog	2338
ENSG00000163735	ENSG00000163734	47	1.000	outparalog	2338
ENSG00000163735	ENSG00000163739	46	0.889	outparalog	2338
ENSG00000163735	ENSMUSG00000060183	29	1.000	outparalog	2338
ENSG00000163734	ENSG00000163739	87	0.889	inparalog	2338
ENSG00000163734	ENSMUSG00000060183	29	1.000	outparalog	2338
ENSG00000163739	ENSMUSG00000060183	30	0.889	outparalog	2338
ENSG00000174437	ENSMUSG00000029467	99	0.984	ortholog	2345
ENSG00000174437	ENSMUSG00000019943	34	0.532	outparalog	2345
ENSG00000174437	ENSMUSG00000032570	38	0.952	outparalog	2345
ENSG00000174437	ENSG00000105675	33	0.813	outparalog	2345
ENSG00000174437	ENSG00000105409	33	0.816	outparalog	2345
ENSG00000174437	ENSG00000163399	34	0.850	outparalog	2345
ENSG00000174437	ENSG00000018625	33	0.722	outparalog	2345
ENSG00000174437	ENSG00000067842	33	0.952	outparalog	2345
ENSG00000174437	ENSMUSG00000033161	33	0.782	outparalog	2345
ENSG00000174437	ENSG00000058668	34	0.952	outparalog	2345
ENSG00000174437	ENSG00000132681	34	0.816	outparalog	2345
ENSG00000174437	ENSMUSG00000007097	33	0.532	outparalog	2345
ENSG00000105675	ENSMUSG00000029467	33	0.826	outparalog	2345
ENSG00000105675	ENSMUSG00000019943	31	0.000	outparalog	2345
ENSG00000105675	ENSMUSG00000032570	33	0.853	outparalog	2345
ENSG00000105675	ENSG00000105409	65	0.881	outparalog	2345
ENSG00000105675	ENSG00000163399	63	0.841	outparalog	2345
ENSG00000105675	ENSG00000018625	64	0.754	outparalog	2345
ENSG00000105675	ENSG00000067842	32	0.853	outparalog	2345
ENSG00000105675	ENSMUSG00000033161	63	0.779	outparalog	2345
ENSG00000105675	ENSG00000058668	31	0.853	outparalog	2345
ENSG00000105675	ENSG00000132681	60	0.881	outparalog	2345
ENSG00000105675	ENSMUSG00000007097	64	0.000	outparalog	2345
ENSG00000105409	ENSMUSG00000029467	33	0.827	outparalog	2345
ENSG00000105409	ENSMUSG00000019943	34	0.000	outparalog	2345
ENSG00000105409	ENSMUSG00000032570	33	0.852	outparalog	2345
ENSG00000105409	ENSG00000163399	87	0.958	outparalog	2345
ENSG00000105409	ENSG00000018625	88	0.867	outparalog	2345
ENSG00000105409	ENSG00000067842	34	0.852	outparalog	2345
ENSG00000105409	ENSMUSG00000033161	86	0.893	outparalog	2345
ENSG00000105409	ENSG00000058668	34	0.852	outparalog	2345
ENSG00000105409	ENSG00000132681	78	1.000	outparalog	2345
ENSG00000105409	ENSMUSG00000007097	88	0.000	outparalog	2345
ENSG00000163399	ENSMUSG00000033161	97	0.929	ortholog	2345
ENSG00000163399	ENSMUSG00000029467	33	0.863	outparalog	2345
ENSG00000163399	ENSMUSG00000019943	33	0.542	outparalog	2345
ENSG00000163399	ENSMUSG00000032570	33	0.812	outparalog	2345
ENSG00000163399	ENSG00000018625	87	0.863	outparalog	2345
ENSG00000163399	ENSG00000067842	32	0.812	outparalog	2345
ENSG00000163399	ENSG00000058668	33	0.812	outparalog	2345
ENSG00000163399	ENSG00000132681	79	0.958	outparalog	2345
ENSG00000163399	ENSMUSG00000007097	87	0.542	outparalog	2345
ENSG00000018625	ENSMUSG00000007097	99	0.267	ortholog	2345
ENSG00000018625	ENSMUSG00000029467	33	0.733	outparalog	2345
ENSG00000018625	ENSMUSG00000019943	32	0.267	outparalog	2345
ENSG00000018625	ENSMUSG00000032570	32	0.725	outparalog	2345
ENSG00000018625	ENSG00000067842	33	0.725	outparalog	2345
ENSG00000018625	ENSMUSG00000033161	87	0.794	outparalog	2345
ENSG00000018625	ENSG00000058668	32	0.725	outparalog	2345
ENSG00000018625	ENSG00000132681	80	0.867	outparalog	2345
ENSG00000067842	ENSMUSG00000029467	33	0.967	outparalog	2345
ENSG00000067842	ENSMUSG00000019943	82	0.000	outparalog	2345
ENSG00000067842	ENSMUSG00000032570	32	1.000	outparalog	2345
ENSG00000067842	ENSMUSG00000033161	34	0.750	outparalog	2345
ENSG00000067842	ENSG00000058668	77	1.000	outparalog	2345
ENSG00000067842	ENSG00000132681	32	0.852	outparalog	2345
ENSG00000067842	ENSMUSG00000007097	33	0.000	outparalog	2345
ENSG00000058668	ENSMUSG00000029467	34	0.967	outparalog	2345
ENSG00000058668	ENSMUSG00000019943	78	0.000	outparalog	2345
ENSG00000058668	ENSMUSG00000032570	32	1.000	outparalog	2345
ENSG00000058668	ENSMUSG00000033161	32	0.750	outparalog	2345
ENSG00000058668	ENSG00000132681	31	0.852	outparalog	2345
ENSG00000058668	ENSMUSG00000007097	33	0.000	outparalog	2345
ENSG00000132681	ENSMUSG00000029467	33	0.827	outparalog	2345
ENSG00000132681	ENSMUSG00000019943	33	0.000	outparalog	2345
ENSG00000132681	ENSMUSG00000032570	31	0.852	outparalog	2345
ENSG00000132681	ENSMUSG00000033161	78	0.893	outparalog	2345
ENSG00000132681	ENSMUSG00000007097	80	0.000	outparalog	2345
ENSMUSG00000029467	ENSMUSG00000019943	34	0.533	outparalog	2345
ENSMUSG00000029467	ENSMUSG00000032570	38	0.967	outparalog	2345
ENSMUSG00000029467	ENSMUSG00000033161	33	0.794	outparalog	2345
ENSMUSG00000029467	ENSMUSG00000007097	33	0.533	outparalog	2345
ENSMUSG00000019943	ENSMUSG00000032570	32	0.000	outparalog	2345
ENSMUSG00000019943	ENSMUSG00000033161	33	0.536	outparalog	2345
ENSMUSG00000019943	ENSMUSG00000007097	32	1.000	outparalog	2345
ENSMUSG00000032570	ENSMUSG00000033161	33	0.750	outparalog	2345
ENSMUSG00000032570	ENSMUSG00000007097	33	0.000	outparalog	2345
ENSMUSG00000033161	ENSMUSG00000007097	87	0.536	outparalog	2345
ENSG00000087008	ENSMUSG00000020777	34	1.000	outparalog	2383
ENSG00000087008	ENSG00000168306	33	1.000	outparalog	2383
ENSG00000168306	ENSMUSG00000020777	46	1.000	outparalog	2383
ENSG00000162891	ENSMUSG00000026416	75	1.000	ortholog	2384
ENSG00000162891	ENSG00000136634	28	0.750	outparalog	2384
ENSG00000162891	ENSMUSG00000016529	30	0.750	outparalog	2384
ENSG00000136634	ENSMUSG00000016529	73	0.750	ortholog	2384
ENSG00000136634	ENSMUSG00000026416	25	0.750	outparalog	2384
ENSMUSG00000026416	ENSMUSG00000016529	26	0.750	outparalog	2384
ENSG00000198471	ENSG00000136514	38	0.700	outparalog	2392
ENSG00000198471	ENSG00000175077	83	1.000	outparalog	2392
ENSG00000198471	ENSG00000163825	35	0.700	outparalog	2392
ENSG00000136514	ENSG00000175077	31	0.700	outparalog	2392
ENSG00000136514	ENSG00000163825	41	1.000	outparalog	2392
ENSG00000175077	ENSG00000163825	33	0.700	outparalog	2392
ENSG00000131941	ENSMUSG00000022580	45	0.000	outparalog	2410
ENSG00000131653	ENSMUSG00000052752	97	0.163	ortholog	2413
ENSMUSG00000038781	ENSMUSG00000029254	40	0.643	outparalog	2414
ENSG00000149150	ENSMUSG00000027075	84	0.900	ortholog	2415
ENSG00000149150	ENSMUSG00000038178	59	0.900	outparalog	2415
ENSMUSG00000027075	ENSMUSG00000038178	60	1.000	outparalog	2415
ENSG00000088247	ENSG00000139910	30	0.292	outparalog	2426
ENSG00000088247	ENSMUSG00000021047	31	0.450	outparalog	2426
ENSG00000088247	ENSG00000107164	57	0.000	outparalog	2426
ENSG00000139910	ENSMUSG00000021047	100	0.800	ortholog	2426
ENSG00000139910	ENSG00000107164	26	0.000	outparalog	2426
ENSG00000107164	ENSMUSG00000021047	27	0.000	outparalog	2426
ENSG00000181788	ENSMUSG00000036432	93	0.000	ortholog	2435
ENSG00000181788	ENSMUSG00000036840	81	0.268	outparalog	2435
ENSG00000181788	ENSMUSG00000040749	80	0.000	outparalog	2435
ENSMUSG00000036840	ENSMUSG00000036432	80	0.875	outparalog	2435
ENSMUSG00000036840	ENSMUSG00000040749	98	0.875	inparalog	2435
ENSMUSG00000040749	ENSMUSG00000036432	79	1.000	outparalog	2435
ENSG00000005810	ENSMUSG00000033004	97	0.700	ortholog	2457
ENSG00000150977	ENSG00000167705	29	0.433	outparalog	2458
ENSG00000135090	ENSG00000149930	58	0.667	outparalog	2463
ENSG00000196611	ENSG00000137674	46	0.731	outparalog	2476
ENSG00000196611	ENSG00000198598	37	0.700	outparalog	2476
ENSG00000196611	ENSG00000125966	43	0.000	outparalog	2476
ENSG00000196611	ENSG00000166670	54	1.000	outparalog	2476
ENSG00000196611	ENSG00000129270	38	0.000	outparalog	2476
ENSG00000196611	ENSMUSG00000041620	58	0.000	outparalog	2476
ENSG00000196611	ENSG00000102996	43	0.700	outparalog	2476
ENSG00000196611	ENSG00000110347	50	1.000	outparalog	2476
ENSG00000196611	ENSG00000157227	41	0.714	outparalog	2476
ENSG00000196611	ENSG00000118113	58	1.000	outparalog	2476
ENSG00000196611	ENSG00000156103	44	0.700	outparalog	2476
ENSG00000196611	ENSMUSG00000050578	49	0.000	outparalog	2476
ENSG00000102996	ENSG00000137674	40	0.933	outparalog	2476
ENSG00000102996	ENSG00000198598	42	1.000	outparalog	2476
ENSG00000102996	ENSG00000125966	60	0.800	outparalog	2476
ENSG00000102996	ENSG00000166670	41	0.700	outparalog	2476
ENSG00000102996	ENSG00000129270	39	0.733	outparalog	2476
ENSG00000102996	ENSMUSG00000041620	41	0.600	outparalog	2476
ENSG00000102996	ENSG00000110347	42	0.700	outparalog	2476
ENSG00000102996	ENSG00000157227	60	0.898	outparalog	2476
ENSG00000102996	ENSG00000118113	43	0.700	outparalog	2476
ENSG00000102996	ENSG00000156103	57	1.000	outparalog	2476
ENSG00000102996	ENSMUSG00000050578	40	0.733	outparalog	2476
ENSG00000137674	ENSG00000198598	37	0.933	outparalog	2476
ENSG00000137674	ENSG00000125966	41	0.658	outparalog	2476
ENSG00000137674	ENSG00000166670	46	0.731	outparalog	2476
ENSG00000137674	ENSG00000129270	35	0.769	outparalog	2476
ENSG00000137674	ENSMUSG00000041620	40	0.615	outparalog	2476
ENSG00000137674	ENSG00000110347	46	0.731	outparalog	2476
ENSG00000137674	ENSG00000157227	41	0.964	outparalog	2476
ENSG00000137674	ENSG00000118113	46	0.731	outparalog	2476
ENSG00000137674	ENSG00000156103	40	0.933	outparalog	2476
ENSG00000137674	ENSMUSG00000050578	46	0.769	outparalog	2476
ENSG00000198598	ENSG00000125966	41	0.800	outparalog	2476
ENSG00000198598	ENSG00000166670	39	0.700	outparalog	2476
ENSG00000198598	ENSG00000129270	35	0.733	outparalog	2476
ENSG00000198598	ENSMUSG00000041620	35	0.600	outparalog	2476
ENSG00000198598	ENSG00000110347	35	0.700	outparalog	2476
ENSG00000198598	ENSG00000157227	41	0.898	outparalog	2476
ENSG00000198598	ENSG00000118113	38	0.700	outparalog	2476
ENSG00000198598	ENSG00000156103	39	1.000	outparalog	2476
ENSG00000198598	ENSMUSG00000050578	36	0.733	outparalog	2476
ENSG00000125966	ENSG00000166670	41	0.000	outparalog	2476
ENSG00000125966	ENSG00000129270	36	0.889	outparalog	2476
ENSG00000125966	ENSMUSG00000041620	39	0.667	outparalog	2476
ENSG00000125966	ENSG00000110347	43	0.000	outparalog	2476
ENSG00000125966	ENSG00000157227	57	0.639	outparalog	2476
ENSG00000125966	ENSG00000118113	40	0.000	outparalog	2476
ENSG00000125966	ENSG00000156103	68	0.800	outparalog	2476
ENSG00000125966	ENSMUSG00000050578	40	0.889	outparalog	2476
ENSG00000166670	ENSG00000129270	35	0.000	outparalog	2476
ENSG00000166670	ENSMUSG00000041620	47	0.000	outparalog	2476
ENSG00000166670	ENSG00000110347	50	1.000	outparalog	2476
ENSG00000166670	ENSG00000157227	40	0.714	outparalog	2476
ENSG00000166670	ENSG00000118113	52	1.000	outparalog	2476
ENSG00000166670	ENSG00000156103	43	0.700	outparalog	2476
ENSG00000166670	ENSMUSG00000050578	52	0.000	outparalog	2476
ENSG00000129270	ENSMUSG00000041620	34	0.714	outparalog	2476
ENSG00000129270	ENSG00000110347	35	0.000	outparalog	2476
ENSG00000129270	ENSG00000157227	36	0.750	outparalog	2476
ENSG00000129270	ENSG00000118113	36	0.000	outparalog	2476
ENSG00000129270	ENSG00000156103	36	0.733	outparalog	2476
ENSG00000129270	ENSMUSG00000050578	36	1.000	outparalog	2476
ENSG00000110347	ENSMUSG00000041620	44	0.000	outparalog	2476
ENSG00000110347	ENSG00000157227	41	0.714	outparalog	2476
ENSG00000110347	ENSG00000118113	49	1.000	outparalog	2476
ENSG00000110347	ENSG00000156103	42	0.700	outparalog	2476
ENSG00000110347	ENSMUSG00000050578	47	0.000	outparalog	2476
ENSG00000157227	ENSMUSG00000041620	38	0.607	outparalog	2476
ENSG00000157227	ENSG00000118113	40	0.714	outparalog	2476
ENSG00000157227	ENSG00000156103	57	0.898	outparalog	2476
ENSG00000157227	ENSMUSG00000050578	40	0.750	outparalog	2476
ENSG00000118113	ENSMUSG00000041620	50	0.000	outparalog	2476
ENSG00000118113	ENSG00000156103	42	0.700	outparalog	2476
ENSG00000118113	ENSMUSG00000050578	49	0.000	outparalog	2476
ENSG00000156103	ENSMUSG00000041620	40	0.600	outparalog	2476
ENSG00000156103	ENSMUSG00000050578	43	0.733	outparalog	2476
ENSMUSG00000041620	ENSMUSG00000050578	45	0.714	outparalog	2476
ENSG00000138101	ENSMUSG00000071454	95	1.000	ortholog	2500
ENSG00000138101	ENSMUSG00000024302	74	1.000	outparalog	2500
ENSMUSG00000071454	ENSMUSG00000024302	71	1.000	outparalog	2500
ENSG00000151247	ENSMUSG00000028156	98	0.550	ortholog	2502
ENSG00000169174	ENSMUSG00000044254	77	1.000	ortholog	2511
ENSG00000185338	ENSMUSG00000038037	96	0.731	ortholog	2516
ENSG00000079739	ENSMUSG00000025791	89	1.000	ortholog	2548
ENSG00000079739	ENSMUSG00000041731	65	0.000	outparalog	2548
ENSG00000079739	ENSG00000154330	65	0.000	outparalog	2548
ENSG00000154330	ENSMUSG00000041731	98	0.000	one2many ortholog	2548
ENSG00000154330	ENSMUSG00000025791	69	0.000	outparalog	2548
ENSMUSG00000025791	ENSMUSG00000041731	69	0.000	outparalog	2548
ENSMUSG00000038644	ENSMUSG00000006678	29	0.133	outparalog	2549
ENSG00000177971	ENSG00000170889	26	1.000	outparalog	2573
ENSG00000108424	ENSMUSG00000001440	99	0.300	ortholog	2606
ENSG00000129219	ENSG00000075651	58	1.000	outparalog	2614
ENSG00000116661	ENSMUSG00000041556	89	0.000	ortholog	2646
ENSG00000116661	ENSMUSG00000055401	52	0.800	outparalog	2646
ENSMUSG00000055401	ENSMUSG00000041556	51	0.700	outparalog	2646
ENSG00000124208	ENSMUSG00000022674	89	0.750	outparalog	2653
ENSG00000124208	ENSMUSG00000078923	93	0.750	outparalog	2653
ENSG00000124208	ENSG00000169139	90	0.750	outparalog	2653
ENSG00000169139	ENSMUSG00000022674	99	1.000	one2many ortholog	2653
ENSG00000169139	ENSMUSG00000078923	86	1.000	outparalog	2653
ENSMUSG00000022674	ENSMUSG00000078923	86	1.000	outparalog	2653
ENSG00000101473	ENSMUSG00000017307	85	0.000	ortholog	2662
ENSG00000064666	ENSG00000158710	45	0.750	outparalog	2670
ENSG00000064666	ENSG00000149591	43	0.750	outparalog	2670
ENSG00000064666	ENSMUSG00000053931	68	0.750	outparalog	2670
ENSG00000158710	ENSG00000149591	65	1.000	outparalog	2670
ENSG00000158710	ENSMUSG00000053931	46	1.000	outparalog	2670
ENSG00000149591	ENSMUSG00000053931	46	1.000	outparalog	2670
ENSG00000116353	ENSG00000169710	39	0.000	outparalog	2676
ENSG00000116353	ENSG00000151093	23	0.171	outparalog	2676
ENSG00000169710	ENSG00000151093	39	0.000	outparalog	2676
ENSG00000111530	ENSMUSG00000030319	61	0.833	outparalog	2679
ENSG00000129744	ENSMUSG00000030996	80	1.000	ortholog	2719
ENSG00000129744	ENSMUSG00000070424	39	0.200	outparalog	2719
ENSG00000129744	ENSMUSG00000030651	38	0.800	outparalog	2719
ENSG00000129744	ENSG00000156219	33	1.000	outparalog	2719
ENSG00000156219	ENSMUSG00000070424	38	0.200	outparalog	2719
ENSG00000156219	ENSMUSG00000030651	35	0.800	outparalog	2719
ENSG00000156219	ENSMUSG00000030996	35	1.000	outparalog	2719
ENSMUSG00000030651	ENSMUSG00000070424	40	0.200	outparalog	2719
ENSMUSG00000030651	ENSMUSG00000030996	40	0.800	outparalog	2719
ENSMUSG00000070424	ENSMUSG00000030996	40	0.200	outparalog	2719
ENSG00000115234	ENSMUSG00000029146	99	0.833	ortholog	2722
ENSG00000115233	ENSMUSG00000025917	36	0.643	outparalog	2733
ENSG00000115233	ENSG00000121022	36	0.591	outparalog	2733
ENSG00000121022	ENSMUSG00000025917	99	0.818	ortholog	2733
ENSG00000104774	ENSMUSG00000005142	76	1.000	ortholog	2737
ENSG00000104774	ENSG00000179010	35	0.000	outparalog	2737
ENSG00000179010	ENSMUSG00000005142	38	0.000	outparalog	2737
ENSG00000129083	ENSMUSG00000030754	99	1.000	ortholog	2740
ENSG00000136250	ENSMUSG00000021322	76	0.733	ortholog	2742
ENSG00000197081	ENSMUSG00000023830	82	0.000	ortholog	2762
ENSG00000132589	ENSG00000137312	48	1.000	outparalog	2806
ENSG00000188529	ENSMUSG00000028676	100	1.000	outparalog	2818
ENSG00000188529	ENSG00000161547	48	0.000	outparalog	2818
ENSG00000188529	ENSG00000215699	100	1.000	inparalog	2818
ENSG00000188529	ENSMUSG00000034120	28	0.000	outparalog	2818
ENSG00000161547	ENSMUSG00000028676	48	0.000	outparalog	2818
ENSG00000161547	ENSG00000215699	48	0.000	outparalog	2818
ENSG00000161547	ENSMUSG00000034120	40	1.000	outparalog	2818
ENSG00000215699	ENSMUSG00000028676	100	1.000	outparalog	2818
ENSG00000215699	ENSMUSG00000034120	28	0.000	outparalog	2818
ENSMUSG00000028676	ENSMUSG00000034120	28	0.000	outparalog	2818
ENSG00000144791	ENSMUSG00000029860	34	0.643	outparalog	2826
ENSG00000144791	ENSG00000087077	35	0.286	outparalog	2826
ENSG00000144791	ENSMUSG00000022178	44	0.643	outparalog	2826
ENSG00000144791	ENSG00000159840	33	0.643	outparalog	2826
ENSG00000087077	ENSMUSG00000029860	44	0.643	outparalog	2826
ENSG00000087077	ENSMUSG00000022178	38	0.643	outparalog	2826
ENSG00000087077	ENSG00000159840	44	0.643	outparalog	2826
ENSG00000159840	ENSMUSG00000029860	89	1.000	ortholog	2826
ENSG00000159840	ENSMUSG00000022178	36	1.000	outparalog	2826
ENSMUSG00000029860	ENSMUSG00000022178	35	1.000	outparalog	2826
ENSG00000215301	ENSMUSG00000021758	48	0.000	outparalog	2832
ENSMUSG00000016200	ENSMUSG00000044912	49	1.000	outparalog	2838
ENSG00000114378	ENSG00000068001	43	1.000	outparalog	2840
ENSG00000114378	ENSG00000106302	42	1.000	outparalog	2840
ENSG00000114378	ENSMUSG00000029682	39	1.000	outparalog	2840
ENSG00000114378	ENSMUSG00000029678	42	1.000	outparalog	2840
ENSG00000068001	ENSG00000106302	41	1.000	outparalog	2840
ENSG00000068001	ENSMUSG00000029682	37	1.000	outparalog	2840
ENSG00000068001	ENSMUSG00000029678	40	1.000	outparalog	2840
ENSG00000106302	ENSMUSG00000029682	39	1.000	outparalog	2840
ENSG00000106302	ENSMUSG00000029678	41	1.000	outparalog	2840
ENSMUSG00000029682	ENSMUSG00000029678	57	1.000	inparalog	2840
ENSMUSG00000031634	ENSMUSG00000051502	40	1.000	outparalog	2850
ENSG00000143162	ENSMUSG00000040713	78	0.688	ortholog	2868
ENSG00000168135	ENSMUSG00000041695	68	0.000	outparalog	2897
ENSG00000168135	ENSMUSG00000062609	39	0.775	outparalog	2897
ENSG00000168135	ENSMUSG00000026824	45	0.975	outparalog	2897
ENSG00000168135	ENSMUSG00000044708	42	0.775	outparalog	2897
ENSG00000168135	ENSG00000162989	45	0.975	outparalog	2897
ENSG00000168135	ENSMUSG00000043301	52	0.975	outparalog	2897
ENSG00000168135	ENSG00000184185	71	1.000	outparalog	2897
ENSG00000168135	ENSG00000157542	52	0.975	outparalog	2897
ENSG00000168135	ENSG00000157551	41	1.000	outparalog	2897
ENSG00000168135	ENSG00000120457	54	0.975	outparalog	2897
ENSG00000168135	ENSG00000177807	41	0.975	outparalog	2897
ENSG00000168135	ENSMUSG00000041248	46	0.932	outparalog	2897
ENSG00000168135	ENSG00000123700	67	0.952	outparalog	2897
ENSG00000168135	ENSG00000182324	61	1.000	outparalog	2897
ENSG00000162989	ENSMUSG00000026824	99	1.000	ortholog	2897
ENSG00000162989	ENSMUSG00000041695	48	0.000	outparalog	2897
ENSG00000162989	ENSMUSG00000062609	37	0.758	outparalog	2897
ENSG00000162989	ENSMUSG00000044708	41	0.758	outparalog	2897
ENSG00000162989	ENSMUSG00000043301	56	1.000	outparalog	2897
ENSG00000162989	ENSG00000184185	47	0.975	outparalog	2897
ENSG00000162989	ENSG00000157542	56	1.000	outparalog	2897
ENSG00000162989	ENSG00000157551	36	0.975	outparalog	2897
ENSG00000162989	ENSG00000120457	61	0.950	outparalog	2897
ENSG00000162989	ENSG00000177807	42	0.950	outparalog	2897
ENSG00000162989	ENSMUSG00000041248	45	0.907	outparalog	2897
ENSG00000162989	ENSG00000123700	47	0.927	outparalog	2897
ENSG00000162989	ENSG00000182324	44	0.975	outparalog	2897
ENSG00000184185	ENSMUSG00000041695	72	0.000	outparalog	2897
ENSG00000184185	ENSMUSG00000062609	41	0.775	outparalog	2897
ENSG00000184185	ENSMUSG00000026824	47	0.975	outparalog	2897
ENSG00000184185	ENSMUSG00000044708	42	0.775	outparalog	2897
ENSG00000184185	ENSMUSG00000043301	50	0.975	outparalog	2897
ENSG00000184185	ENSG00000157542	49	0.975	outparalog	2897
ENSG00000184185	ENSG00000157551	42	1.000	outparalog	2897
ENSG00000184185	ENSG00000120457	52	0.975	outparalog	2897
ENSG00000184185	ENSG00000177807	42	0.975	outparalog	2897
ENSG00000184185	ENSMUSG00000041248	47	0.932	outparalog	2897
ENSG00000184185	ENSG00000123700	72	0.952	outparalog	2897
ENSG00000184185	ENSG00000182324	61	1.000	outparalog	2897
ENSG00000157542	ENSMUSG00000043301	99	1.000	ortholog	2897
ENSG00000157542	ENSMUSG00000041695	50	0.000	outparalog	2897
ENSG00000157542	ENSMUSG00000062609	37	0.758	outparalog	2897
ENSG00000157542	ENSMUSG00000026824	57	1.000	outparalog	2897
ENSG00000157542	ENSMUSG00000044708	39	0.758	outparalog	2897
ENSG00000157542	ENSG00000157551	37	0.975	outparalog	2897
ENSG00000157542	ENSG00000120457	76	0.950	outparalog	2897
ENSG00000157542	ENSG00000177807	39	0.950	outparalog	2897
ENSG00000157542	ENSMUSG00000041248	44	0.907	outparalog	2897
ENSG00000157542	ENSG00000123700	51	0.927	outparalog	2897
ENSG00000157542	ENSG00000182324	46	0.975	outparalog	2897
ENSG00000157551	ENSMUSG00000062609	96	0.775	ortholog	2897
ENSG00000157551	ENSMUSG00000041695	42	0.000	outparalog	2897
ENSG00000157551	ENSMUSG00000026824	36	0.975	outparalog	2897
ENSG00000157551	ENSMUSG00000044708	62	0.775	outparalog	2897
ENSG00000157551	ENSMUSG00000043301	37	0.975	outparalog	2897
ENSG00000157551	ENSG00000120457	41	0.975	outparalog	2897
ENSG00000157551	ENSG00000177807	63	0.975	outparalog	2897
ENSG00000157551	ENSMUSG00000041248	47	0.932	outparalog	2897
ENSG00000157551	ENSG00000123700	42	0.952	outparalog	2897
ENSG00000157551	ENSG00000182324	39	1.000	outparalog	2897
ENSG00000120457	ENSMUSG00000041695	51	0.000	outparalog	2897
ENSG00000120457	ENSMUSG00000062609	37	0.758	outparalog	2897
ENSG00000120457	ENSMUSG00000026824	62	0.950	outparalog	2897
ENSG00000120457	ENSMUSG00000044708	39	0.758	outparalog	2897
ENSG00000120457	ENSMUSG00000043301	75	0.950	outparalog	2897
ENSG00000120457	ENSG00000177807	38	0.950	outparalog	2897
ENSG00000120457	ENSMUSG00000041248	45	0.907	outparalog	2897
ENSG00000120457	ENSG00000123700	49	0.927	outparalog	2897
ENSG00000120457	ENSG00000182324	48	0.975	outparalog	2897
ENSG00000177807	ENSMUSG00000044708	99	0.758	ortholog	2897
ENSG00000177807	ENSMUSG00000041695	41	0.000	outparalog	2897
ENSG00000177807	ENSMUSG00000062609	64	0.758	outparalog	2897
ENSG00000177807	ENSMUSG00000026824	41	0.950	outparalog	2897
ENSG00000177807	ENSMUSG00000043301	39	0.950	outparalog	2897
ENSG00000177807	ENSMUSG00000041248	49	0.955	outparalog	2897
ENSG00000177807	ENSG00000123700	41	0.927	outparalog	2897
ENSG00000177807	ENSG00000182324	41	0.975	outparalog	2897
ENSG00000123700	ENSMUSG00000041695	99	0.548	ortholog	2897
ENSG00000123700	ENSMUSG00000062609	40	0.857	outparalog	2897
ENSG00000123700	ENSMUSG00000026824	47	0.927	outparalog	2897
ENSG00000123700	ENSMUSG00000044708	41	0.857	outparalog	2897
ENSG00000123700	ENSMUSG00000043301	49	0.927	outparalog	2897
ENSG00000123700	ENSMUSG00000041248	46	0.977	outparalog	2897
ENSG00000123700	ENSG00000182324	60	0.952	outparalog	2897
ENSG00000182324	ENSMUSG00000041695	61	0.000	outparalog	2897
ENSG00000182324	ENSMUSG00000062609	39	0.775	outparalog	2897
ENSG00000182324	ENSMUSG00000026824	44	0.975	outparalog	2897
ENSG00000182324	ENSMUSG00000044708	41	0.775	outparalog	2897
ENSG00000182324	ENSMUSG00000043301	46	0.975	outparalog	2897
ENSG00000182324	ENSMUSG00000041248	43	0.932	outparalog	2897
ENSMUSG00000041695	ENSMUSG00000062609	39	0.567	outparalog	2897
ENSMUSG00000041695	ENSMUSG00000026824	48	0.000	outparalog	2897
ENSMUSG00000041695	ENSMUSG00000044708	41	0.567	outparalog	2897
ENSMUSG00000041695	ENSMUSG00000043301	49	0.000	outparalog	2897
ENSMUSG00000041695	ENSMUSG00000041248	45	0.545	outparalog	2897
ENSMUSG00000062609	ENSMUSG00000026824	36	0.758	outparalog	2897
ENSMUSG00000062609	ENSMUSG00000044708	65	1.000	outparalog	2897
ENSMUSG00000062609	ENSMUSG00000043301	37	0.758	outparalog	2897
ENSMUSG00000062609	ENSMUSG00000041248	48	0.841	outparalog	2897
ENSMUSG00000026824	ENSMUSG00000044708	40	0.758	outparalog	2897
ENSMUSG00000026824	ENSMUSG00000043301	56	1.000	outparalog	2897
ENSMUSG00000026824	ENSMUSG00000041248	45	0.907	outparalog	2897
ENSMUSG00000044708	ENSMUSG00000043301	39	0.758	outparalog	2897
ENSMUSG00000044708	ENSMUSG00000041248	50	0.841	outparalog	2897
ENSMUSG00000043301	ENSMUSG00000041248	44	0.907	outparalog	2897
ENSG00000134107	ENSMUSG00000030103	91	0.667	ortholog	2903
ENSG00000134107	ENSMUSG00000040289	34	1.000	outparalog	2903
ENSG00000134107	ENSG00000114315	29	0.417	outparalog	2903
ENSG00000134107	ENSG00000135547	28	0.350	outparalog	2903
ENSG00000134107	ENSMUSG00000022528	33	0.350	outparalog	2903
ENSG00000134107	ENSMUSG00000030256	53	0.643	outparalog	2903
ENSG00000134107	ENSMUSG00000023781	34	0.000	outparalog	2903
ENSG00000134107	ENSMUSG00000067071	35	0.625	outparalog	2903
ENSG00000134107	ENSG00000144485	36	0.350	outparalog	2903
ENSG00000134107	ENSMUSG00000019789	28	0.750	outparalog	2903
ENSG00000134107	ENSMUSG00000032744	31	1.000	outparalog	2903
ENSG00000114315	ENSMUSG00000022528	98	0.800	ortholog	2903
ENSG00000114315	ENSMUSG00000040289	38	0.417	outparalog	2903
ENSG00000114315	ENSMUSG00000030103	30	0.750	outparalog	2903
ENSG00000114315	ENSG00000135547	39	0.800	outparalog	2903
ENSG00000114315	ENSMUSG00000030256	38	0.238	outparalog	2903
ENSG00000114315	ENSMUSG00000023781	36	0.000	outparalog	2903
ENSG00000114315	ENSMUSG00000067071	35	0.688	outparalog	2903
ENSG00000114315	ENSG00000144485	36	0.800	outparalog	2903
ENSG00000114315	ENSMUSG00000019789	38	0.875	outparalog	2903
ENSG00000114315	ENSMUSG00000032744	36	0.417	outparalog	2903
ENSG00000135547	ENSMUSG00000019789	94	0.675	ortholog	2903
ENSG00000135547	ENSMUSG00000040289	62	0.350	outparalog	2903
ENSG00000135547	ENSMUSG00000030103	25	0.733	outparalog	2903
ENSG00000135547	ENSMUSG00000022528	37	0.800	outparalog	2903
ENSG00000135547	ENSMUSG00000030256	29	0.343	outparalog	2903
ENSG00000135547	ENSMUSG00000023781	40	0.350	outparalog	2903
ENSG00000135547	ENSMUSG00000067071	32	0.812	outparalog	2903
ENSG00000135547	ENSG00000144485	32	1.000	outparalog	2903
ENSG00000135547	ENSMUSG00000032744	53	0.350	outparalog	2903
ENSG00000144485	ENSMUSG00000067071	86	0.812	ortholog	2903
ENSG00000144485	ENSMUSG00000040289	34	0.350	outparalog	2903
ENSG00000144485	ENSMUSG00000030103	38	0.733	outparalog	2903
ENSG00000144485	ENSMUSG00000022528	37	0.800	outparalog	2903
ENSG00000144485	ENSMUSG00000030256	34	0.343	outparalog	2903
ENSG00000144485	ENSMUSG00000023781	43	0.350	outparalog	2903
ENSG00000144485	ENSMUSG00000019789	33	0.675	outparalog	2903
ENSG00000144485	ENSMUSG00000032744	36	0.350	outparalog	2903
ENSMUSG00000040289	ENSMUSG00000030103	33	0.667	outparalog	2903
ENSMUSG00000040289	ENSMUSG00000022528	39	0.350	outparalog	2903
ENSMUSG00000040289	ENSMUSG00000030256	34	0.643	outparalog	2903
ENSMUSG00000040289	ENSMUSG00000023781	40	0.000	outparalog	2903
ENSMUSG00000040289	ENSMUSG00000067071	35	0.625	outparalog	2903
ENSMUSG00000040289	ENSMUSG00000019789	61	0.750	outparalog	2903
ENSMUSG00000040289	ENSMUSG00000032744	51	1.000	outparalog	2903
ENSMUSG00000030103	ENSMUSG00000022528	31	0.917	outparalog	2903
ENSMUSG00000030103	ENSMUSG00000030256	53	0.619	outparalog	2903
ENSMUSG00000030103	ENSMUSG00000023781	36	0.667	outparalog	2903
ENSMUSG00000030103	ENSMUSG00000067071	36	0.729	outparalog	2903
ENSMUSG00000030103	ENSMUSG00000019789	26	0.833	outparalog	2903
ENSMUSG00000030103	ENSMUSG00000032744	29	0.667	outparalog	2903
ENSMUSG00000022528	ENSMUSG00000030256	39	0.514	outparalog	2903
ENSMUSG00000022528	ENSMUSG00000023781	35	0.700	outparalog	2903
ENSMUSG00000022528	ENSMUSG00000067071	34	0.650	outparalog	2903
ENSMUSG00000022528	ENSMUSG00000019789	37	0.675	outparalog	2903
ENSMUSG00000022528	ENSMUSG00000032744	36	0.350	outparalog	2903
ENSMUSG00000030256	ENSMUSG00000023781	39	0.643	outparalog	2903
ENSMUSG00000030256	ENSMUSG00000067071	29	0.670	outparalog	2903
ENSMUSG00000030256	ENSMUSG00000019789	32	0.393	outparalog	2903
ENSMUSG00000030256	ENSMUSG00000032744	30	0.643	outparalog	2903
ENSMUSG00000023781	ENSMUSG00000067071	35	0.312	outparalog	2903
ENSMUSG00000023781	ENSMUSG00000019789	38	0.000	outparalog	2903
ENSMUSG00000023781	ENSMUSG00000032744	39	0.000	outparalog	2903
ENSMUSG00000067071	ENSMUSG00000019789	32	0.750	outparalog	2903
ENSMUSG00000067071	ENSMUSG00000032744	35	0.625	outparalog	2903
ENSMUSG00000019789	ENSMUSG00000032744	49	0.750	outparalog	2903
ENSMUSG00000006498	ENSMUSG00000028134	74	0.700	outparalog	2915
ENSG00000136770	ENSMUSG00000026740	86	0.183	ortholog	2922
ENSG00000136770	ENSMUSG00000029014	26	0.000	outparalog	2922
ENSMUSG00000026740	ENSMUSG00000029014	27	0.667	outparalog	2922
ENSG00000116954	ENSG00000025039	81	0.553	outparalog	2929
ENSG00000177469	ENSMUSG00000004044	93	0.944	ortholog	2977
ENSG00000177469	ENSG00000168497	45	0.181	outparalog	2977
ENSG00000168497	ENSMUSG00000004044	46	0.188	outparalog	2977
ENSG00000177000	ENSMUSG00000029009	90	0.000	ortholog	2992
ENSG00000138079	ENSMUSG00000010095	33	0.000	outparalog	2999
ENSG00000138079	ENSG00000168003	33	0.349	outparalog	2999
ENSG00000168003	ENSMUSG00000010095	76	0.562	ortholog	2999
ENSG00000159217	ENSG00000136231	76	0.417	outparalog	3004
ENSG00000152266	ENSMUSG00000059077	68	1.000	ortholog	3006
ENSG00000146469	ENSMUSG00000024256	36	0.812	outparalog	3009
ENSG00000146469	ENSG00000141433	35	1.000	outparalog	3009
ENSG00000141433	ENSMUSG00000024256	83	0.812	ortholog	3009
ENSG00000146247	ENSMUSG00000032253	95	1.000	ortholog	3024
ENSG00000146247	ENSMUSG00000022914	56	0.833	outparalog	3024
ENSMUSG00000032253	ENSMUSG00000022914	56	0.833	outparalog	3024
ENSG00000141510	ENSMUSG00000059552	79	0.597	ortholog	3027
ENSG00000141510	ENSG00000078900	44	0.597	outparalog	3027
ENSG00000141510	ENSG00000073282	45	0.298	outparalog	3027
ENSG00000141510	ENSMUSG00000029026	44	0.525	outparalog	3027
ENSG00000141510	ENSMUSG00000022510	45	0.423	outparalog	3027
ENSG00000078900	ENSMUSG00000029026	90	0.929	ortholog	3027
ENSG00000078900	ENSG00000073282	60	0.500	outparalog	3027
ENSG00000078900	ENSMUSG00000059552	46	1.000	outparalog	3027
ENSG00000078900	ENSMUSG00000022510	60	0.625	outparalog	3027
ENSG00000073282	ENSMUSG00000022510	98	0.208	ortholog	3027
ENSG00000073282	ENSMUSG00000059552	45	0.500	outparalog	3027
ENSG00000073282	ENSMUSG00000029026	59	0.464	outparalog	3027
ENSMUSG00000059552	ENSMUSG00000029026	47	0.929	outparalog	3027
ENSMUSG00000059552	ENSMUSG00000022510	45	0.625	outparalog	3027
ENSMUSG00000029026	ENSMUSG00000022510	59	0.589	outparalog	3027
ENSG00000149305	ENSMUSG00000008590	73	1.000	ortholog	3040
ENSG00000176396	ENSMUSG00000078135	36	0.476	outparalog	3056
ENSG00000198890	ENSMUSG00000052429	35	0.643	outparalog	3060
ENSG00000198890	ENSG00000111218	35	0.556	outparalog	3060
ENSG00000198890	ENSG00000126457	34	0.643	outparalog	3060
ENSG00000198890	ENSG00000160310	39	0.700	outparalog	3060
ENSG00000111218	ENSMUSG00000052429	78	0.694	outparalog	3060
ENSG00000111218	ENSG00000126457	79	0.694	outparalog	3060
ENSG00000111218	ENSG00000160310	33	0.383	outparalog	3060
ENSG00000126457	ENSMUSG00000052429	100	0.857	ortholog	3060
ENSG00000126457	ENSG00000160310	35	0.343	outparalog	3060
ENSG00000160310	ENSMUSG00000052429	35	0.343	outparalog	3060
ENSG00000174405	ENSMUSG00000049717	87	0.000	ortholog	3076
ENSG00000174405	ENSG00000105486	23	0.875	outparalog	3076
ENSG00000105486	ENSMUSG00000049717	31	0.000	outparalog	3076
ENSG00000170180	ENSMUSG00000051839	37	0.800	one2many ortholog	3086
ENSG00000165140	ENSG00000130957	77	0.850	outparalog	3097
ENSG00000063854	ENSMUSG00000024158	91	1.000	ortholog	3100
ENSG00000117362	ENSMUSG00000040323	99	0.000	one2many ortholog	3107
ENSG00000117362	ENSMUSG00000015750	99	0.000	one2many ortholog	3107
ENSG00000117362	ENSMUSG00000032375	58	0.000	outparalog	3107
ENSG00000117362	ENSG00000138613	57	0.700	outparalog	3107
ENSG00000117362	ENSMUSG00000053040	57	0.000	outparalog	3107
ENSG00000138613	ENSMUSG00000032375	84	0.600	one2many ortholog	3107
ENSG00000138613	ENSMUSG00000053040	81	0.600	one2many ortholog	3107
ENSG00000138613	ENSMUSG00000040323	56	0.600	outparalog	3107
ENSG00000138613	ENSMUSG00000015750	56	0.600	outparalog	3107
ENSMUSG00000040323	ENSMUSG00000032375	57	1.000	outparalog	3107
ENSMUSG00000040323	ENSMUSG00000015750	100	1.000	inparalog	3107
ENSMUSG00000040323	ENSMUSG00000053040	56	1.000	outparalog	3107
ENSMUSG00000032375	ENSMUSG00000015750	57	1.000	outparalog	3107
ENSMUSG00000032375	ENSMUSG00000053040	96	1.000	inparalog	3107
ENSMUSG00000015750	ENSMUSG00000053040	56	1.000	outparalog	3107
ENSG00000175336	ENSG00000106392	20	0.000	outparalog	3114
ENSG00000164647	ENSG00000157214	48	0.625	outparalog	3117
ENSG00000164647	ENSMUSG00000026389	45	0.000	outparalog	3117
ENSG00000157214	ENSMUSG00000026389	54	0.000	outparalog	3117
ENSG00000171552	ENSG00000030110	26	0.800	outparalog	3152
ENSG00000171552	ENSMUSG00000003873	28	0.476	outparalog	3152
ENSG00000171552	ENSMUSG00000057329	50	0.583	outparalog	3152
ENSG00000171552	ENSMUSG00000038612	31	0.833	outparalog	3152
ENSG00000171552	ENSG00000137875	26	0.833	outparalog	3152
ENSG00000171552	ENSG00000140379	29	0.833	outparalog	3152
ENSG00000171552	ENSG00000171791	49	0.636	outparalog	3152
ENSG00000171552	ENSG00000129473	52	0.833	outparalog	3152
ENSG00000171552	ENSMUSG00000022194	52	0.833	outparalog	3152
ENSG00000171552	ENSG00000087088	27	0.650	outparalog	3152
ENSG00000171552	ENSMUSG00000074147	33	0.833	outparalog	3152
ENSG00000171552	ENSG00000143384	31	0.410	outparalog	3152
ENSG00000030110	ENSMUSG00000003873	28	0.686	outparalog	3152
ENSG00000030110	ENSMUSG00000057329	30	0.900	outparalog	3152
ENSG00000030110	ENSMUSG00000038612	30	0.700	outparalog	3152
ENSG00000030110	ENSG00000137875	26	0.700	outparalog	3152
ENSG00000030110	ENSG00000140379	23	0.700	outparalog	3152
ENSG00000030110	ENSG00000171791	32	0.727	outparalog	3152
ENSG00000030110	ENSG00000129473	34	0.700	outparalog	3152
ENSG00000030110	ENSMUSG00000022194	33	0.700	outparalog	3152
ENSG00000030110	ENSG00000087088	28	0.750	outparalog	3152
ENSG00000030110	ENSMUSG00000074147	28	0.700	outparalog	3152
ENSG00000030110	ENSG00000143384	29	0.554	outparalog	3152
ENSG00000137875	ENSMUSG00000003873	34	0.643	outparalog	3152
ENSG00000137875	ENSMUSG00000057329	31	0.750	outparalog	3152
ENSG00000137875	ENSMUSG00000038612	30	1.000	outparalog	3152
ENSG00000137875	ENSG00000140379	22	1.000	outparalog	3152
ENSG00000137875	ENSG00000171791	30	0.591	outparalog	3152
ENSG00000137875	ENSG00000129473	28	1.000	outparalog	3152
ENSG00000137875	ENSMUSG00000022194	29	1.000	outparalog	3152
ENSG00000137875	ENSG00000087088	31	0.600	outparalog	3152
ENSG00000137875	ENSMUSG00000074147	28	1.000	outparalog	3152
ENSG00000137875	ENSG00000143384	32	0.577	outparalog	3152
ENSG00000171791	ENSMUSG00000057329	92	0.682	ortholog	3152
ENSG00000171791	ENSMUSG00000003873	30	0.818	outparalog	3152
ENSG00000171791	ENSMUSG00000038612	33	0.591	outparalog	3152
ENSG00000171791	ENSG00000140379	33	0.591	outparalog	3152
ENSG00000171791	ENSG00000129473	47	0.591	outparalog	3152
ENSG00000171791	ENSMUSG00000022194	48	0.591	outparalog	3152
ENSG00000171791	ENSG00000087088	31	0.859	outparalog	3152
ENSG00000171791	ENSMUSG00000074147	31	0.591	outparalog	3152
ENSG00000171791	ENSG00000143384	34	0.336	outparalog	3152
ENSG00000129473	ENSMUSG00000022194	98	1.000	ortholog	3152
ENSG00000129473	ENSMUSG00000003873	28	0.643	outparalog	3152
ENSG00000129473	ENSMUSG00000057329	47	0.750	outparalog	3152
ENSG00000129473	ENSMUSG00000038612	30	1.000	outparalog	3152
ENSG00000129473	ENSG00000140379	24	1.000	outparalog	3152
ENSG00000129473	ENSG00000087088	30	0.600	outparalog	3152
ENSG00000129473	ENSMUSG00000074147	26	1.000	outparalog	3152
ENSG00000129473	ENSG00000143384	31	0.577	outparalog	3152
ENSG00000087088	ENSMUSG00000003873	82	0.850	ortholog	3152
ENSG00000087088	ENSMUSG00000057329	28	0.700	outparalog	3152
ENSG00000087088	ENSMUSG00000038612	29	0.600	outparalog	3152
ENSG00000087088	ENSG00000140379	29	0.600	outparalog	3152
ENSG00000087088	ENSMUSG00000022194	30	0.600	outparalog	3152
ENSG00000087088	ENSMUSG00000074147	25	0.600	outparalog	3152
ENSG00000087088	ENSG00000143384	34	0.354	outparalog	3152
ENSG00000143384	ENSMUSG00000038612	81	0.577	ortholog	3152
ENSG00000143384	ENSMUSG00000003873	34	0.440	outparalog	3152
ENSG00000143384	ENSMUSG00000057329	34	0.654	outparalog	3152
ENSG00000143384	ENSG00000140379	30	0.577	outparalog	3152
ENSG00000143384	ENSMUSG00000022194	32	0.577	outparalog	3152
ENSG00000143384	ENSMUSG00000074147	29	0.577	outparalog	3152
ENSG00000140379	ENSMUSG00000074147	72	1.000	one2many ortholog	3152
ENSG00000140379	ENSMUSG00000003873	30	0.643	outparalog	3152
ENSG00000140379	ENSMUSG00000057329	33	0.750	outparalog	3152
ENSG00000140379	ENSMUSG00000038612	29	1.000	outparalog	3152
ENSG00000140379	ENSMUSG00000022194	23	1.000	outparalog	3152
ENSMUSG00000003873	ENSMUSG00000057329	32	0.786	outparalog	3152
ENSMUSG00000003873	ENSMUSG00000038612	30	0.643	outparalog	3152
ENSMUSG00000003873	ENSMUSG00000022194	29	0.643	outparalog	3152
ENSMUSG00000003873	ENSMUSG00000074147	24	0.643	outparalog	3152
ENSMUSG00000057329	ENSMUSG00000038612	34	0.750	outparalog	3152
ENSMUSG00000057329	ENSMUSG00000022194	48	0.750	outparalog	3152
ENSMUSG00000057329	ENSMUSG00000074147	29	0.750	outparalog	3152
ENSMUSG00000038612	ENSMUSG00000022194	31	1.000	outparalog	3152
ENSMUSG00000038612	ENSMUSG00000074147	30	1.000	outparalog	3152
ENSMUSG00000022194	ENSMUSG00000074147	26	1.000	outparalog	3152
ENSG00000105698	ENSMUSG00000058239	98	0.774	ortholog	3157
ENSG00000105698	ENSMUSG00000026641	59	0.857	outparalog	3157
ENSG00000105698	ENSG00000158773	59	0.476	outparalog	3157
ENSG00000158773	ENSMUSG00000026641	98	0.267	ortholog	3157
ENSG00000158773	ENSMUSG00000058239	59	0.500	outparalog	3157
ENSMUSG00000058239	ENSMUSG00000026641	59	0.733	outparalog	3157
ENSG00000175305	ENSMUSG00000028212	92	0.000	ortholog	3164
ENSG00000175305	ENSG00000105173	49	1.000	outparalog	3164
ENSG00000105173	ENSMUSG00000028212	50	0.000	outparalog	3164
ENSG00000104626	ENSMUSG00000033423	34	0.000	outparalog	3169
ENSG00000187079	ENSMUSG00000055320	99	0.643	ortholog	3194
ENSG00000187079	ENSMUSG00000030796	68	0.350	outparalog	3194
ENSG00000187079	ENSMUSG00000002249	74	0.000	outparalog	3194
ENSG00000187079	ENSMUSG00000030353	76	0.350	outparalog	3194
ENSG00000187079	ENSG00000197905	77	0.000	outparalog	3194
ENSG00000197905	ENSMUSG00000030353	94	0.350	ortholog	3194
ENSG00000197905	ENSMUSG00000055320	76	0.321	outparalog	3194
ENSG00000197905	ENSMUSG00000030796	66	0.350	outparalog	3194
ENSG00000197905	ENSMUSG00000002249	73	0.500	outparalog	3194
ENSMUSG00000055320	ENSMUSG00000030796	70	0.857	outparalog	3194
ENSMUSG00000055320	ENSMUSG00000002249	71	0.643	outparalog	3194
ENSMUSG00000055320	ENSMUSG00000030353	77	0.857	outparalog	3194
ENSMUSG00000030796	ENSMUSG00000002249	68	0.700	outparalog	3194
ENSMUSG00000030796	ENSMUSG00000030353	65	1.000	outparalog	3194
ENSMUSG00000002249	ENSMUSG00000030353	72	0.700	outparalog	3194
ENSG00000164611	ENSMUSG00000020415	73	0.000	one2many ortholog	3241
ENSG00000147246	ENSG00000135914	45	0.000	outparalog	3247
ENSG00000147246	ENSMUSG00000026228	44	0.000	outparalog	3247
ENSG00000147246	ENSG00000102468	53	0.000	outparalog	3247
ENSG00000135914	ENSMUSG00000026228	84	1.000	ortholog	3247
ENSG00000135914	ENSG00000102468	49	1.000	outparalog	3247
ENSG00000102468	ENSMUSG00000026228	50	1.000	outparalog	3247
ENSG00000160712	ENSG00000134352	30	0.917	outparalog	3262
ENSG00000160712	ENSMUSG00000022146	28	0.778	outparalog	3262
ENSG00000160712	ENSG00000145623	27	0.778	outparalog	3262
ENSG00000160712	ENSG00000164509	27	0.833	outparalog	3262
ENSG00000160712	ENSG00000006016	32	0.750	outparalog	3262
ENSG00000160712	ENSMUSG00000003206	28	0.333	outparalog	3262
ENSG00000160712	ENSMUSG00000021756	30	0.583	outparalog	3262
ENSG00000160712	ENSMUSG00000028444	33	0.583	outparalog	3262
ENSG00000160712	ENSMUSG00000054263	31	0.583	outparalog	3262
ENSG00000160712	ENSG00000113594	32	0.778	outparalog	3262
ENSG00000160712	ENSG00000122756	32	0.778	outparalog	3262
ENSG00000134352	ENSMUSG00000021756	77	0.583	ortholog	3262
ENSG00000134352	ENSMUSG00000022146	26	0.875	outparalog	3262
ENSG00000134352	ENSG00000145623	26	0.875	outparalog	3262
ENSG00000134352	ENSG00000164509	29	0.833	outparalog	3262
ENSG00000134352	ENSG00000006016	31	0.750	outparalog	3262
ENSG00000134352	ENSMUSG00000003206	30	0.333	outparalog	3262
ENSG00000134352	ENSMUSG00000028444	28	0.583	outparalog	3262
ENSG00000134352	ENSMUSG00000054263	27	0.583	outparalog	3262
ENSG00000134352	ENSG00000113594	27	0.778	outparalog	3262
ENSG00000134352	ENSG00000122756	28	0.778	outparalog	3262
ENSG00000145623	ENSMUSG00000022146	56	1.000	ortholog	3262
ENSG00000145623	ENSG00000164509	27	0.944	outparalog	3262
ENSG00000145623	ENSG00000006016	29	0.833	outparalog	3262
ENSG00000145623	ENSMUSG00000003206	33	0.361	outparalog	3262
ENSG00000145623	ENSMUSG00000021756	25	0.611	outparalog	3262
ENSG00000145623	ENSMUSG00000028444	31	0.611	outparalog	3262
ENSG00000145623	ENSMUSG00000054263	33	0.611	outparalog	3262
ENSG00000145623	ENSG00000113594	34	0.889	outparalog	3262
ENSG00000145623	ENSG00000122756	32	0.889	outparalog	3262
ENSG00000164509	ENSMUSG00000022146	26	0.944	outparalog	3262
ENSG00000164509	ENSG00000006016	25	0.875	outparalog	3262
ENSG00000164509	ENSMUSG00000003206	33	0.375	outparalog	3262
ENSG00000164509	ENSMUSG00000021756	30	0.625	outparalog	3262
ENSG00000164509	ENSMUSG00000028444	28	0.625	outparalog	3262
ENSG00000164509	ENSMUSG00000054263	27	0.625	outparalog	3262
ENSG00000164509	ENSG00000113594	26	0.944	outparalog	3262
ENSG00000164509	ENSG00000122756	29	0.944	outparalog	3262
ENSG00000006016	ENSMUSG00000022146	25	0.833	outparalog	3262
ENSG00000006016	ENSMUSG00000003206	33	0.417	outparalog	3262
ENSG00000006016	ENSMUSG00000021756	33	0.667	outparalog	3262
ENSG00000006016	ENSMUSG00000028444	32	0.667	outparalog	3262
ENSG00000006016	ENSMUSG00000054263	33	0.667	outparalog	3262
ENSG00000006016	ENSG00000113594	29	0.833	outparalog	3262
ENSG00000006016	ENSG00000122756	32	0.833	outparalog	3262
ENSG00000113594	ENSMUSG00000054263	76	0.611	ortholog	3262
ENSG00000113594	ENSMUSG00000022146	32	0.889	outparalog	3262
ENSG00000113594	ENSMUSG00000003206	35	0.361	outparalog	3262
ENSG00000113594	ENSMUSG00000021756	26	0.611	outparalog	3262
ENSG00000113594	ENSMUSG00000028444	32	0.611	outparalog	3262
ENSG00000113594	ENSG00000122756	33	0.889	outparalog	3262
ENSG00000122756	ENSMUSG00000028444	95	0.611	ortholog	3262
ENSG00000122756	ENSMUSG00000022146	33	0.889	outparalog	3262
ENSG00000122756	ENSMUSG00000003206	34	0.361	outparalog	3262
ENSG00000122756	ENSMUSG00000021756	31	0.611	outparalog	3262
ENSG00000122756	ENSMUSG00000054263	35	0.611	outparalog	3262
ENSMUSG00000022146	ENSMUSG00000003206	33	0.361	outparalog	3262
ENSMUSG00000022146	ENSMUSG00000021756	27	0.611	outparalog	3262
ENSMUSG00000022146	ENSMUSG00000028444	31	0.611	outparalog	3262
ENSMUSG00000022146	ENSMUSG00000054263	30	0.611	outparalog	3262
ENSMUSG00000003206	ENSMUSG00000021756	35	0.750	outparalog	3262
ENSMUSG00000003206	ENSMUSG00000028444	35	0.750	outparalog	3262
ENSMUSG00000003206	ENSMUSG00000054263	32	0.750	outparalog	3262
ENSMUSG00000021756	ENSMUSG00000028444	31	1.000	outparalog	3262
ENSMUSG00000021756	ENSMUSG00000054263	28	1.000	outparalog	3262
ENSMUSG00000028444	ENSMUSG00000054263	34	1.000	outparalog	3262
ENSG00000115325	ENSMUSG00000068335	84	0.667	ortholog	3264
ENSG00000115325	ENSMUSG00000035711	40	1.000	outparalog	3264
ENSG00000115325	ENSMUSG00000027560	31	0.000	outparalog	3264
ENSG00000115325	ENSMUSG00000040631	32	0.000	outparalog	3264
ENSG00000115325	ENSMUSG00000020170	32	0.000	outparalog	3264
ENSG00000115325	ENSG00000147443	44	0.833	outparalog	3264
ENSG00000115325	ENSG00000166225	32	0.571	outparalog	3264
ENSG00000115325	ENSMUSG00000022102	44	0.000	outparalog	3264
ENSG00000147443	ENSMUSG00000022102	76	0.000	ortholog	3264
ENSG00000147443	ENSMUSG00000035711	43	0.833	outparalog	3264
ENSG00000147443	ENSMUSG00000027560	25	0.000	outparalog	3264
ENSG00000147443	ENSMUSG00000068335	44	0.500	outparalog	3264
ENSG00000147443	ENSMUSG00000040631	27	0.000	outparalog	3264
ENSG00000147443	ENSMUSG00000020170	24	0.000	outparalog	3264
ENSG00000147443	ENSG00000166225	24	0.405	outparalog	3264
ENSG00000166225	ENSMUSG00000020170	96	0.543	ortholog	3264
ENSG00000166225	ENSMUSG00000035711	22	0.571	outparalog	3264
ENSG00000166225	ENSMUSG00000027560	27	0.643	outparalog	3264
ENSG00000166225	ENSMUSG00000068335	25	0.714	outparalog	3264
ENSG00000166225	ENSMUSG00000040631	21	0.643	outparalog	3264
ENSG00000166225	ENSMUSG00000022102	26	0.543	outparalog	3264
ENSMUSG00000035711	ENSMUSG00000027560	28	0.000	outparalog	3264
ENSMUSG00000035711	ENSMUSG00000068335	36	0.667	outparalog	3264
ENSMUSG00000035711	ENSMUSG00000040631	28	0.000	outparalog	3264
ENSMUSG00000035711	ENSMUSG00000020170	24	0.000	outparalog	3264
ENSMUSG00000035711	ENSMUSG00000022102	41	0.000	outparalog	3264
ENSMUSG00000027560	ENSMUSG00000068335	29	0.833	outparalog	3264
ENSMUSG00000027560	ENSMUSG00000040631	60	1.000	outparalog	3264
ENSMUSG00000027560	ENSMUSG00000020170	26	0.900	outparalog	3264
ENSMUSG00000027560	ENSMUSG00000022102	25	0.900	outparalog	3264
ENSMUSG00000068335	ENSMUSG00000040631	30	0.833	outparalog	3264
ENSMUSG00000068335	ENSMUSG00000020170	24	0.733	outparalog	3264
ENSMUSG00000068335	ENSMUSG00000022102	41	0.733	outparalog	3264
ENSMUSG00000040631	ENSMUSG00000020170	25	0.900	outparalog	3264
ENSMUSG00000040631	ENSMUSG00000022102	27	0.900	outparalog	3264
ENSMUSG00000020170	ENSMUSG00000022102	26	1.000	outparalog	3264
ENSG00000007237	ENSMUSG00000033066	97	0.200	ortholog	3274
ENSG00000102034	ENSMUSG00000031103	79	0.750	ortholog	3304
ENSG00000102034	ENSMUSG00000037174	40	0.750	outparalog	3304
ENSG00000102034	ENSG00000109381	39	1.000	outparalog	3304
ENSG00000102034	ENSG00000120690	46	0.625	outparalog	3304
ENSG00000109381	ENSMUSG00000037174	92	0.750	ortholog	3304
ENSG00000109381	ENSMUSG00000031103	37	0.750	outparalog	3304
ENSG00000109381	ENSG00000120690	42	0.625	outparalog	3304
ENSG00000120690	ENSMUSG00000037174	40	0.667	outparalog	3304
ENSG00000120690	ENSMUSG00000031103	45	0.333	outparalog	3304
ENSMUSG00000031103	ENSMUSG00000037174	38	0.000	outparalog	3304
ENSG00000060069	ENSMUSG00000033323	80	0.000	ortholog	3315
ENSG00000205339	ENSMUSG00000066232	99	0.424	ortholog	3340
ENSG00000205339	ENSG00000133704	65	0.818	outparalog	3340
ENSG00000133704	ENSMUSG00000066232	65	0.476	outparalog	3340
ENSG00000135945	ENSMUSG00000026082	85	0.000	ortholog	3366
ENSG00000108861	ENSMUSG00000003518	93	0.857	ortholog	3373
ENSG00000108861	ENSMUSG00000079337	46	0.857	outparalog	3373
ENSG00000108861	ENSMUSG00000021768	46	0.857	outparalog	3373
ENSMUSG00000079337	ENSMUSG00000003518	44	1.000	outparalog	3373
ENSMUSG00000079337	ENSMUSG00000021768	47	1.000	outparalog	3373
ENSMUSG00000003518	ENSMUSG00000021768	40	1.000	outparalog	3373
ENSG00000079215	ENSG00000105143	69	0.917	outparalog	3388
ENSG00000079215	ENSMUSG00000005089	51	0.773	outparalog	3388
ENSG00000079215	ENSG00000115902	46	0.825	outparalog	3388
ENSG00000079215	ENSG00000105281	47	0.675	outparalog	3388
ENSG00000079215	ENSG00000106688	55	1.000	outparalog	3388
ENSG00000079215	ENSMUSG00000024935	56	0.773	outparalog	3388
ENSG00000079215	ENSG00000110436	52	1.000	outparalog	3388
ENSG00000079215	ENSMUSG00000001918	44	0.825	outparalog	3388
ENSG00000079215	ENSMUSG00000020142	45	0.825	outparalog	3388
ENSG00000079215	ENSG00000162383	58	1.000	outparalog	3388
ENSG00000105143	ENSMUSG00000005089	49	0.708	outparalog	3388
ENSG00000105143	ENSG00000115902	47	0.825	outparalog	3388
ENSG00000105143	ENSG00000105281	46	0.675	outparalog	3388
ENSG00000105143	ENSG00000106688	54	0.917	outparalog	3388
ENSG00000105143	ENSMUSG00000024935	54	0.708	outparalog	3388
ENSG00000105143	ENSG00000110436	50	0.917	outparalog	3388
ENSG00000105143	ENSMUSG00000001918	44	0.825	outparalog	3388
ENSG00000105143	ENSMUSG00000020142	47	0.825	outparalog	3388
ENSG00000105143	ENSG00000162383	53	0.917	outparalog	3388
ENSG00000115902	ENSMUSG00000020142	90	1.000	ortholog	3388
ENSG00000115902	ENSMUSG00000005089	43	0.655	outparalog	3388
ENSG00000115902	ENSG00000105281	62	0.833	outparalog	3388
ENSG00000115902	ENSG00000106688	45	0.825	outparalog	3388
ENSG00000115902	ENSMUSG00000024935	46	0.655	outparalog	3388
ENSG00000115902	ENSG00000110436	44	0.825	outparalog	3388
ENSG00000115902	ENSMUSG00000001918	61	1.000	outparalog	3388
ENSG00000115902	ENSG00000162383	47	0.825	outparalog	3388
ENSG00000105281	ENSMUSG00000001918	84	0.833	ortholog	3388
ENSG00000105281	ENSMUSG00000005089	43	0.505	outparalog	3388
ENSG00000105281	ENSG00000106688	44	0.675	outparalog	3388
ENSG00000105281	ENSMUSG00000024935	45	0.505	outparalog	3388
ENSG00000105281	ENSG00000110436	43	0.675	outparalog	3388
ENSG00000105281	ENSMUSG00000020142	60	0.833	outparalog	3388
ENSG00000105281	ENSG00000162383	47	0.675	outparalog	3388
ENSG00000106688	ENSMUSG00000024935	90	0.773	ortholog	3388
ENSG00000106688	ENSMUSG00000005089	53	0.773	outparalog	3388
ENSG00000106688	ENSG00000110436	52	1.000	outparalog	3388
ENSG00000106688	ENSMUSG00000001918	47	0.825	outparalog	3388
ENSG00000106688	ENSMUSG00000020142	45	0.825	outparalog	3388
ENSG00000106688	ENSG00000162383	50	1.000	outparalog	3388
ENSG00000110436	ENSMUSG00000005089	95	0.773	ortholog	3388
ENSG00000110436	ENSMUSG00000024935	53	0.773	outparalog	3388
ENSG00000110436	ENSMUSG00000001918	43	0.825	outparalog	3388
ENSG00000110436	ENSMUSG00000020142	42	0.825	outparalog	3388
ENSG00000110436	ENSG00000162383	47	1.000	outparalog	3388
ENSG00000162383	ENSMUSG00000005089	48	0.773	outparalog	3388
ENSG00000162383	ENSMUSG00000024935	50	0.773	outparalog	3388
ENSG00000162383	ENSMUSG00000001918	44	0.825	outparalog	3388
ENSG00000162383	ENSMUSG00000020142	47	0.825	outparalog	3388
ENSMUSG00000005089	ENSMUSG00000024935	53	1.000	outparalog	3388
ENSMUSG00000005089	ENSMUSG00000001918	43	0.655	outparalog	3388
ENSMUSG00000005089	ENSMUSG00000020142	41	0.655	outparalog	3388
ENSMUSG00000024935	ENSMUSG00000001918	48	0.655	outparalog	3388
ENSMUSG00000024935	ENSMUSG00000020142	46	0.655	outparalog	3388
ENSMUSG00000001918	ENSMUSG00000020142	59	1.000	outparalog	3388
ENSG00000160973	ENSMUSG00000033837	78	0.826	ortholog	3408
ENSG00000162390	ENSMUSG00000021620	48	0.595	outparalog	3427
ENSG00000183684	ENSMUSG00000025134	97	0.333	one2many ortholog	3456
ENSG00000183684	ENSMUSG00000060244	91	0.333	one2many ortholog	3456
ENSMUSG00000025134	ENSMUSG00000060244	93	1.000	inparalog	3456
ENSG00000129566	ENSMUSG00000006281	76	0.000	ortholog	3476
ENSG00000142675	ENSG00000149970	36	0.833	outparalog	3480
ENSG00000146678	ENSMUSG00000020429	70	1.000	ortholog	3485
ENSG00000146678	ENSMUSG00000026185	36	1.000	outparalog	3485
ENSG00000146678	ENSMUSG00000020427	35	1.000	outparalog	3485
ENSG00000146678	ENSMUSG00000039323	37	1.000	outparalog	3485
ENSG00000146678	ENSMUSG00000017493	39	1.000	outparalog	3485
ENSG00000146678	ENSG00000107742	31	0.225	outparalog	3485
ENSG00000107742	ENSMUSG00000020429	29	0.225	outparalog	3485
ENSG00000107742	ENSMUSG00000026185	31	0.225	outparalog	3485
ENSG00000107742	ENSMUSG00000020427	28	0.225	outparalog	3485
ENSG00000107742	ENSMUSG00000039323	27	0.225	outparalog	3485
ENSG00000107742	ENSMUSG00000017493	34	0.225	outparalog	3485
ENSMUSG00000020429	ENSMUSG00000026185	35	1.000	outparalog	3485
ENSMUSG00000020429	ENSMUSG00000020427	37	1.000	outparalog	3485
ENSMUSG00000020429	ENSMUSG00000039323	36	1.000	outparalog	3485
ENSMUSG00000020429	ENSMUSG00000017493	41	1.000	outparalog	3485
ENSMUSG00000026185	ENSMUSG00000020427	46	1.000	outparalog	3485
ENSMUSG00000026185	ENSMUSG00000039323	37	1.000	outparalog	3485
ENSMUSG00000026185	ENSMUSG00000017493	44	1.000	outparalog	3485
ENSMUSG00000020427	ENSMUSG00000039323	40	1.000	outparalog	3485
ENSMUSG00000020427	ENSMUSG00000017493	40	1.000	outparalog	3485
ENSMUSG00000039323	ENSMUSG00000017493	43	1.000	outparalog	3485
ENSG00000113525	ENSMUSG00000036117	71	0.625	ortholog	3494
ENSG00000143742	ENSG00000180581	100	1.000	inparalog	3495
ENSG00000169946	ENSMUSG00000022306	93	0.769	ortholog	3498
ENSG00000169946	ENSMUSG00000049577	42	0.769	outparalog	3498
ENSMUSG00000049577	ENSMUSG00000022306	43	1.000	outparalog	3498
ENSG00000114993	ENSMUSG00000034930	87	1.000	ortholog	3503
ENSG00000068028	ENSG00000136653	51	0.625	outparalog	3511
ENSG00000068028	ENSMUSG00000026430	51	0.688	outparalog	3511
ENSG00000136653	ENSMUSG00000026430	86	0.833	ortholog	3511
ENSG00000105835	ENSMUSG00000020572	96	0.000	one2many ortholog	3526
ENSG00000185883	ENSMUSG00000024121	91	0.534	ortholog	3530
ENSG00000185883	ENSG00000117410	35	0.517	outparalog	3530
ENSG00000117410	ENSMUSG00000024121	37	0.000	outparalog	3530
ENSG00000183971	ENSG00000203773	42	1.000	outparalog	3531
ENSG00000183971	ENSG00000183979	42	1.000	outparalog	3531
ENSG00000203773	ENSG00000183979	100	1.000	inparalog	3531
ENSG00000137860	ENSMUSG00000027219	80	1.000	one2many ortholog	3534
ENSG00000137860	ENSMUSG00000021553	44	0.586	outparalog	3534
ENSMUSG00000021553	ENSMUSG00000027219	45	0.586	outparalog	3534
ENSG00000084774	ENSG00000021826	53	0.619	outparalog	3553
ENSG00000164167	ENSG00000139343	48	1.000	outparalog	3572
ENSG00000164176	ENSMUSG00000030605	50	0.778	outparalog	3585
ENSG00000213977	ENSMUSG00000040158	99	0.750	ortholog	3586
ENSG00000131791	ENSMUSG00000038205	97	0.000	ortholog	3598
ENSG00000131791	ENSMUSG00000029513	71	0.600	outparalog	3598
ENSG00000131791	ENSG00000111725	71	1.000	outparalog	3598
ENSG00000111725	ENSMUSG00000029513	97	0.600	ortholog	3598
ENSG00000111725	ENSMUSG00000038205	72	0.000	outparalog	3598
ENSMUSG00000038205	ENSMUSG00000029513	71	0.900	outparalog	3598
ENSG00000131828	ENSMUSG00000031299	98	0.000	ortholog	3609
ENSG00000131828	ENSG00000163114	85	0.000	outparalog	3609
ENSG00000163114	ENSMUSG00000031299	86	0.833	outparalog	3609
ENSG00000131748	ENSMUSG00000031574	37	1.000	outparalog	3646
ENSG00000136986	ENSG00000072849	40	0.700	outparalog	3676
ENSG00000136986	ENSG00000099958	33	0.700	outparalog	3676
ENSG00000072849	ENSG00000099958	76	1.000	outparalog	3676
ENSG00000146425	ENSMUSG00000000579	94	1.000	one2many ortholog	3691
ENSG00000144597	ENSG00000145088	60	1.000	outparalog	3702
ENSG00000144597	ENSMUSG00000022838	60	0.750	outparalog	3702
ENSG00000145088	ENSMUSG00000022838	81	0.750	ortholog	3702
ENSG00000215041	ENSMUSG00000039873	43	1.000	outparalog	3718
ENSG00000161217	ENSG00000102230	70	1.000	outparalog	3722
ENSG00000053918	ENSMUSG00000028631	46	0.974	outparalog	3731
ENSG00000053918	ENSMUSG00000028033	43	0.974	outparalog	3731
ENSMUSG00000028631	ENSMUSG00000028033	63	1.000	outparalog	3731
ENSG00000151332	ENSMUSG00000004939	24	0.000	outparalog	3767
ENSG00000151332	ENSMUSG00000015536	24	0.000	outparalog	3767
ENSMUSG00000004939	ENSMUSG00000015536	21	0.833	outparalog	3767
ENSG00000064651	ENSMUSG00000024597	95	0.000	ortholog	3787
ENSG00000064651	ENSMUSG00000027130	34	0.000	outparalog	3787
ENSG00000064651	ENSMUSG00000017740	35	0.929	outparalog	3787
ENSG00000064651	ENSG00000074803	64	1.000	outparalog	3787
ENSG00000064651	ENSG00000113504	37	0.929	outparalog	3787
ENSG00000064651	ENSG00000146828	31	0.898	outparalog	3787
ENSG00000064651	ENSG00000124067	35	0.929	outparalog	3787
ENSG00000074803	ENSMUSG00000027130	35	0.000	outparalog	3787
ENSG00000074803	ENSMUSG00000017740	36	0.929	outparalog	3787
ENSG00000074803	ENSG00000113504	35	0.929	outparalog	3787
ENSG00000074803	ENSG00000146828	31	0.898	outparalog	3787
ENSG00000074803	ENSG00000124067	36	0.929	outparalog	3787
ENSG00000074803	ENSMUSG00000024597	65	0.000	outparalog	3787
ENSG00000113504	ENSMUSG00000027130	70	0.000	outparalog	3787
ENSG00000113504	ENSMUSG00000017740	75	1.000	outparalog	3787
ENSG00000113504	ENSG00000146828	32	0.898	outparalog	3787
ENSG00000113504	ENSG00000124067	71	1.000	outparalog	3787
ENSG00000113504	ENSMUSG00000024597	35	0.000	outparalog	3787
ENSG00000146828	ENSMUSG00000027130	33	0.567	outparalog	3787
ENSG00000146828	ENSMUSG00000017740	34	0.898	outparalog	3787
ENSG00000146828	ENSG00000124067	35	0.898	outparalog	3787
ENSG00000146828	ENSMUSG00000024597	32	0.567	outparalog	3787
ENSG00000124067	ENSMUSG00000027130	77	0.000	outparalog	3787
ENSG00000124067	ENSMUSG00000017740	72	1.000	outparalog	3787
ENSG00000124067	ENSMUSG00000024597	35	0.000	outparalog	3787
ENSMUSG00000027130	ENSMUSG00000017740	73	0.000	outparalog	3787
ENSMUSG00000027130	ENSMUSG00000024597	34	1.000	outparalog	3787
ENSMUSG00000017740	ENSMUSG00000024597	35	0.000	outparalog	3787
ENSG00000183479	ENSG00000213689	46	0.729	outparalog	3792
ENSG00000183479	ENSMUSG00000049734	49	0.000	outparalog	3792
ENSG00000213689	ENSMUSG00000049734	74	0.487	ortholog	3792
ENSG00000114354	ENSMUSG00000022757	95	0.583	ortholog	3795
ENSG00000114354	ENSMUSG00000020659	29	0.375	outparalog	3795
ENSMUSG00000022757	ENSMUSG00000020659	31	0.458	outparalog	3795
ENSG00000176485	ENSMUSG00000028003	31	0.000	outparalog	3798
ENSG00000156735	ENSMUSG00000037316	85	0.000	ortholog	3810
ENSG00000156735	ENSMUSG00000030847	34	0.000	outparalog	3810
ENSMUSG00000037316	ENSMUSG00000030847	32	1.000	outparalog	3810
ENSG00000121481	ENSMUSG00000026484	100	0.591	ortholog	3823
ENSG00000121481	ENSG00000204227	66	0.000	outparalog	3823
ENSG00000121481	ENSMUSG00000024325	66	0.591	outparalog	3823
ENSG00000204227	ENSMUSG00000024325	97	0.591	ortholog	3823
ENSG00000204227	ENSMUSG00000026484	66	0.591	outparalog	3823
ENSMUSG00000026484	ENSMUSG00000024325	66	1.000	outparalog	3823
ENSG00000102245	ENSMUSG00000024401	27	0.733	outparalog	3825
ENSG00000102245	ENSMUSG00000024402	25	0.800	outparalog	3825
ENSG00000102245	ENSG00000125735	30	0.000	outparalog	3825
ENSG00000102245	ENSG00000204490	31	0.800	outparalog	3825
ENSG00000102245	ENSG00000117560	24	0.000	outparalog	3825
ENSG00000125735	ENSMUSG00000024401	30	0.000	outparalog	3825
ENSG00000125735	ENSMUSG00000024402	33	0.000	outparalog	3825
ENSG00000125735	ENSG00000204490	29	0.000	outparalog	3825
ENSG00000125735	ENSG00000117560	32	0.000	outparalog	3825
ENSG00000204490	ENSMUSG00000024401	80	0.917	ortholog	3825
ENSG00000204490	ENSMUSG00000024402	38	1.000	outparalog	3825
ENSG00000204490	ENSG00000117560	31	0.000	outparalog	3825
ENSG00000117560	ENSMUSG00000024401	29	0.000	outparalog	3825
ENSG00000117560	ENSMUSG00000024402	34	0.000	outparalog	3825
ENSMUSG00000024401	ENSMUSG00000024402	38	0.917	outparalog	3825
ENSG00000116882	ENSMUSG00000027870	73	1.000	ortholog	3836
ENSG00000116882	ENSG00000101323	48	1.000	outparalog	3836
ENSG00000101323	ENSMUSG00000027870	46	1.000	outparalog	3836
ENSG00000169744	ENSMUSG00000025223	77	0.343	outparalog	3880
ENSG00000169744	ENSG00000198728	76	0.857	outparalog	3880
ENSG00000198728	ENSMUSG00000025223	100	0.286	ortholog	3880
ENSG00000148082	ENSMUSG00000021448	91	0.000	ortholog	3907
ENSG00000148082	ENSG00000129946	53	0.000	outparalog	3907
ENSG00000129946	ENSMUSG00000021448	59	1.000	outparalog	3907
ENSG00000166685	ENSMUSG00000018661	86	0.000	ortholog	3925
ENSG00000134001	ENSMUSG00000021116	99	0.667	ortholog	3932
ENSG00000158560	ENSG00000077380	78	1.000	outparalog	3992
ENSG00000110203	ENSMUSG00000031933	51	0.714	outparalog	4015
ENSG00000110203	ENSMUSG00000001827	71	0.650	outparalog	4015
ENSG00000110203	ENSG00000110195	72	0.750	outparalog	4015
ENSG00000110203	ENSG00000165457	82	1.000	outparalog	4015
ENSG00000110203	ENSMUSG00000032725	75	0.714	outparalog	4015
ENSG00000110195	ENSMUSG00000001827	79	0.800	ortholog	4015
ENSG00000110195	ENSMUSG00000031933	49	0.464	outparalog	4015
ENSG00000110195	ENSG00000165457	75	0.750	outparalog	4015
ENSG00000110195	ENSMUSG00000032725	71	0.464	outparalog	4015
ENSG00000165457	ENSMUSG00000032725	78	0.714	ortholog	4015
ENSG00000165457	ENSMUSG00000031933	50	0.714	outparalog	4015
ENSG00000165457	ENSMUSG00000001827	73	0.650	outparalog	4015
ENSMUSG00000031933	ENSMUSG00000001827	48	0.850	outparalog	4015
ENSMUSG00000031933	ENSMUSG00000032725	49	1.000	outparalog	4015
ENSMUSG00000001827	ENSMUSG00000032725	71	0.850	outparalog	4015
ENSG00000198523	ENSMUSG00000038583	98	1.000	ortholog	4036
ENSG00000153094	ENSMUSG00000027381	89	0.700	ortholog	4040
ENSG00000100614	ENSMUSG00000021096	98	0.000	ortholog	4053
ENSG00000100614	ENSMUSG00000027784	34	0.750	outparalog	4053
ENSG00000100614	ENSG00000138032	77	0.750	outparalog	4053
ENSG00000100614	ENSMUSG00000029147	42	0.000	outparalog	4053
ENSG00000138032	ENSMUSG00000027784	35	1.000	outparalog	4053
ENSG00000138032	ENSMUSG00000029147	43	0.000	outparalog	4053
ENSG00000138032	ENSMUSG00000021096	77	0.000	outparalog	4053
ENSMUSG00000027784	ENSMUSG00000029147	30	0.000	outparalog	4053
ENSMUSG00000027784	ENSMUSG00000021096	35	0.000	outparalog	4053
ENSMUSG00000029147	ENSMUSG00000021096	43	1.000	outparalog	4053
ENSG00000177191	ENSG00000183778	31	0.635	outparalog	4069
ENSG00000177191	ENSMUSG00000034780	31	0.635	outparalog	4069
ENSG00000177191	ENSMUSG00000043300	31	0.635	outparalog	4069
ENSG00000177191	ENSG00000176597	32	0.857	outparalog	4069
ENSG00000177191	ENSMUSG00000033849	28	0.635	outparalog	4069
ENSG00000177191	ENSG00000162630	28	0.635	outparalog	4069
ENSG00000177191	ENSMUSG00000022686	30	0.857	outparalog	4069
ENSG00000177191	ENSG00000204222	40	0.635	outparalog	4069
ENSG00000177191	ENSG00000169255	32	0.635	outparalog	4069
ENSG00000183778	ENSMUSG00000034780	42	1.000	outparalog	4069
ENSG00000183778	ENSMUSG00000043300	39	1.000	outparalog	4069
ENSG00000183778	ENSG00000176597	35	0.635	outparalog	4069
ENSG00000183778	ENSMUSG00000033849	41	1.000	outparalog	4069
ENSG00000183778	ENSG00000162630	41	1.000	outparalog	4069
ENSG00000183778	ENSMUSG00000022686	31	0.635	outparalog	4069
ENSG00000183778	ENSG00000204222	35	1.000	outparalog	4069
ENSG00000183778	ENSG00000169255	38	1.000	outparalog	4069
ENSG00000176597	ENSMUSG00000022686	80	0.857	ortholog	4069
ENSG00000176597	ENSMUSG00000034780	35	0.635	outparalog	4069
ENSG00000176597	ENSMUSG00000043300	31	0.635	outparalog	4069
ENSG00000176597	ENSMUSG00000033849	32	0.635	outparalog	4069
ENSG00000176597	ENSG00000162630	32	0.635	outparalog	4069
ENSG00000176597	ENSG00000204222	34	0.635	outparalog	4069
ENSG00000176597	ENSG00000169255	31	0.635	outparalog	4069
ENSG00000162630	ENSMUSG00000033849	95	1.000	ortholog	4069
ENSG00000162630	ENSMUSG00000034780	48	1.000	outparalog	4069
ENSG00000162630	ENSMUSG00000043300	34	1.000	outparalog	4069
ENSG00000162630	ENSMUSG00000022686	32	0.635	outparalog	4069
ENSG00000162630	ENSG00000204222	32	1.000	outparalog	4069
ENSG00000162630	ENSG00000169255	34	1.000	outparalog	4069
ENSG00000204222	ENSMUSG00000034780	35	1.000	outparalog	4069
ENSG00000204222	ENSMUSG00000043300	34	1.000	outparalog	4069
ENSG00000204222	ENSMUSG00000033849	32	1.000	outparalog	4069
ENSG00000204222	ENSMUSG00000022686	32	0.635	outparalog	4069
ENSG00000204222	ENSG00000169255	33	1.000	outparalog	4069
ENSG00000169255	ENSMUSG00000043300	93	1.000	ortholog	4069
ENSG00000169255	ENSMUSG00000034780	40	1.000	outparalog	4069
ENSG00000169255	ENSMUSG00000033849	36	1.000	outparalog	4069
ENSG00000169255	ENSMUSG00000022686	31	0.635	outparalog	4069
ENSMUSG00000034780	ENSMUSG00000043300	39	1.000	outparalog	4069
ENSMUSG00000034780	ENSMUSG00000033849	48	1.000	outparalog	4069
ENSMUSG00000034780	ENSMUSG00000022686	36	0.635	outparalog	4069
ENSMUSG00000043300	ENSMUSG00000033849	35	1.000	outparalog	4069
ENSMUSG00000043300	ENSMUSG00000022686	31	0.635	outparalog	4069
ENSMUSG00000033849	ENSMUSG00000022686	33	0.635	outparalog	4069
ENSG00000010932	ENSMUSG00000040170	56	1.000	outparalog	4078
ENSG00000100262	ENSG00000166130	24	0.000	outparalog	4090
ENSG00000067829	ENSG00000101365	50	0.929	outparalog	4092
ENSG00000116001	ENSMUSG00000071337	97	0.625	ortholog	4095
ENSG00000116001	ENSMUSG00000028898	29	0.333	outparalog	4095
ENSG00000116001	ENSMUSG00000030846	81	0.625	outparalog	4095
ENSMUSG00000028898	ENSMUSG00000030846	31	0.375	outparalog	4095
ENSMUSG00000028898	ENSMUSG00000071337	29	0.375	outparalog	4095
ENSMUSG00000071337	ENSMUSG00000030846	81	1.000	outparalog	4095
ENSG00000108270	ENSMUSG00000018697	84	0.667	ortholog	4109
ENSG00000144021	ENSMUSG00000003662	95	0.667	ortholog	4117
ENSG00000111962	ENSMUSG00000040151	32	0.833	outparalog	4123
ENSG00000182389	ENSMUSG00000017412	98	0.548	ortholog	4133
ENSG00000182389	ENSMUSG00000020882	65	0.545	outparalog	4133
ENSG00000182389	ENSMUSG00000003352	73	0.548	outparalog	4133
ENSG00000182389	ENSG00000167535	73	0.000	outparalog	4133
ENSG00000182389	ENSMUSG00000057914	68	0.548	outparalog	4133
ENSG00000167535	ENSMUSG00000003352	99	0.902	ortholog	4133
ENSG00000167535	ENSMUSG00000020882	63	0.932	outparalog	4133
ENSG00000167535	ENSMUSG00000057914	67	0.902	outparalog	4133
ENSG00000167535	ENSMUSG00000017412	73	0.902	outparalog	4133
ENSMUSG00000020882	ENSMUSG00000003352	63	0.977	outparalog	4133
ENSMUSG00000020882	ENSMUSG00000057914	67	0.977	outparalog	4133
ENSMUSG00000020882	ENSMUSG00000017412	65	0.977	outparalog	4133
ENSMUSG00000003352	ENSMUSG00000057914	67	1.000	outparalog	4133
ENSMUSG00000003352	ENSMUSG00000017412	73	1.000	outparalog	4133
ENSMUSG00000057914	ENSMUSG00000017412	69	1.000	outparalog	4133
ENSG00000205155	ENSMUSG00000036835	96	1.000	ortholog	4138
ENSMUSG00000027351	ENSMUSG00000045671	58	1.000	outparalog	4212
ENSG00000161011	ENSMUSG00000015837	91	0.367	ortholog	4222
ENSG00000065978	ENSMUSG00000028639	99	0.833	ortholog	4244
ENSG00000065978	ENSMUSG00000030189	62	0.722	outparalog	4244
ENSG00000065978	ENSG00000060138	62	0.681	outparalog	4244
ENSG00000065978	ENSMUSG00000018554	56	0.254	outparalog	4244
ENSG00000060138	ENSMUSG00000030189	89	0.667	ortholog	4244
ENSG00000060138	ENSMUSG00000028639	63	0.625	outparalog	4244
ENSG00000060138	ENSMUSG00000018554	51	0.226	outparalog	4244
ENSMUSG00000028639	ENSMUSG00000030189	63	0.833	outparalog	4244
ENSMUSG00000028639	ENSMUSG00000018554	56	0.310	outparalog	4244
ENSMUSG00000030189	ENSMUSG00000018554	55	0.393	outparalog	4244
ENSG00000126261	ENSMUSG00000052997	94	0.000	ortholog	4249
ENSG00000102007	ENSG00000147676	21	0.611	outparalog	4252
ENSG00000102007	ENSG00000172005	23	0.354	outparalog	4252
ENSG00000102007	ENSG00000144063	24	0.611	outparalog	4252
ENSG00000147676	ENSG00000172005	41	0.312	outparalog	4252
ENSG00000147676	ENSG00000144063	41	1.000	outparalog	4252
ENSG00000172005	ENSG00000144063	43	0.312	outparalog	4252
ENSG00000157933	ENSMUSG00000029050	93	1.000	ortholog	4261
ENSG00000157933	ENSG00000136603	45	0.583	outparalog	4261
ENSG00000136603	ENSMUSG00000029050	45	0.583	outparalog	4261
ENSG00000186834	ENSMUSG00000048878	87	0.396	ortholog	4269
ENSG00000186834	ENSG00000168517	48	1.000	outparalog	4269
ENSG00000168517	ENSMUSG00000048878	47	0.396	outparalog	4269
ENSG00000111716	ENSMUSG00000030246	98	1.000	ortholog	4296
ENSG00000111716	ENSG00000134333	76	0.875	outparalog	4296
ENSG00000111716	ENSG00000166796	70	1.000	outparalog	4296
ENSG00000111716	ENSMUSG00000063229	76	0.875	outparalog	4296
ENSG00000134333	ENSMUSG00000063229	94	1.000	ortholog	4296
ENSG00000134333	ENSMUSG00000030246	74	0.875	outparalog	4296
ENSG00000134333	ENSG00000166796	75	0.875	outparalog	4296
ENSG00000166796	ENSMUSG00000030246	69	1.000	outparalog	4296
ENSG00000166796	ENSMUSG00000063229	75	0.875	outparalog	4296
ENSMUSG00000030246	ENSMUSG00000063229	76	0.875	outparalog	4296
ENSG00000124357	ENSMUSG00000034744	91	0.000	ortholog	4313
ENSG00000166949	ENSMUSG00000032402	100	0.750	ortholog	4400
ENSG00000166949	ENSMUSG00000031681	68	0.857	outparalog	4400
ENSG00000166949	ENSG00000170365	69	0.350	outparalog	4400
ENSG00000166949	ENSMUSG00000027796	67	0.350	outparalog	4400
ENSG00000166949	ENSMUSG00000021540	68	0.350	outparalog	4400
ENSG00000166949	ENSMUSG00000024563	92	0.622	outparalog	4400
ENSG00000170365	ENSMUSG00000031681	99	0.643	ortholog	4400
ENSG00000170365	ENSMUSG00000027796	86	1.000	outparalog	4400
ENSG00000170365	ENSMUSG00000032402	68	0.600	outparalog	4400
ENSG00000170365	ENSMUSG00000021540	90	1.000	outparalog	4400
ENSG00000170365	ENSMUSG00000024563	69	0.611	outparalog	4400
ENSMUSG00000021540	ENSMUSG00000031681	91	0.643	outparalog	4400
ENSMUSG00000021540	ENSMUSG00000027796	84	1.000	outparalog	4400
ENSMUSG00000021540	ENSMUSG00000032402	68	0.600	outparalog	4400
ENSMUSG00000021540	ENSMUSG00000024563	69	0.611	outparalog	4400
ENSMUSG00000031681	ENSMUSG00000027796	86	0.643	outparalog	4400
ENSMUSG00000031681	ENSMUSG00000032402	67	0.729	outparalog	4400
ENSMUSG00000031681	ENSMUSG00000024563	67	0.635	outparalog	4400
ENSMUSG00000027796	ENSMUSG00000032402	67	0.600	outparalog	4400
ENSMUSG00000027796	ENSMUSG00000024563	69	0.611	outparalog	4400
ENSMUSG00000032402	ENSMUSG00000024563	92	0.950	outparalog	4400
ENSG00000134109	ENSMUSG00000043019	44	0.000	outparalog	4413
ENSG00000183283	ENSMUSG00000000346	99	1.000	ortholog	4423
ENSG00000076641	ENSMUSG00000027508	80	0.750	ortholog	4426
ENSG00000143977	ENSMUSG00000064317	41	1.000	outparalog	4449
ENSG00000143977	ENSMUSG00000035215	41	1.000	outparalog	4449
ENSMUSG00000064317	ENSMUSG00000035215	100	1.000	inparalog	4449
ENSG00000165092	ENSMUSG00000015134	70	0.525	outparalog	4468
ENSG00000165092	ENSG00000184254	70	0.525	outparalog	4468
ENSG00000165092	ENSG00000128918	73	0.458	outparalog	4468
ENSG00000165092	ENSG00000143149	40	0.573	outparalog	4468
ENSG00000165092	ENSG00000161618	31	0.281	outparalog	4468
ENSG00000165092	ENSG00000118514	40	0.525	outparalog	4468
ENSG00000165092	ENSG00000111275	68	0.513	outparalog	4468
ENSG00000165092	ENSMUSG00000053279	87	0.525	outparalog	4468
ENSG00000165092	ENSMUSG00000013584	73	0.458	outparalog	4468
ENSG00000165092	ENSMUSG00000026687	39	0.625	outparalog	4468
ENSG00000184254	ENSMUSG00000015134	94	1.000	ortholog	4468
ENSG00000184254	ENSG00000128918	70	0.917	outparalog	4468
ENSG00000184254	ENSG00000143149	36	0.733	outparalog	4468
ENSG00000184254	ENSG00000161618	29	0.000	outparalog	4468
ENSG00000184254	ENSG00000118514	40	0.800	outparalog	4468
ENSG00000184254	ENSG00000111275	64	0.686	outparalog	4468
ENSG00000184254	ENSMUSG00000053279	69	1.000	outparalog	4468
ENSG00000184254	ENSMUSG00000013584	71	0.917	outparalog	4468
ENSG00000184254	ENSMUSG00000026687	37	0.900	outparalog	4468
ENSG00000128918	ENSMUSG00000013584	97	0.833	ortholog	4468
ENSG00000128918	ENSMUSG00000015134	71	0.917	outparalog	4468
ENSG00000128918	ENSG00000143149	41	0.667	outparalog	4468
ENSG00000128918	ENSG00000161618	31	0.000	outparalog	4468
ENSG00000128918	ENSG00000118514	40	0.733	outparalog	4468
ENSG00000128918	ENSG00000111275	65	0.774	outparalog	4468
ENSG00000128918	ENSMUSG00000053279	72	0.917	outparalog	4468
ENSG00000128918	ENSMUSG00000026687	38	0.833	outparalog	4468
ENSG00000143149	ENSMUSG00000026687	89	0.833	ortholog	4468
ENSG00000143149	ENSMUSG00000015134	37	0.733	outparalog	4468
ENSG00000143149	ENSG00000161618	31	0.000	outparalog	4468
ENSG00000143149	ENSG00000118514	40	0.733	outparalog	4468
ENSG00000143149	ENSG00000111275	42	0.774	outparalog	4468
ENSG00000143149	ENSMUSG00000053279	40	0.733	outparalog	4468
ENSG00000143149	ENSMUSG00000013584	41	0.667	outparalog	4468
ENSG00000161618	ENSMUSG00000015134	30	0.000	outparalog	4468
ENSG00000161618	ENSG00000118514	30	0.000	outparalog	4468
ENSG00000161618	ENSG00000111275	32	0.000	outparalog	4468
ENSG00000161618	ENSMUSG00000053279	30	0.000	outparalog	4468
ENSG00000161618	ENSMUSG00000013584	31	0.000	outparalog	4468
ENSG00000161618	ENSMUSG00000026687	30	0.000	outparalog	4468
ENSG00000118514	ENSMUSG00000015134	40	0.800	outparalog	4468
ENSG00000118514	ENSG00000111275	40	0.686	outparalog	4468
ENSG00000118514	ENSMUSG00000053279	39	0.800	outparalog	4468
ENSG00000118514	ENSMUSG00000013584	40	0.917	outparalog	4468
ENSG00000118514	ENSMUSG00000026687	39	0.900	outparalog	4468
ENSG00000111275	ENSMUSG00000015134	65	0.686	outparalog	4468
ENSG00000111275	ENSMUSG00000053279	67	0.686	outparalog	4468
ENSG00000111275	ENSMUSG00000013584	65	0.619	outparalog	4468
ENSG00000111275	ENSMUSG00000026687	40	0.786	outparalog	4468
ENSMUSG00000053279	ENSMUSG00000015134	67	1.000	outparalog	4468
ENSMUSG00000053279	ENSMUSG00000013584	72	0.917	outparalog	4468
ENSMUSG00000053279	ENSMUSG00000026687	39	0.900	outparalog	4468
ENSMUSG00000015134	ENSMUSG00000013584	69	0.917	outparalog	4468
ENSMUSG00000015134	ENSMUSG00000026687	37	0.900	outparalog	4468
ENSMUSG00000013584	ENSMUSG00000026687	39	0.833	outparalog	4468
ENSG00000083720	ENSMUSG00000022186	92	1.000	ortholog	4476
ENSG00000083720	ENSMUSG00000076436	67	1.000	outparalog	4476
ENSMUSG00000022186	ENSMUSG00000076436	69	1.000	outparalog	4476
ENSG00000112473	ENSMUSG00000063354	37	0.000	outparalog	4477
ENSG00000112473	ENSMUSG00000039878	37	0.000	outparalog	4477
ENSMUSG00000063354	ENSMUSG00000039878	37	1.000	outparalog	4477
ENSG00000131373	ENSMUSG00000021884	88	0.600	ortholog	4488
ENSG00000141720	ENSMUSG00000018547	99	0.000	ortholog	4514
ENSG00000141720	ENSMUSG00000034902	36	0.875	outparalog	4514
ENSG00000141720	ENSMUSG00000024867	36	0.784	outparalog	4514
ENSG00000141720	ENSMUSG00000028126	33	0.784	outparalog	4514
ENSMUSG00000018547	ENSMUSG00000034902	35	0.000	outparalog	4514
ENSMUSG00000018547	ENSMUSG00000024867	36	0.591	outparalog	4514
ENSMUSG00000018547	ENSMUSG00000028126	33	0.591	outparalog	4514
ENSMUSG00000034902	ENSMUSG00000024867	66	0.909	outparalog	4514
ENSMUSG00000034902	ENSMUSG00000028126	68	0.909	outparalog	4514
ENSMUSG00000024867	ENSMUSG00000028126	66	1.000	outparalog	4514
ENSG00000124171	ENSMUSG00000044641	92	1.000	ortholog	4538
ENSG00000124171	ENSG00000178184	62	1.000	outparalog	4538
ENSG00000124171	ENSMUSG00000005699	55	0.625	outparalog	4538
ENSG00000124171	ENSG00000102981	55	0.833	outparalog	4538
ENSG00000178184	ENSMUSG00000044641	61	1.000	outparalog	4538
ENSG00000178184	ENSMUSG00000005699	58	0.625	outparalog	4538
ENSG00000178184	ENSG00000102981	58	0.833	outparalog	4538
ENSG00000102981	ENSMUSG00000005699	93	0.458	ortholog	4538
ENSG00000102981	ENSMUSG00000044641	57	0.833	outparalog	4538
ENSMUSG00000044641	ENSMUSG00000005699	57	0.625	outparalog	4538
ENSG00000112893	ENSMUSG00000024085	81	0.774	ortholog	4541
ENSG00000112893	ENSMUSG00000038886	55	0.589	outparalog	4541
ENSMUSG00000024085	ENSMUSG00000038886	55	0.833	outparalog	4541
ENSG00000150787	ENSMUSG00000032067	83	0.688	ortholog	4568
ENSG00000178695	ENSMUSG00000030685	24	0.833	outparalog	4569
ENSG00000130561	ENSMUSG00000056055	86	0.000	ortholog	4570
ENSG00000130561	ENSMUSG00000018909	58	0.000	outparalog	4570
ENSG00000130561	ENSMUSG00000060890	51	0.000	outparalog	4570
ENSG00000130561	ENSG00000137486	57	0.417	outparalog	4570
ENSG00000137486	ENSMUSG00000018909	98	0.750	ortholog	4570
ENSG00000137486	ENSMUSG00000060890	60	0.500	outparalog	4570
ENSG00000137486	ENSMUSG00000056055	58	0.500	outparalog	4570
ENSMUSG00000018909	ENSMUSG00000060890	59	0.750	outparalog	4570
ENSMUSG00000018909	ENSMUSG00000056055	59	0.750	outparalog	4570
ENSMUSG00000060890	ENSMUSG00000056055	53	1.000	outparalog	4570
ENSG00000152904	ENSMUSG00000021302	94	0.800	ortholog	4583
ENSMUSG00000028860	ENSMUSG00000054453	39	0.833	outparalog	4588
ENSMUSG00000028860	ENSMUSG00000031255	39	0.800	outparalog	4588
ENSMUSG00000028860	ENSMUSG00000041831	32	0.750	outparalog	4588
ENSMUSG00000054453	ENSMUSG00000031255	46	0.700	outparalog	4588
ENSMUSG00000054453	ENSMUSG00000041831	38	0.667	outparalog	4588
ENSMUSG00000031255	ENSMUSG00000041831	39	0.917	outparalog	4588
ENSG00000198380	ENSG00000131459	80	1.000	outparalog	4630
ENSG00000198380	ENSMUSG00000020363	79	1.000	outparalog	4630
ENSG00000131459	ENSMUSG00000020363	98	1.000	ortholog	4630
ENSG00000104321	ENSMUSG00000032769	81	0.654	ortholog	4654
ENSG00000103066	ENSMUSG00000031903	88	0.675	ortholog	4687
ENSG00000103066	ENSMUSG00000035237	48	0.121	outparalog	4687
ENSG00000103066	ENSG00000213398	48	0.300	outparalog	4687
ENSG00000213398	ENSMUSG00000035237	86	0.000	ortholog	4687
ENSG00000213398	ENSMUSG00000031903	48	0.000	outparalog	4687
ENSMUSG00000035237	ENSMUSG00000031903	46	0.134	outparalog	4687
ENSG00000159399	ENSMUSG00000000628	94	1.000	ortholog	4711
ENSG00000159399	ENSMUSG00000037012	71	1.000	outparalog	4711
ENSMUSG00000037012	ENSMUSG00000000628	72	1.000	outparalog	4711
ENSG00000114423	ENSMUSG00000034342	56	0.643	outparalog	4722
ENSG00000114423	ENSG00000142273	52	1.000	outparalog	4722
ENSG00000114423	ENSG00000110395	58	0.226	outparalog	4722
ENSG00000142273	ENSMUSG00000034342	50	0.643	outparalog	4722
ENSG00000142273	ENSG00000110395	50	0.226	outparalog	4722
ENSG00000110395	ENSMUSG00000034342	94	0.583	ortholog	4722
ENSG00000083444	ENSG00000106397	59	0.343	outparalog	4755
ENSG00000185527	ENSMUSG00000025386	97	0.000	ortholog	4757
ENSG00000185527	ENSG00000139053	84	1.000	outparalog	4757
ENSG00000139053	ENSMUSG00000025386	81	0.000	outparalog	4757
ENSMUSG00000015882	ENSMUSG00000025019	39	0.625	outparalog	4763
ENSG00000076242	ENSMUSG00000032498	89	0.472	ortholog	4778
ENSG00000076242	ENSG00000064933	28	0.667	outparalog	4778
ENSG00000076242	ENSG00000122512	29	0.846	outparalog	4778
ENSG00000064933	ENSG00000122512	28	0.615	outparalog	4778
ENSG00000064933	ENSMUSG00000032498	27	0.688	outparalog	4778
ENSG00000122512	ENSMUSG00000032498	32	0.606	outparalog	4778
ENSG00000142149	ENSMUSG00000053414	92	0.929	ortholog	4791
ENSG00000196367	ENSMUSG00000045482	99	0.857	ortholog	4792
ENSG00000118971	ENSMUSG00000000184	92	1.000	ortholog	4793
ENSG00000118971	ENSMUSG00000070348	64	0.583	outparalog	4793
ENSG00000118971	ENSMUSG00000034165	64	0.600	outparalog	4793
ENSG00000118971	ENSG00000112576	64	1.000	outparalog	4793
ENSG00000118971	ENSG00000110092	64	1.000	outparalog	4793
ENSG00000112576	ENSMUSG00000034165	95	0.600	ortholog	4793
ENSG00000112576	ENSMUSG00000070348	54	0.583	outparalog	4793
ENSG00000112576	ENSMUSG00000000184	64	1.000	outparalog	4793
ENSG00000112576	ENSG00000110092	54	1.000	outparalog	4793
ENSG00000110092	ENSMUSG00000070348	94	0.583	ortholog	4793
ENSG00000110092	ENSMUSG00000000184	66	1.000	outparalog	4793
ENSG00000110092	ENSMUSG00000034165	54	0.600	outparalog	4793
ENSMUSG00000070348	ENSMUSG00000000184	66	0.583	outparalog	4793
ENSMUSG00000070348	ENSMUSG00000034165	53	0.733	outparalog	4793
ENSMUSG00000000184	ENSMUSG00000034165	64	0.600	outparalog	4793
ENSG00000215694	ENSG00000168393	100	1.000	inparalog	4798
ENSG00000126003	ENSG00000118495	50	0.800	outparalog	4817
ENSG00000153976	ENSMUSG00000070407	71	0.833	outparalog	4823
ENSG00000153976	ENSG00000175818	44	0.750	outparalog	4823
ENSG00000153976	ENSMUSG00000039628	66	0.833	outparalog	4823
ENSG00000153976	ENSG00000122254	63	1.000	outparalog	4823
ENSG00000153976	ENSG00000125430	79	0.833	outparalog	4823
ENSG00000125430	ENSMUSG00000070407	88	1.000	outparalog	4823
ENSG00000125430	ENSG00000175818	45	0.875	outparalog	4823
ENSG00000125430	ENSMUSG00000039628	65	1.000	outparalog	4823
ENSG00000125430	ENSG00000122254	63	0.833	outparalog	4823
ENSG00000175818	ENSMUSG00000070407	42	0.875	outparalog	4823
ENSG00000175818	ENSMUSG00000039628	42	0.875	outparalog	4823
ENSG00000175818	ENSG00000122254	42	0.750	outparalog	4823
ENSG00000122254	ENSMUSG00000070407	63	0.833	outparalog	4823
ENSG00000122254	ENSMUSG00000039628	62	0.833	outparalog	4823
ENSMUSG00000070407	ENSMUSG00000039628	66	1.000	outparalog	4823
ENSG00000163344	ENSMUSG00000027952	83	0.875	ortholog	4839
ENSG00000169136	ENSMUSG00000038539	87	0.625	ortholog	4847
ENSG00000169136	ENSG00000128272	40	0.325	outparalog	4847
ENSG00000169136	ENSMUSG00000042406	40	0.375	outparalog	4847
ENSG00000128272	ENSMUSG00000042406	85	0.225	ortholog	4847
ENSG00000128272	ENSMUSG00000038539	44	0.350	outparalog	4847
ENSMUSG00000038539	ENSMUSG00000042406	41	0.750	outparalog	4847
ENSG00000133063	ENSG00000134216	54	0.750	outparalog	4857
ENSG00000133063	ENSMUSG00000040809	47	0.311	outparalog	4857
ENSG00000133063	ENSG00000133048	54	0.000	outparalog	4857
ENSG00000133048	ENSG00000134216	51	0.000	outparalog	4857
ENSG00000133048	ENSMUSG00000040809	46	0.000	outparalog	4857
ENSG00000134216	ENSMUSG00000040809	68	0.633	one2many ortholog	4857
ENSG00000118579	ENSMUSG00000015804	94	1.000	ortholog	4865
ENSG00000099849	ENSG00000198774	21	1.000	outparalog	4888
ENSG00000108094	ENSMUSG00000024231	97	1.000	ortholog	4911
ENSG00000108094	ENSG00000055130	40	1.000	outparalog	4911
ENSG00000108094	ENSMUSG00000029686	39	0.625	outparalog	4911
ENSG00000055130	ENSMUSG00000029686	100	0.625	ortholog	4911
ENSG00000055130	ENSMUSG00000024231	39	1.000	outparalog	4911
ENSMUSG00000029686	ENSMUSG00000024231	39	0.625	outparalog	4911
ENSG00000148730	ENSMUSG00000020091	95	1.000	ortholog	4917
ENSG00000148730	ENSMUSG00000031490	60	0.667	outparalog	4917
ENSG00000148730	ENSG00000187840	59	1.000	outparalog	4917
ENSG00000187840	ENSMUSG00000031490	91	0.667	ortholog	4917
ENSG00000187840	ENSMUSG00000020091	60	1.000	outparalog	4917
ENSMUSG00000020091	ENSMUSG00000031490	61	0.667	outparalog	4917
ENSG00000123159	ENSMUSG00000019433	96	0.417	ortholog	4920
ENSG00000123159	ENSMUSG00000039131	66	0.833	outparalog	4920
ENSMUSG00000039131	ENSMUSG00000019433	65	0.583	outparalog	4920
ENSG00000070501	ENSMUSG00000025218	38	0.000	outparalog	4921
ENSG00000145692	ENSMUSG00000074768	95	1.000	one2many ortholog	4927
ENSG00000145692	ENSMUSG00000069324	95	1.000	one2many ortholog	4927
ENSMUSG00000074768	ENSMUSG00000069324	100	1.000	inparalog	4927
ENSG00000197858	ENSMUSG00000022561	91	0.000	ortholog	4930
ENSG00000108819	ENSMUSG00000038976	96	0.750	ortholog	4951
ENSG00000108819	ENSMUSG00000032827	53	1.000	outparalog	4951
ENSMUSG00000032827	ENSMUSG00000038976	54	0.750	outparalog	4951
ENSG00000174951	ENSMUSG00000055978	60	1.000	outparalog	4952
ENSG00000174951	ENSG00000176920	62	1.000	outparalog	4952
ENSG00000174951	ENSMUSG00000040364	57	0.857	outparalog	4952
ENSG00000176920	ENSMUSG00000055978	80	1.000	one2many ortholog	4952
ENSG00000176920	ENSMUSG00000040364	75	0.857	one2many ortholog	4952
ENSMUSG00000055978	ENSMUSG00000040364	77	0.857	inparalog	4952
ENSG00000175646	ENSMUSG00000022501	69	1.000	ortholog	4954
ENSG00000110048	ENSG00000070882	37	0.350	outparalog	4976
ENSG00000105401	ENSMUSG00000019471	95	0.583	ortholog	4987
ENSG00000105401	ENSMUSG00000024780	41	0.833	outparalog	4987
ENSMUSG00000019471	ENSMUSG00000024780	42	0.750	outparalog	4987
ENSG00000011485	ENSMUSG00000003099	98	0.000	ortholog	4989
ENSG00000011485	ENSMUSG00000028161	40	0.708	outparalog	4989
ENSG00000011485	ENSMUSG00000040385	41	0.778	outparalog	4989
ENSG00000011485	ENSMUSG00000020349	41	0.000	outparalog	4989
ENSG00000011485	ENSG00000086717	37	0.889	outparalog	4989
ENSG00000011485	ENSMUSG00000014956	43	0.000	outparalog	4989
ENSG00000011485	ENSG00000113575	42	0.000	outparalog	4989
ENSG00000011485	ENSG00000213639	38	0.000	outparalog	4989
ENSG00000011485	ENSMUSG00000009630	42	0.000	outparalog	4989
ENSG00000011485	ENSG00000119414	44	0.778	outparalog	4989
ENSG00000011485	ENSG00000104695	42	0.000	outparalog	4989
ENSG00000011485	ENSMUSG00000021816	41	0.889	outparalog	4989
ENSG00000011485	ENSG00000156194	38	0.889	outparalog	4989
ENSG00000011485	ENSG00000149923	45	0.000	outparalog	4989
ENSG00000086717	ENSMUSG00000028161	26	0.804	outparalog	4989
ENSG00000086717	ENSMUSG00000040385	37	0.889	outparalog	4989
ENSG00000086717	ENSMUSG00000020349	37	0.000	outparalog	4989
ENSG00000086717	ENSMUSG00000014956	36	0.000	outparalog	4989
ENSG00000086717	ENSMUSG00000003099	38	0.000	outparalog	4989
ENSG00000086717	ENSG00000113575	37	0.000	outparalog	4989
ENSG00000086717	ENSG00000213639	35	0.000	outparalog	4989
ENSG00000086717	ENSMUSG00000009630	37	0.000	outparalog	4989
ENSG00000086717	ENSG00000119414	36	0.889	outparalog	4989
ENSG00000086717	ENSG00000104695	37	0.000	outparalog	4989
ENSG00000086717	ENSMUSG00000021816	26	1.000	outparalog	4989
ENSG00000086717	ENSG00000156194	51	1.000	outparalog	4989
ENSG00000086717	ENSG00000149923	33	0.000	outparalog	4989
ENSG00000113575	ENSMUSG00000020349	100	0.750	ortholog	4989
ENSG00000113575	ENSMUSG00000028161	44	0.375	outparalog	4989
ENSG00000113575	ENSMUSG00000040385	48	0.361	outparalog	4989
ENSG00000113575	ENSMUSG00000014956	46	0.750	outparalog	4989
ENSG00000113575	ENSMUSG00000003099	41	0.750	outparalog	4989
ENSG00000113575	ENSG00000213639	47	0.750	outparalog	4989
ENSG00000113575	ENSMUSG00000009630	97	0.750	outparalog	4989
ENSG00000113575	ENSG00000119414	58	0.361	outparalog	4989
ENSG00000113575	ENSG00000104695	97	0.750	outparalog	4989
ENSG00000113575	ENSMUSG00000021816	44	0.000	outparalog	4989
ENSG00000113575	ENSG00000156194	37	0.000	outparalog	4989
ENSG00000113575	ENSG00000149923	67	0.750	outparalog	4989
ENSG00000213639	ENSMUSG00000014956	100	1.000	ortholog	4989
ENSG00000213639	ENSMUSG00000028161	38	0.625	outparalog	4989
ENSG00000213639	ENSMUSG00000040385	90	0.611	outparalog	4989
ENSG00000213639	ENSMUSG00000020349	47	1.000	outparalog	4989
ENSG00000213639	ENSMUSG00000003099	38	1.000	outparalog	4989
ENSG00000213639	ENSMUSG00000009630	48	1.000	outparalog	4989
ENSG00000213639	ENSG00000119414	44	0.611	outparalog	4989
ENSG00000213639	ENSG00000104695	48	1.000	outparalog	4989
ENSG00000213639	ENSMUSG00000021816	40	0.000	outparalog	4989
ENSG00000213639	ENSG00000156194	34	0.000	outparalog	4989
ENSG00000213639	ENSG00000149923	45	1.000	outparalog	4989
ENSG00000119414	ENSMUSG00000028161	43	0.944	outparalog	4989
ENSG00000119414	ENSMUSG00000040385	45	1.000	outparalog	4989
ENSG00000119414	ENSMUSG00000020349	58	0.611	outparalog	4989
ENSG00000119414	ENSMUSG00000014956	43	0.611	outparalog	4989
ENSG00000119414	ENSMUSG00000003099	43	0.611	outparalog	4989
ENSG00000119414	ENSMUSG00000009630	58	0.611	outparalog	4989
ENSG00000119414	ENSG00000104695	58	0.611	outparalog	4989
ENSG00000119414	ENSMUSG00000021816	42	0.889	outparalog	4989
ENSG00000119414	ENSG00000156194	39	0.889	outparalog	4989
ENSG00000119414	ENSG00000149923	62	0.611	outparalog	4989
ENSG00000104695	ENSMUSG00000009630	100	1.000	ortholog	4989
ENSG00000104695	ENSMUSG00000028161	45	0.625	outparalog	4989
ENSG00000104695	ENSMUSG00000040385	49	0.611	outparalog	4989
ENSG00000104695	ENSMUSG00000020349	97	1.000	outparalog	4989
ENSG00000104695	ENSMUSG00000014956	47	1.000	outparalog	4989
ENSG00000104695	ENSMUSG00000003099	41	1.000	outparalog	4989
ENSG00000104695	ENSMUSG00000021816	44	0.000	outparalog	4989
ENSG00000104695	ENSG00000156194	37	0.000	outparalog	4989
ENSG00000104695	ENSG00000149923	66	1.000	outparalog	4989
ENSG00000156194	ENSMUSG00000028161	32	0.804	outparalog	4989
ENSG00000156194	ENSMUSG00000040385	36	0.889	outparalog	4989
ENSG00000156194	ENSMUSG00000020349	37	0.000	outparalog	4989
ENSG00000156194	ENSMUSG00000014956	38	0.000	outparalog	4989
ENSG00000156194	ENSMUSG00000003099	39	0.000	outparalog	4989
ENSG00000156194	ENSMUSG00000009630	37	0.000	outparalog	4989
ENSG00000156194	ENSMUSG00000021816	31	1.000	outparalog	4989
ENSG00000156194	ENSG00000149923	40	0.000	outparalog	4989
ENSG00000149923	ENSMUSG00000028161	43	0.625	outparalog	4989
ENSG00000149923	ENSMUSG00000040385	47	0.611	outparalog	4989
ENSG00000149923	ENSMUSG00000020349	67	1.000	outparalog	4989
ENSG00000149923	ENSMUSG00000014956	45	1.000	outparalog	4989
ENSG00000149923	ENSMUSG00000003099	46	1.000	outparalog	4989
ENSG00000149923	ENSMUSG00000009630	66	1.000	outparalog	4989
ENSG00000149923	ENSMUSG00000021816	44	0.000	outparalog	4989
ENSMUSG00000028161	ENSMUSG00000040385	41	0.944	outparalog	4989
ENSMUSG00000028161	ENSMUSG00000020349	45	0.625	outparalog	4989
ENSMUSG00000028161	ENSMUSG00000014956	39	0.625	outparalog	4989
ENSMUSG00000028161	ENSMUSG00000003099	40	0.625	outparalog	4989
ENSMUSG00000028161	ENSMUSG00000009630	45	0.625	outparalog	4989
ENSMUSG00000028161	ENSMUSG00000021816	84	0.804	outparalog	4989
ENSMUSG00000040385	ENSMUSG00000020349	49	0.611	outparalog	4989
ENSMUSG00000040385	ENSMUSG00000014956	90	0.611	outparalog	4989
ENSMUSG00000040385	ENSMUSG00000003099	41	0.611	outparalog	4989
ENSMUSG00000040385	ENSMUSG00000009630	49	0.611	outparalog	4989
ENSMUSG00000040385	ENSMUSG00000021816	40	0.889	outparalog	4989
ENSMUSG00000020349	ENSMUSG00000014956	46	1.000	outparalog	4989
ENSMUSG00000020349	ENSMUSG00000003099	41	1.000	outparalog	4989
ENSMUSG00000020349	ENSMUSG00000009630	97	1.000	outparalog	4989
ENSMUSG00000020349	ENSMUSG00000021816	44	0.000	outparalog	4989
ENSMUSG00000014956	ENSMUSG00000003099	42	1.000	outparalog	4989
ENSMUSG00000014956	ENSMUSG00000009630	47	1.000	outparalog	4989
ENSMUSG00000014956	ENSMUSG00000021816	40	0.000	outparalog	4989
ENSMUSG00000003099	ENSMUSG00000009630	41	1.000	outparalog	4989
ENSMUSG00000003099	ENSMUSG00000021816	41	0.000	outparalog	4989
ENSMUSG00000009630	ENSMUSG00000021816	44	0.000	outparalog	4989
ENSG00000160049	ENSMUSG00000024526	32	0.467	outparalog	4990
ENSG00000198286	ENSMUSG00000036526	92	0.750	ortholog	5002
ENSG00000198286	ENSG00000141527	35	1.000	outparalog	5002
ENSG00000198286	ENSG00000187796	46	0.786	outparalog	5002
ENSG00000198286	ENSMUSG00000026928	45	0.750	outparalog	5002
ENSG00000141527	ENSMUSG00000036526	36	0.750	outparalog	5002
ENSG00000141527	ENSG00000187796	36	0.786	outparalog	5002
ENSG00000141527	ENSMUSG00000026928	36	0.750	outparalog	5002
ENSG00000187796	ENSMUSG00000026928	86	0.643	ortholog	5002
ENSG00000187796	ENSMUSG00000036526	46	0.643	outparalog	5002
ENSMUSG00000036526	ENSMUSG00000026928	44	1.000	outparalog	5002
ENSG00000166037	ENSMUSG00000031922	88	0.643	ortholog	5023
ENSG00000167996	ENSMUSG00000024510	81	0.295	outparalog	5042
ENSG00000114942	ENSG00000104529	66	1.000	outparalog	5049
ENSG00000117399	ENSMUSG00000006398	95	1.000	ortholog	5073
ENSG00000117399	ENSG00000105325	40	0.750	outparalog	5073
ENSG00000105325	ENSMUSG00000006398	42	0.750	outparalog	5073
ENSG00000135766	ENSG00000129521	52	1.000	outparalog	5074
ENSG00000135766	ENSG00000171570	51	0.321	outparalog	5074
ENSG00000129521	ENSG00000171570	49	0.321	outparalog	5074
ENSG00000128739	ENSMUSG00000027404	92	0.833	outparalog	5091
ENSG00000188120	ENSMUSG00000010592	59	0.833	outparalog	5111
ENSG00000113494	ENSMUSG00000005268	69	0.611	ortholog	5125
ENSG00000070087	ENSMUSG00000027805	99	1.000	ortholog	5145
ENSG00000070087	ENSMUSG00000044444	38	0.591	outparalog	5145
ENSG00000070087	ENSMUSG00000018293	63	1.000	outparalog	5145
ENSMUSG00000044444	ENSMUSG00000027805	38	0.591	outparalog	5145
ENSMUSG00000044444	ENSMUSG00000018293	42	0.591	outparalog	5145
ENSMUSG00000027805	ENSMUSG00000018293	63	1.000	outparalog	5145
ENSG00000120211	ENSG00000107018	35	0.750	outparalog	5155
ENSG00000013455	ENSG00000130429	69	0.500	outparalog	5162
ENSG00000136040	ENSMUSG00000053646	35	0.833	outparalog	5182
ENSG00000136040	ENSMUSG00000029765	33	0.000	outparalog	5182
ENSG00000136040	ENSMUSG00000036606	32	0.833	outparalog	5182
ENSG00000136040	ENSG00000164050	34	0.667	outparalog	5182
ENSG00000136040	ENSMUSG00000030123	38	0.476	outparalog	5182
ENSG00000136040	ENSMUSG00000030084	33	0.000	outparalog	5182
ENSG00000136040	ENSG00000114554	34	0.000	outparalog	5182
ENSG00000164050	ENSMUSG00000053646	87	0.611	ortholog	5182
ENSG00000164050	ENSMUSG00000029765	39	0.778	outparalog	5182
ENSG00000164050	ENSMUSG00000036606	46	0.611	outparalog	5182
ENSG00000164050	ENSMUSG00000030123	41	0.889	outparalog	5182
ENSG00000164050	ENSMUSG00000030084	41	0.778	outparalog	5182
ENSG00000164050	ENSG00000114554	41	0.778	outparalog	5182
ENSG00000114554	ENSMUSG00000030084	96	1.000	ortholog	5182
ENSG00000114554	ENSMUSG00000053646	41	0.000	outparalog	5182
ENSG00000114554	ENSMUSG00000029765	64	1.000	outparalog	5182
ENSG00000114554	ENSMUSG00000036606	37	0.000	outparalog	5182
ENSG00000114554	ENSMUSG00000030123	38	0.857	outparalog	5182
ENSMUSG00000036606	ENSMUSG00000053646	46	1.000	outparalog	5182
ENSMUSG00000036606	ENSMUSG00000029765	37	0.000	outparalog	5182
ENSMUSG00000036606	ENSMUSG00000030123	38	0.643	outparalog	5182
ENSMUSG00000036606	ENSMUSG00000030084	38	0.000	outparalog	5182
ENSMUSG00000053646	ENSMUSG00000029765	39	0.000	outparalog	5182
ENSMUSG00000053646	ENSMUSG00000030123	41	0.643	outparalog	5182
ENSMUSG00000053646	ENSMUSG00000030084	40	0.000	outparalog	5182
ENSMUSG00000029765	ENSMUSG00000030123	36	0.857	outparalog	5182
ENSMUSG00000029765	ENSMUSG00000030084	64	1.000	outparalog	5182
ENSMUSG00000030123	ENSMUSG00000030084	37	0.857	outparalog	5182
ENSG00000090273	ENSMUSG00000028851	94	1.000	ortholog	5192
ENSG00000159259	ENSMUSG00000022702	33	0.750	outparalog	5196
ENSG00000159259	ENSG00000100084	33	0.350	outparalog	5196
ENSG00000100084	ENSMUSG00000022702	96	0.600	ortholog	5196
ENSG00000183087	ENSG00000129214	31	0.267	outparalog	5208
ENSG00000183087	ENSG00000184500	46	0.000	outparalog	5208
ENSG00000129214	ENSG00000184500	33	0.000	outparalog	5208
ENSG00000174842	ENSMUSG00000029276	87	0.750	ortholog	5210
ENSG00000178691	ENSMUSG00000017548	97	0.000	ortholog	5227
ENSG00000177045	ENSMUSG00000040841	88	0.750	ortholog	5237
ENSG00000177045	ENSMUSG00000024134	53	1.000	outparalog	5237
ENSG00000177045	ENSMUSG00000021099	57	1.000	outparalog	5237
ENSG00000177045	ENSMUSG00000051367	53	1.000	outparalog	5237
ENSG00000177045	ENSMUSG00000034460	41	0.350	outparalog	5237
ENSG00000177045	ENSMUSG00000038805	47	0.611	outparalog	5237
ENSG00000177045	ENSG00000126778	53	1.000	outparalog	5237
ENSG00000126778	ENSMUSG00000051367	99	1.000	ortholog	5237
ENSG00000126778	ENSMUSG00000024134	80	1.000	outparalog	5237
ENSG00000126778	ENSMUSG00000021099	61	1.000	outparalog	5237
ENSG00000126778	ENSMUSG00000034460	62	0.350	outparalog	5237
ENSG00000126778	ENSMUSG00000040841	52	0.750	outparalog	5237
ENSG00000126778	ENSMUSG00000038805	56	0.611	outparalog	5237
ENSMUSG00000024134	ENSMUSG00000021099	63	1.000	outparalog	5237
ENSMUSG00000024134	ENSMUSG00000051367	80	1.000	outparalog	5237
ENSMUSG00000024134	ENSMUSG00000034460	60	0.350	outparalog	5237
ENSMUSG00000024134	ENSMUSG00000040841	52	0.750	outparalog	5237
ENSMUSG00000024134	ENSMUSG00000038805	60	0.611	outparalog	5237
ENSMUSG00000021099	ENSMUSG00000051367	61	1.000	outparalog	5237
ENSMUSG00000021099	ENSMUSG00000034460	58	0.350	outparalog	5237
ENSMUSG00000021099	ENSMUSG00000040841	56	0.750	outparalog	5237
ENSMUSG00000021099	ENSMUSG00000038805	79	0.611	outparalog	5237
ENSMUSG00000051367	ENSMUSG00000034460	61	0.350	outparalog	5237
ENSMUSG00000051367	ENSMUSG00000040841	53	0.750	outparalog	5237
ENSMUSG00000051367	ENSMUSG00000038805	56	0.611	outparalog	5237
ENSMUSG00000034460	ENSMUSG00000040841	39	0.675	outparalog	5237
ENSMUSG00000034460	ENSMUSG00000038805	46	0.778	outparalog	5237
ENSMUSG00000040841	ENSMUSG00000038805	46	0.722	outparalog	5237
ENSG00000166340	ENSMUSG00000030894	88	0.688	ortholog	5238
ENSG00000131473	ENSMUSG00000020917	98	0.857	ortholog	5245
ENSG00000137955	ENSG00000164219	31	0.000	outparalog	5258
ENSG00000137955	ENSMUSG00000033373	32	0.000	outparalog	5258
ENSG00000137955	ENSG00000125954	32	0.625	outparalog	5258
ENSG00000164219	ENSMUSG00000033373	32	0.686	outparalog	5258
ENSG00000164219	ENSG00000125954	31	0.670	outparalog	5258
ENSG00000125954	ENSMUSG00000033373	96	0.650	ortholog	5258
ENSG00000138433	ENSMUSG00000041777	83	0.600	ortholog	5267
ENSG00000138433	ENSMUSG00000032239	37	0.600	outparalog	5267
ENSG00000138433	ENSG00000164610	35	0.600	outparalog	5267
ENSG00000164610	ENSMUSG00000032239	92	1.000	one2many ortholog	5267
ENSG00000164610	ENSMUSG00000041777	30	1.000	outparalog	5267
ENSMUSG00000041777	ENSMUSG00000032239	31	1.000	outparalog	5267
ENSG00000142867	ENSMUSG00000028191	91	0.548	ortholog	5289
ENSG00000145907	ENSG00000138757	69	0.553	outparalog	5317
ENSG00000128394	ENSG00000124701	34	0.821	outparalog	5322
ENSG00000128394	ENSG00000111701	33	1.000	outparalog	5322
ENSG00000128394	ENSMUSG00000040627	44	0.714	outparalog	5322
ENSG00000124701	ENSG00000111701	30	0.821	outparalog	5322
ENSG00000124701	ENSMUSG00000040627	38	0.833	outparalog	5322
ENSG00000111701	ENSMUSG00000040627	32	0.714	outparalog	5322
ENSG00000107338	ENSMUSG00000044813	94	1.000	ortholog	5332
ENSMUSG00000035296	ENSMUSG00000039539	57	1.000	outparalog	5346
ENSMUSG00000035296	ENSMUSG00000020354	51	1.000	outparalog	5346
ENSMUSG00000039539	ENSMUSG00000020354	59	1.000	outparalog	5346
ENSG00000120727	ENSG00000124374	61	0.786	outparalog	5349
ENSG00000121691	ENSMUSG00000027187	89	1.000	ortholog	5362
ENSG00000087245	ENSMUSG00000031740	96	0.000	ortholog	5364
ENSG00000087245	ENSMUSG00000017737	50	0.000	outparalog	5364
ENSG00000087245	ENSG00000077498	24	0.565	outparalog	5364
ENSG00000087245	ENSMUSG00000055866	25	0.643	outparalog	5364
ENSG00000087245	ENSMUSG00000022129	25	0.000	outparalog	5364
ENSG00000087245	ENSMUSG00000020893	28	0.643	outparalog	5364
ENSG00000087245	ENSG00000132326	27	0.643	outparalog	5364
ENSG00000087245	ENSMUSG00000005994	24	0.310	outparalog	5364
ENSG00000087245	ENSMUSG00000004651	22	0.226	outparalog	5364
ENSG00000087245	ENSG00000100985	52	0.938	outparalog	5364
ENSG00000087245	ENSG00000080166	25	0.774	outparalog	5364
ENSG00000077498	ENSMUSG00000004651	86	0.583	ortholog	5364
ENSG00000077498	ENSMUSG00000031740	24	0.113	outparalog	5364
ENSG00000077498	ENSMUSG00000017737	24	0.113	outparalog	5364
ENSG00000077498	ENSMUSG00000055866	27	0.292	outparalog	5364
ENSG00000077498	ENSMUSG00000022129	42	0.142	outparalog	5364
ENSG00000077498	ENSMUSG00000020893	27	0.292	outparalog	5364
ENSG00000077498	ENSG00000132326	29	0.292	outparalog	5364
ENSG00000077498	ENSMUSG00000005994	42	0.125	outparalog	5364
ENSG00000077498	ENSG00000100985	24	0.521	outparalog	5364
ENSG00000077498	ENSG00000080166	42	0.750	outparalog	5364
ENSG00000132326	ENSMUSG00000055866	80	1.000	ortholog	5364
ENSG00000132326	ENSMUSG00000031740	26	0.000	outparalog	5364
ENSG00000132326	ENSMUSG00000017737	27	0.000	outparalog	5364
ENSG00000132326	ENSMUSG00000022129	30	0.000	outparalog	5364
ENSG00000132326	ENSMUSG00000020893	51	1.000	outparalog	5364
ENSG00000132326	ENSMUSG00000005994	31	0.667	outparalog	5364
ENSG00000132326	ENSMUSG00000004651	33	0.583	outparalog	5364
ENSG00000132326	ENSG00000100985	28	0.625	outparalog	5364
ENSG00000132326	ENSG00000080166	31	0.333	outparalog	5364
ENSG00000100985	ENSMUSG00000017737	75	0.000	ortholog	5364
ENSG00000100985	ENSMUSG00000031740	52	0.000	outparalog	5364
ENSG00000100985	ENSMUSG00000055866	27	0.625	outparalog	5364
ENSG00000100985	ENSMUSG00000022129	25	0.000	outparalog	5364
ENSG00000100985	ENSMUSG00000020893	29	0.625	outparalog	5364
ENSG00000100985	ENSMUSG00000005994	25	0.292	outparalog	5364
ENSG00000100985	ENSMUSG00000004651	27	0.208	outparalog	5364
ENSG00000100985	ENSG00000080166	26	0.729	outparalog	5364
ENSG00000080166	ENSMUSG00000022129	84	0.000	ortholog	5364
ENSG00000080166	ENSMUSG00000031740	25	0.000	outparalog	5364
ENSG00000080166	ENSMUSG00000017737	25	0.000	outparalog	5364
ENSG00000080166	ENSMUSG00000055866	33	0.333	outparalog	5364
ENSG00000080166	ENSMUSG00000020893	31	0.333	outparalog	5364
ENSG00000080166	ENSMUSG00000005994	51	0.167	outparalog	5364
ENSG00000080166	ENSMUSG00000004651	44	0.125	outparalog	5364
ENSMUSG00000031740	ENSMUSG00000017737	50	1.000	outparalog	5364
ENSMUSG00000031740	ENSMUSG00000055866	25	0.000	outparalog	5364
ENSMUSG00000031740	ENSMUSG00000022129	25	0.171	outparalog	5364
ENSMUSG00000031740	ENSMUSG00000020893	28	0.000	outparalog	5364
ENSMUSG00000031740	ENSMUSG00000005994	25	0.000	outparalog	5364
ENSMUSG00000031740	ENSMUSG00000004651	24	0.113	outparalog	5364
ENSMUSG00000017737	ENSMUSG00000055866	27	0.000	outparalog	5364
ENSMUSG00000017737	ENSMUSG00000022129	28	0.171	outparalog	5364
ENSMUSG00000017737	ENSMUSG00000020893	29	0.000	outparalog	5364
ENSMUSG00000017737	ENSMUSG00000005994	24	0.000	outparalog	5364
ENSMUSG00000017737	ENSMUSG00000004651	25	0.113	outparalog	5364
ENSMUSG00000055866	ENSMUSG00000022129	32	0.000	outparalog	5364
ENSMUSG00000055866	ENSMUSG00000020893	51	1.000	outparalog	5364
ENSMUSG00000055866	ENSMUSG00000005994	29	0.667	outparalog	5364
ENSMUSG00000055866	ENSMUSG00000004651	27	0.583	outparalog	5364
ENSMUSG00000022129	ENSMUSG00000020893	29	0.000	outparalog	5364
ENSMUSG00000022129	ENSMUSG00000005994	49	0.000	outparalog	5364
ENSMUSG00000022129	ENSMUSG00000004651	43	0.142	outparalog	5364
ENSMUSG00000020893	ENSMUSG00000005994	29	0.667	outparalog	5364
ENSMUSG00000020893	ENSMUSG00000004651	29	0.583	outparalog	5364
ENSMUSG00000005994	ENSMUSG00000004651	43	0.750	outparalog	5364
ENSG00000213903	ENSMUSG00000046908	78	0.804	ortholog	5374
ENSG00000213903	ENSG00000213906	44	0.875	outparalog	5374
ENSG00000213903	ENSMUSG00000040432	44	0.804	outparalog	5374
ENSG00000213906	ENSMUSG00000040432	93	0.929	ortholog	5374
ENSG00000213906	ENSMUSG00000046908	44	0.929	outparalog	5374
ENSMUSG00000046908	ENSMUSG00000040432	43	1.000	outparalog	5374
ENSG00000113396	ENSMUSG00000024600	78	1.000	ortholog	5391
ENSG00000113396	ENSMUSG00000030382	43	1.000	outparalog	5391
ENSG00000113396	ENSMUSG00000027359	48	1.000	outparalog	5391
ENSG00000113396	ENSMUSG00000031808	39	1.000	outparalog	5391
ENSG00000113396	ENSG00000140284	51	1.000	outparalog	5391
ENSG00000113396	ENSG00000167114	42	0.000	outparalog	5391
ENSG00000113396	ENSMUSG00000059316	42	1.000	outparalog	5391
ENSG00000113396	ENSMUSG00000027932	48	0.727	outparalog	5391
ENSG00000113396	ENSG00000083807	44	1.000	outparalog	5391
ENSG00000140284	ENSMUSG00000027359	82	1.000	ortholog	5391
ENSG00000140284	ENSMUSG00000030382	44	1.000	outparalog	5391
ENSG00000140284	ENSMUSG00000024600	53	1.000	outparalog	5391
ENSG00000140284	ENSMUSG00000031808	42	1.000	outparalog	5391
ENSG00000140284	ENSG00000167114	41	0.000	outparalog	5391
ENSG00000140284	ENSMUSG00000059316	41	1.000	outparalog	5391
ENSG00000140284	ENSMUSG00000027932	44	0.727	outparalog	5391
ENSG00000140284	ENSG00000083807	46	1.000	outparalog	5391
ENSG00000167114	ENSMUSG00000059316	92	0.000	ortholog	5391
ENSG00000167114	ENSMUSG00000030382	39	0.000	outparalog	5391
ENSG00000167114	ENSMUSG00000027359	40	0.000	outparalog	5391
ENSG00000167114	ENSMUSG00000024600	42	0.000	outparalog	5391
ENSG00000167114	ENSMUSG00000031808	61	0.000	outparalog	5391
ENSG00000167114	ENSMUSG00000027932	42	0.000	outparalog	5391
ENSG00000167114	ENSG00000083807	40	0.000	outparalog	5391
ENSG00000083807	ENSMUSG00000030382	72	1.000	ortholog	5391
ENSG00000083807	ENSMUSG00000027359	47	1.000	outparalog	5391
ENSG00000083807	ENSMUSG00000024600	45	1.000	outparalog	5391
ENSG00000083807	ENSMUSG00000031808	41	1.000	outparalog	5391
ENSG00000083807	ENSMUSG00000059316	40	1.000	outparalog	5391
ENSG00000083807	ENSMUSG00000027932	46	0.727	outparalog	5391
ENSMUSG00000030382	ENSMUSG00000027359	44	1.000	outparalog	5391
ENSMUSG00000030382	ENSMUSG00000024600	46	1.000	outparalog	5391
ENSMUSG00000030382	ENSMUSG00000031808	41	1.000	outparalog	5391
ENSMUSG00000030382	ENSMUSG00000059316	38	1.000	outparalog	5391
ENSMUSG00000030382	ENSMUSG00000027932	43	0.727	outparalog	5391
ENSMUSG00000027359	ENSMUSG00000024600	50	1.000	outparalog	5391
ENSMUSG00000027359	ENSMUSG00000031808	41	1.000	outparalog	5391
ENSMUSG00000027359	ENSMUSG00000059316	40	1.000	outparalog	5391
ENSMUSG00000027359	ENSMUSG00000027932	45	0.727	outparalog	5391
ENSMUSG00000024600	ENSMUSG00000031808	42	1.000	outparalog	5391
ENSMUSG00000024600	ENSMUSG00000059316	41	1.000	outparalog	5391
ENSMUSG00000024600	ENSMUSG00000027932	49	0.727	outparalog	5391
ENSMUSG00000031808	ENSMUSG00000059316	60	1.000	outparalog	5391
ENSMUSG00000031808	ENSMUSG00000027932	43	0.727	outparalog	5391
ENSMUSG00000059316	ENSMUSG00000027932	42	0.727	outparalog	5391
ENSG00000103168	ENSMUSG00000031832	67	0.292	ortholog	5402
ENSG00000196712	ENSMUSG00000020716	98	0.875	one2many ortholog	5407
ENSG00000023287	ENSMUSG00000025907	90	1.000	ortholog	5416
ENSG00000198791	ENSMUSG00000031601	100	0.562	ortholog	5418
ENSG00000135094	ENSMUSG00000001323	29	0.183	outparalog	5426
ENSG00000069764	ENSMUSG00000029522	39	0.850	outparalog	5435
ENSG00000069764	ENSG00000117215	40	1.000	outparalog	5435
ENSG00000069764	ENSG00000127472	40	0.938	outparalog	5435
ENSG00000069764	ENSG00000188257	39	0.938	outparalog	5435
ENSG00000069764	ENSG00000188784	39	1.000	outparalog	5435
ENSG00000117215	ENSMUSG00000029522	41	0.850	outparalog	5435
ENSG00000117215	ENSG00000127472	43	0.938	outparalog	5435
ENSG00000117215	ENSG00000188257	47	0.938	outparalog	5435
ENSG00000117215	ENSG00000188784	41	1.000	outparalog	5435
ENSG00000127472	ENSMUSG00000029522	36	0.787	outparalog	5435
ENSG00000127472	ENSG00000188257	45	1.000	outparalog	5435
ENSG00000127472	ENSG00000188784	46	0.938	outparalog	5435
ENSG00000188257	ENSMUSG00000029522	49	0.787	outparalog	5435
ENSG00000188257	ENSG00000188784	52	0.938	outparalog	5435
ENSG00000188784	ENSMUSG00000029522	46	0.850	outparalog	5435
ENSG00000103415	ENSG00000100292	50	0.733	outparalog	5443
ENSG00000005884	ENSMUSG00000027111	40	0.700	outparalog	5456
ENSG00000160999	ENSMUSG00000005057	79	0.800	ortholog	5480
ENSG00000160999	ENSMUSG00000030733	46	0.600	outparalog	5480
ENSG00000160999	ENSMUSG00000042594	41	0.600	outparalog	5480
ENSMUSG00000030733	ENSMUSG00000005057	47	0.600	outparalog	5480
ENSMUSG00000030733	ENSMUSG00000042594	42	1.000	outparalog	5480
ENSMUSG00000005057	ENSMUSG00000042594	41	0.600	outparalog	5480
ENSG00000136273	ENSMUSG00000020413	86	0.000	ortholog	5482
ENSG00000136480	ENSMUSG00000020718	77	1.000	ortholog	5522
ENSG00000117602	ENSG00000159200	55	0.533	outparalog	5528
ENSG00000160570	ENSMUSG00000013973	46	0.417	outparalog	5536
ENSG00000165704	ENSMUSG00000025630	97	0.808	ortholog	5539
ENSG00000167565	ENSMUSG00000055200	87	0.750	ortholog	5548
ENSG00000167565	ENSMUSG00000008384	39	0.750	outparalog	5548
ENSG00000167565	ENSMUSG00000049800	40	0.643	outparalog	5548
ENSMUSG00000008384	ENSMUSG00000049800	41	0.786	outparalog	5548
ENSMUSG00000008384	ENSMUSG00000055200	38	1.000	outparalog	5548
ENSMUSG00000049800	ENSMUSG00000055200	36	0.786	outparalog	5548
ENSMUSG00000030897	ENSMUSG00000026114	54	0.725	outparalog	5583
ENSMUSG00000030897	ENSMUSG00000005864	54	1.000	outparalog	5583
ENSMUSG00000026114	ENSMUSG00000005864	66	0.725	outparalog	5583
ENSG00000157017	ENSMUSG00000064177	84	0.675	ortholog	5601
ENSG00000138029	ENSMUSG00000059447	91	0.533	ortholog	5609
ENSG00000145425	ENSMUSG00000028081	99	0.350	outparalog	5616
ENSG00000158022	ENSMUSG00000062077	60	0.675	outparalog	5627
ENSG00000175203	ENSMUSG00000025410	96	1.000	ortholog	5637
ENSG00000133124	ENSMUSG00000054667	80	0.643	ortholog	5664
ENSG00000133124	ENSMUSG00000055980	35	0.343	outparalog	5664
ENSG00000133124	ENSG00000185950	37	0.786	outparalog	5664
ENSG00000133124	ENSG00000169047	36	0.468	outparalog	5664
ENSG00000133124	ENSMUSG00000038894	36	0.343	outparalog	5664
ENSG00000185950	ENSMUSG00000038894	87	0.450	ortholog	5664
ENSG00000185950	ENSMUSG00000055980	50	0.450	outparalog	5664
ENSG00000185950	ENSMUSG00000054667	35	0.750	outparalog	5664
ENSG00000185950	ENSG00000169047	51	0.682	outparalog	5664
ENSG00000169047	ENSMUSG00000055980	90	0.291	ortholog	5664
ENSG00000169047	ENSMUSG00000054667	34	0.591	outparalog	5664
ENSG00000169047	ENSMUSG00000038894	50	0.291	outparalog	5664
ENSMUSG00000055980	ENSMUSG00000054667	34	0.700	outparalog	5664
ENSMUSG00000055980	ENSMUSG00000038894	49	1.000	outparalog	5664
ENSMUSG00000054667	ENSMUSG00000038894	34	0.700	outparalog	5664
ENSG00000140022	ENSMUSG00000020961	87	1.000	ortholog	5683
ENSG00000140022	ENSG00000165417	26	0.611	outparalog	5683
ENSG00000165417	ENSMUSG00000020961	24	0.611	outparalog	5683
ENSG00000118689	ENSMUSG00000048756	95	0.464	ortholog	5699
ENSG00000118689	ENSG00000150907	53	0.571	outparalog	5699
ENSG00000118689	ENSG00000184481	51	0.536	outparalog	5699
ENSG00000118689	ENSMUSG00000044167	52	0.464	outparalog	5699
ENSG00000118689	ENSMUSG00000042903	50	0.643	outparalog	5699
ENSG00000150907	ENSMUSG00000044167	94	0.774	ortholog	5699
ENSG00000150907	ENSMUSG00000048756	52	0.774	outparalog	5699
ENSG00000150907	ENSG00000184481	52	0.670	outparalog	5699
ENSG00000150907	ENSMUSG00000042903	52	0.643	outparalog	5699
ENSG00000184481	ENSMUSG00000042903	89	0.312	ortholog	5699
ENSG00000184481	ENSMUSG00000048756	51	0.729	outparalog	5699
ENSG00000184481	ENSMUSG00000044167	52	0.875	outparalog	5699
ENSMUSG00000048756	ENSMUSG00000044167	51	0.833	outparalog	5699
ENSMUSG00000048756	ENSMUSG00000042903	50	0.667	outparalog	5699
ENSMUSG00000044167	ENSMUSG00000042903	51	0.333	outparalog	5699
ENSG00000076662	ENSG00000108622	37	1.000	outparalog	5702
ENSG00000076662	ENSG00000090339	48	0.000	outparalog	5702
ENSG00000076662	ENSMUSG00000032174	48	0.700	outparalog	5702
ENSG00000076662	ENSMUSG00000001029	35	0.700	outparalog	5702
ENSG00000108622	ENSMUSG00000001029	61	0.700	ortholog	5702
ENSG00000108622	ENSG00000090339	37	0.000	outparalog	5702
ENSG00000108622	ENSMUSG00000032174	38	0.700	outparalog	5702
ENSG00000090339	ENSMUSG00000032174	48	0.000	outparalog	5702
ENSG00000090339	ENSMUSG00000001029	36	0.000	outparalog	5702
ENSMUSG00000032174	ENSMUSG00000001029	38	1.000	outparalog	5702
ENSG00000115194	ENSG00000104154	37	0.958	outparalog	5703
ENSG00000115524	ENSMUSG00000025982	100	0.833	ortholog	5704
ENSG00000189046	ENSMUSG00000044339	84	0.000	ortholog	5705
ENSG00000189046	ENSG00000166199	35	1.000	outparalog	5705
ENSG00000189046	ENSMUSG00000040174	36	0.000	outparalog	5705
ENSG00000166199	ENSMUSG00000040174	85	0.000	ortholog	5705
ENSG00000166199	ENSMUSG00000044339	39	0.000	outparalog	5705
ENSMUSG00000044339	ENSMUSG00000040174	38	1.000	outparalog	5705
ENSG00000075239	ENSMUSG00000032047	85	0.909	ortholog	5709
ENSG00000075239	ENSG00000120437	45	0.591	outparalog	5709
ENSG00000075239	ENSMUSG00000010651	34	0.909	outparalog	5709
ENSG00000075239	ENSMUSG00000036138	34	0.909	outparalog	5709
ENSG00000120437	ENSMUSG00000032047	44	0.000	outparalog	5709
ENSG00000120437	ENSMUSG00000010651	43	0.000	outparalog	5709
ENSG00000120437	ENSMUSG00000036138	43	0.000	outparalog	5709
ENSMUSG00000032047	ENSMUSG00000010651	36	1.000	outparalog	5709
ENSMUSG00000032047	ENSMUSG00000036138	36	1.000	outparalog	5709
ENSMUSG00000010651	ENSMUSG00000036138	96	1.000	inparalog	5709
ENSG00000164136	ENSMUSG00000031712	73	0.500	ortholog	5710
ENSG00000092531	ENSMUSG00000027273	63	0.833	outparalog	5731
ENSG00000092531	ENSG00000132639	63	1.000	outparalog	5731
ENSG00000092531	ENSG00000099940	26	0.833	outparalog	5731
ENSG00000132639	ENSMUSG00000027273	100	0.833	ortholog	5731
ENSG00000132639	ENSG00000099940	33	0.833	outparalog	5731
ENSG00000099940	ENSMUSG00000027273	33	0.667	outparalog	5731
ENSG00000010610	ENSMUSG00000023274	56	0.556	ortholog	5733
ENSG00000118412	ENSMUSG00000028282	67	0.222	ortholog	5748
ENSG00000125458	ENSMUSG00000020736	85	0.000	ortholog	5756
ENSG00000125458	ENSMUSG00000032615	60	0.000	outparalog	5756
ENSMUSG00000032615	ENSMUSG00000020736	59	1.000	outparalog	5756
ENSG00000135932	ENSG00000102547	81	1.000	outparalog	5760
ENSG00000167900	ENSMUSG00000025574	88	1.000	ortholog	5769
ENSG00000185345	ENSMUSG00000023826	84	0.625	ortholog	5772
ENSG00000204257	ENSMUSG00000037649	76	1.000	ortholog	5782
ENSG00000204257	ENSMUSG00000036594	33	0.700	outparalog	5782
ENSMUSG00000036594	ENSMUSG00000037649	33	0.700	outparalog	5782
ENSG00000143375	ENSMUSG00000053477	25	0.611	outparalog	5788
ENSG00000143375	ENSMUSG00000020167	31	0.600	outparalog	5788
ENSG00000143375	ENSMUSG00000032228	26	0.667	outparalog	5788
ENSMUSG00000053477	ENSMUSG00000020167	55	0.528	outparalog	5788
ENSMUSG00000053477	ENSMUSG00000032228	67	0.694	outparalog	5788
ENSMUSG00000020167	ENSMUSG00000032228	55	0.667	outparalog	5788
ENSG00000196072	ENSMUSG00000057506	95	0.833	one2many ortholog	5835
ENSG00000196072	ENSMUSG00000025201	95	0.833	one2many ortholog	5835
ENSMUSG00000057506	ENSMUSG00000025201	100	1.000	inparalog	5835
ENSG00000134470	ENSMUSG00000023206	56	1.000	ortholog	5849
ENSG00000008438	ENSG00000159527	45	0.944	outparalog	5877
ENSG00000008438	ENSG00000163218	42	0.944	outparalog	5877
ENSG00000159527	ENSG00000163218	68	1.000	outparalog	5877
ENSG00000088002	ENSMUSG00000030711	39	0.733	outparalog	5952
ENSG00000088002	ENSMUSG00000023943	40	0.800	outparalog	5952
ENSG00000088002	ENSG00000163013	24	0.000	outparalog	5952
ENSG00000088002	ENSMUSG00000029273	37	0.800	outparalog	5952
ENSG00000088002	ENSMUSG00000018865	36	0.900	outparalog	5952
ENSG00000088002	ENSMUSG00000029269	40	0.800	outparalog	5952
ENSG00000088002	ENSG00000109193	38	0.800	outparalog	5952
ENSG00000088002	ENSMUSG00000079135	40	0.800	outparalog	5952
ENSG00000088002	ENSG00000213599	40	0.800	outparalog	5952
ENSG00000163013	ENSMUSG00000030711	29	0.333	outparalog	5952
ENSG00000163013	ENSMUSG00000023943	29	0.000	outparalog	5952
ENSG00000163013	ENSMUSG00000029273	29	0.000	outparalog	5952
ENSG00000163013	ENSMUSG00000018865	29	0.000	outparalog	5952
ENSG00000163013	ENSMUSG00000029269	29	0.000	outparalog	5952
ENSG00000163013	ENSG00000109193	26	0.000	outparalog	5952
ENSG00000163013	ENSMUSG00000079135	29	0.000	outparalog	5952
ENSG00000163013	ENSG00000213599	30	0.000	outparalog	5952
ENSG00000109193	ENSMUSG00000030711	50	0.733	outparalog	5952
ENSG00000109193	ENSMUSG00000023943	52	0.800	outparalog	5952
ENSG00000109193	ENSMUSG00000029273	57	0.800	outparalog	5952
ENSG00000109193	ENSMUSG00000018865	36	0.900	outparalog	5952
ENSG00000109193	ENSMUSG00000029269	52	0.800	outparalog	5952
ENSG00000109193	ENSMUSG00000079135	52	0.800	outparalog	5952
ENSG00000109193	ENSG00000213599	49	0.800	outparalog	5952
ENSG00000213599	ENSMUSG00000030711	72	0.733	one2many ortholog	5952
ENSG00000213599	ENSMUSG00000023943	52	1.000	outparalog	5952
ENSG00000213599	ENSMUSG00000029273	58	1.000	outparalog	5952
ENSG00000213599	ENSMUSG00000018865	38	0.900	outparalog	5952
ENSG00000213599	ENSMUSG00000029269	53	1.000	outparalog	5952
ENSG00000213599	ENSMUSG00000079135	52	1.000	outparalog	5952
ENSMUSG00000029273	ENSMUSG00000030711	59	0.733	outparalog	5952
ENSMUSG00000029273	ENSMUSG00000023943	60	1.000	outparalog	5952
ENSMUSG00000029273	ENSMUSG00000018865	31	0.900	outparalog	5952
ENSMUSG00000029273	ENSMUSG00000029269	57	1.000	outparalog	5952
ENSMUSG00000029273	ENSMUSG00000079135	60	1.000	outparalog	5952
ENSMUSG00000023943	ENSMUSG00000030711	56	0.733	outparalog	5952
ENSMUSG00000023943	ENSMUSG00000018865	32	0.900	outparalog	5952
ENSMUSG00000023943	ENSMUSG00000029269	52	1.000	outparalog	5952
ENSMUSG00000023943	ENSMUSG00000079135	100	1.000	inparalog	5952
ENSMUSG00000079135	ENSMUSG00000030711	56	0.733	outparalog	5952
ENSMUSG00000079135	ENSMUSG00000018865	32	0.900	outparalog	5952
ENSMUSG00000079135	ENSMUSG00000029269	52	1.000	outparalog	5952
ENSMUSG00000018865	ENSMUSG00000030711	37	0.833	outparalog	5952
ENSMUSG00000018865	ENSMUSG00000029269	35	0.900	outparalog	5952
ENSMUSG00000029269	ENSMUSG00000030711	55	0.733	outparalog	5952
ENSG00000173786	ENSMUSG00000006782	85	1.000	ortholog	5955
ENSG00000173786	ENSG00000078177	36	0.280	outparalog	5955
ENSG00000078177	ENSMUSG00000006782	35	0.280	outparalog	5955
ENSG00000092330	ENSMUSG00000007589	63	0.667	ortholog	5972
ENSG00000019582	ENSMUSG00000024610	77	0.750	ortholog	5986
ENSG00000008735	ENSMUSG00000022619	89	0.417	ortholog	6000
ENSG00000008735	ENSG00000121653	50	0.676	outparalog	6000
ENSG00000008735	ENSMUSG00000027223	50	0.774	outparalog	6000
ENSG00000121653	ENSMUSG00000027223	95	0.706	ortholog	6000
ENSG00000121653	ENSMUSG00000022619	51	0.618	outparalog	6000
ENSMUSG00000022619	ENSMUSG00000027223	50	0.786	outparalog	6000
ENSG00000205629	ENSG00000168806	38	0.611	outparalog	6007
ENSG00000141582	ENSMUSG00000039989	91	0.393	ortholog	6037
ENSG00000141582	ENSMUSG00000025577	30	0.476	outparalog	6037
ENSG00000141582	ENSMUSG00000025578	38	0.268	outparalog	6037
ENSG00000141582	ENSMUSG00000027832	22	0.171	outparalog	6037
ENSMUSG00000025577	ENSMUSG00000025578	40	0.458	outparalog	6037
ENSMUSG00000025577	ENSMUSG00000027832	23	0.267	outparalog	6037
ENSMUSG00000025577	ENSMUSG00000039989	31	0.875	outparalog	6037
ENSMUSG00000025578	ENSMUSG00000027832	23	0.163	outparalog	6037
ENSMUSG00000025578	ENSMUSG00000039989	38	0.375	outparalog	6037
ENSMUSG00000027832	ENSMUSG00000039989	21	0.225	outparalog	6037
ENSG00000110344	ENSMUSG00000028960	29	0.611	outparalog	6041
ENSG00000112232	ENSMUSG00000026058	95	0.556	ortholog	6062
ENSG00000112232	ENSMUSG00000028790	66	0.591	outparalog	6062
ENSG00000112232	ENSG00000121774	69	0.600	outparalog	6062
ENSG00000112232	ENSMUSG00000029163	31	0.667	outparalog	6062
ENSG00000112232	ENSG00000131773	71	1.000	outparalog	6062
ENSG00000112232	ENSMUSG00000062078	41	0.417	outparalog	6062
ENSG00000112232	ENSMUSG00000022332	72	1.000	outparalog	6062
ENSG00000112232	ENSG00000132205	32	1.000	outparalog	6062
ENSG00000121774	ENSMUSG00000028790	94	0.859	ortholog	6062
ENSG00000121774	ENSMUSG00000029163	31	0.267	outparalog	6062
ENSG00000121774	ENSG00000131773	63	0.600	outparalog	6062
ENSG00000121774	ENSMUSG00000062078	41	0.650	outparalog	6062
ENSG00000121774	ENSMUSG00000022332	63	0.600	outparalog	6062
ENSG00000121774	ENSG00000132205	33	0.600	outparalog	6062
ENSG00000121774	ENSMUSG00000026058	68	0.700	outparalog	6062
ENSG00000131773	ENSMUSG00000022332	97	1.000	ortholog	6062
ENSG00000131773	ENSMUSG00000028790	63	0.591	outparalog	6062
ENSG00000131773	ENSMUSG00000029163	31	0.667	outparalog	6062
ENSG00000131773	ENSMUSG00000062078	38	0.417	outparalog	6062
ENSG00000131773	ENSG00000132205	32	1.000	outparalog	6062
ENSG00000131773	ENSMUSG00000026058	69	0.556	outparalog	6062
ENSG00000132205	ENSMUSG00000028790	34	0.591	outparalog	6062
ENSG00000132205	ENSMUSG00000029163	36	0.667	outparalog	6062
ENSG00000132205	ENSMUSG00000062078	34	0.417	outparalog	6062
ENSG00000132205	ENSMUSG00000022332	32	1.000	outparalog	6062
ENSG00000132205	ENSMUSG00000026058	33	0.556	outparalog	6062
ENSMUSG00000062078	ENSMUSG00000028790	40	0.636	outparalog	6062
ENSMUSG00000062078	ENSMUSG00000029163	33	0.250	outparalog	6062
ENSMUSG00000062078	ENSMUSG00000022332	37	0.417	outparalog	6062
ENSMUSG00000062078	ENSMUSG00000026058	41	0.583	outparalog	6062
ENSMUSG00000026058	ENSMUSG00000028790	66	0.659	outparalog	6062
ENSMUSG00000026058	ENSMUSG00000029163	31	0.222	outparalog	6062
ENSMUSG00000026058	ENSMUSG00000022332	71	0.556	outparalog	6062
ENSMUSG00000028790	ENSMUSG00000029163	33	0.258	outparalog	6062
ENSMUSG00000028790	ENSMUSG00000022332	63	0.591	outparalog	6062
ENSMUSG00000029163	ENSMUSG00000022332	31	0.667	outparalog	6062
ENSG00000101082	ENSMUSG00000027636	81	0.625	ortholog	6087
ENSG00000101082	ENSG00000155926	43	0.938	outparalog	6087
ENSG00000155926	ENSMUSG00000027636	45	0.643	outparalog	6087
ENSG00000147955	ENSMUSG00000036078	90	0.000	ortholog	6095
ENSG00000104998	ENSMUSG00000005465	63	0.700	ortholog	6099
ENSG00000143570	ENSMUSG00000052310	94	0.864	ortholog	6100
ENSG00000143570	ENSG00000165794	40	0.864	outparalog	6100
ENSG00000143570	ENSMUSG00000072572	42	0.864	outparalog	6100
ENSG00000143570	ENSMUSG00000046822	36	0.864	outparalog	6100
ENSG00000165794	ENSMUSG00000072572	78	1.000	ortholog	6100
ENSG00000165794	ENSMUSG00000052310	41	1.000	outparalog	6100
ENSG00000165794	ENSMUSG00000046822	34	1.000	outparalog	6100
ENSMUSG00000052310	ENSMUSG00000072572	40	1.000	outparalog	6100
ENSMUSG00000052310	ENSMUSG00000046822	37	1.000	outparalog	6100
ENSMUSG00000072572	ENSMUSG00000046822	36	1.000	outparalog	6100
ENSG00000119547	ENSMUSG00000045518	65	0.350	outparalog	6108
ENSG00000119547	ENSMUSG00000043013	76	0.350	outparalog	6108
ENSMUSG00000045518	ENSMUSG00000043013	63	1.000	outparalog	6108
ENSG00000067182	ENSMUSG00000030341	66	1.000	ortholog	6120
ENSG00000067182	ENSG00000173535	31	0.700	outparalog	6120
ENSG00000067182	ENSMUSG00000024778	27	0.600	outparalog	6120
ENSG00000067182	ENSG00000028137	29	1.000	outparalog	6120
ENSG00000067182	ENSMUSG00000029075	32	1.000	outparalog	6120
ENSG00000067182	ENSMUSG00000026321	26	0.600	outparalog	6120
ENSG00000067182	ENSG00000101017	32	0.433	outparalog	6120
ENSG00000067182	ENSG00000111321	32	0.600	outparalog	6120
ENSG00000067182	ENSMUSG00000028599	28	0.600	outparalog	6120
ENSG00000067182	ENSG00000164761	25	0.607	outparalog	6120
ENSG00000067182	ENSMUSG00000037613	35	0.600	outparalog	6120
ENSG00000067182	ENSG00000120949	28	0.800	outparalog	6120
ENSG00000067182	ENSMUSG00000010751	35	0.667	outparalog	6120
ENSG00000067182	ENSMUSG00000028965	30	0.600	outparalog	6120
ENSG00000067182	ENSG00000173530	31	0.800	outparalog	6120
ENSG00000067182	ENSG00000139193	29	0.000	outparalog	6120
ENSG00000067182	ENSG00000157873	27	1.000	outparalog	6120
ENSG00000067182	ENSG00000104689	28	0.750	outparalog	6120
ENSG00000067182	ENSG00000186827	31	1.000	outparalog	6120
ENSG00000067182	ENSG00000049249	31	0.650	outparalog	6120
ENSG00000067182	ENSMUSG00000030339	27	0.600	outparalog	6120
ENSG00000067182	ENSG00000141655	26	0.750	outparalog	6120
ENSG00000067182	ENSMUSG00000042333	33	0.600	outparalog	6120
ENSG00000067182	ENSMUSG00000017652	30	0.600	outparalog	6120
ENSG00000067182	ENSMUSG00000000120	29	0.700	outparalog	6120
ENSG00000028137	ENSMUSG00000028599	64	0.600	ortholog	6120
ENSG00000028137	ENSG00000173535	32	0.700	outparalog	6120
ENSG00000028137	ENSMUSG00000024778	27	0.600	outparalog	6120
ENSG00000028137	ENSMUSG00000029075	35	1.000	outparalog	6120
ENSG00000028137	ENSMUSG00000026321	29	0.600	outparalog	6120
ENSG00000028137	ENSG00000101017	36	0.433	outparalog	6120
ENSG00000028137	ENSG00000111321	33	0.600	outparalog	6120
ENSG00000028137	ENSG00000164761	29	0.607	outparalog	6120
ENSG00000028137	ENSMUSG00000037613	32	0.600	outparalog	6120
ENSG00000028137	ENSG00000120949	30	0.800	outparalog	6120
ENSG00000028137	ENSMUSG00000010751	32	0.667	outparalog	6120
ENSG00000028137	ENSMUSG00000030341	28	1.000	outparalog	6120
ENSG00000028137	ENSMUSG00000028965	35	0.600	outparalog	6120
ENSG00000028137	ENSG00000173530	27	0.800	outparalog	6120
ENSG00000028137	ENSG00000139193	34	0.000	outparalog	6120
ENSG00000028137	ENSG00000157873	34	1.000	outparalog	6120
ENSG00000028137	ENSG00000104689	28	0.750	outparalog	6120
ENSG00000028137	ENSG00000186827	34	1.000	outparalog	6120
ENSG00000028137	ENSG00000049249	31	0.650	outparalog	6120
ENSG00000028137	ENSMUSG00000030339	32	0.600	outparalog	6120
ENSG00000028137	ENSG00000141655	33	0.750	outparalog	6120
ENSG00000028137	ENSMUSG00000042333	35	0.600	outparalog	6120
ENSG00000028137	ENSMUSG00000017652	32	0.600	outparalog	6120
ENSG00000028137	ENSMUSG00000000120	26	0.700	outparalog	6120
ENSG00000101017	ENSMUSG00000017652	63	0.833	ortholog	6120
ENSG00000101017	ENSG00000173535	25	0.000	outparalog	6120
ENSG00000101017	ENSMUSG00000024778	31	0.833	outparalog	6120
ENSG00000101017	ENSMUSG00000029075	31	0.433	outparalog	6120
ENSG00000101017	ENSMUSG00000026321	42	0.833	outparalog	6120
ENSG00000101017	ENSG00000111321	37	0.833	outparalog	6120
ENSG00000101017	ENSMUSG00000028599	32	0.833	outparalog	6120
ENSG00000101017	ENSG00000164761	32	0.476	outparalog	6120
ENSG00000101017	ENSMUSG00000037613	27	0.833	outparalog	6120
ENSG00000101017	ENSG00000120949	32	0.500	outparalog	6120
ENSG00000101017	ENSMUSG00000010751	28	0.500	outparalog	6120
ENSG00000101017	ENSMUSG00000030341	33	0.433	outparalog	6120
ENSG00000101017	ENSMUSG00000028965	30	0.833	outparalog	6120
ENSG00000101017	ENSG00000173530	29	0.500	outparalog	6120
ENSG00000101017	ENSG00000139193	27	0.000	outparalog	6120
ENSG00000101017	ENSG00000157873	29	0.433	outparalog	6120
ENSG00000101017	ENSG00000104689	25	0.000	outparalog	6120
ENSG00000101017	ENSG00000186827	33	0.433	outparalog	6120
ENSG00000101017	ENSG00000049249	28	0.000	outparalog	6120
ENSG00000101017	ENSMUSG00000030339	35	0.833	outparalog	6120
ENSG00000101017	ENSG00000141655	39	0.533	outparalog	6120
ENSG00000101017	ENSMUSG00000042333	35	0.833	outparalog	6120
ENSG00000101017	ENSMUSG00000000120	30	0.433	outparalog	6120
ENSG00000111321	ENSMUSG00000030339	69	1.000	ortholog	6120
ENSG00000111321	ENSG00000173535	27	0.000	outparalog	6120
ENSG00000111321	ENSMUSG00000024778	30	1.000	outparalog	6120
ENSG00000111321	ENSMUSG00000029075	35	0.600	outparalog	6120
ENSG00000111321	ENSMUSG00000026321	34	1.000	outparalog	6120
ENSG00000111321	ENSMUSG00000028599	31	1.000	outparalog	6120
ENSG00000111321	ENSG00000164761	27	0.643	outparalog	6120
ENSG00000111321	ENSMUSG00000037613	30	1.000	outparalog	6120
ENSG00000111321	ENSG00000120949	32	0.667	outparalog	6120
ENSG00000111321	ENSMUSG00000010751	31	0.667	outparalog	6120
ENSG00000111321	ENSMUSG00000030341	32	0.600	outparalog	6120
ENSG00000111321	ENSMUSG00000028965	33	1.000	outparalog	6120
ENSG00000111321	ENSG00000173530	26	0.667	outparalog	6120
ENSG00000111321	ENSG00000139193	33	0.000	outparalog	6120
ENSG00000111321	ENSG00000157873	34	0.600	outparalog	6120
ENSG00000111321	ENSG00000104689	28	0.000	outparalog	6120
ENSG00000111321	ENSG00000186827	32	0.600	outparalog	6120
ENSG00000111321	ENSG00000049249	32	0.000	outparalog	6120
ENSG00000111321	ENSG00000141655	32	0.700	outparalog	6120
ENSG00000111321	ENSMUSG00000042333	35	1.000	outparalog	6120
ENSG00000111321	ENSMUSG00000017652	32	1.000	outparalog	6120
ENSG00000111321	ENSMUSG00000000120	25	0.600	outparalog	6120
ENSG00000164761	ENSG00000173535	29	0.589	outparalog	6120
ENSG00000164761	ENSMUSG00000024778	27	0.643	outparalog	6120
ENSG00000164761	ENSMUSG00000029075	28	0.607	outparalog	6120
ENSG00000164761	ENSMUSG00000026321	29	0.643	outparalog	6120
ENSG00000164761	ENSMUSG00000028599	30	0.643	outparalog	6120
ENSG00000164761	ENSMUSG00000037613	30	0.643	outparalog	6120
ENSG00000164761	ENSG00000120949	29	0.774	outparalog	6120
ENSG00000164761	ENSMUSG00000010751	30	0.774	outparalog	6120
ENSG00000164761	ENSMUSG00000030341	27	0.607	outparalog	6120
ENSG00000164761	ENSMUSG00000028965	30	0.643	outparalog	6120
ENSG00000164761	ENSG00000173530	24	0.774	outparalog	6120
ENSG00000164761	ENSG00000139193	26	0.000	outparalog	6120
ENSG00000164761	ENSG00000157873	31	0.607	outparalog	6120
ENSG00000164761	ENSG00000104689	27	0.514	outparalog	6120
ENSG00000164761	ENSG00000186827	29	0.607	outparalog	6120
ENSG00000164761	ENSG00000049249	30	0.714	outparalog	6120
ENSG00000164761	ENSMUSG00000030339	25	0.643	outparalog	6120
ENSG00000164761	ENSG00000141655	31	0.857	outparalog	6120
ENSG00000164761	ENSMUSG00000042333	33	0.643	outparalog	6120
ENSG00000164761	ENSMUSG00000017652	35	0.643	outparalog	6120
ENSG00000164761	ENSMUSG00000000120	28	0.607	outparalog	6120
ENSG00000120949	ENSG00000173535	28	0.833	outparalog	6120
ENSG00000120949	ENSMUSG00000024778	27	0.667	outparalog	6120
ENSG00000120949	ENSMUSG00000029075	32	0.800	outparalog	6120
ENSG00000120949	ENSMUSG00000026321	29	0.667	outparalog	6120
ENSG00000120949	ENSMUSG00000028599	26	0.667	outparalog	6120
ENSG00000120949	ENSMUSG00000037613	36	0.667	outparalog	6120
ENSG00000120949	ENSMUSG00000010751	37	0.833	outparalog	6120
ENSG00000120949	ENSMUSG00000030341	30	0.800	outparalog	6120
ENSG00000120949	ENSMUSG00000028965	33	0.667	outparalog	6120
ENSG00000120949	ENSG00000173530	29	1.000	outparalog	6120
ENSG00000120949	ENSG00000139193	34	0.000	outparalog	6120
ENSG00000120949	ENSG00000157873	33	0.800	outparalog	6120
ENSG00000120949	ENSG00000104689	27	0.733	outparalog	6120
ENSG00000120949	ENSG00000186827	33	0.800	outparalog	6120
ENSG00000120949	ENSG00000049249	35	0.750	outparalog	6120
ENSG00000120949	ENSMUSG00000030339	30	0.667	outparalog	6120
ENSG00000120949	ENSG00000141655	28	0.917	outparalog	6120
ENSG00000120949	ENSMUSG00000042333	34	0.667	outparalog	6120
ENSG00000120949	ENSMUSG00000017652	31	0.667	outparalog	6120
ENSG00000120949	ENSMUSG00000000120	29	0.800	outparalog	6120
ENSG00000139193	ENSG00000173535	26	0.000	outparalog	6120
ENSG00000139193	ENSMUSG00000024778	30	0.000	outparalog	6120
ENSG00000139193	ENSMUSG00000029075	32	0.000	outparalog	6120
ENSG00000139193	ENSMUSG00000026321	34	0.000	outparalog	6120
ENSG00000139193	ENSMUSG00000028599	31	0.000	outparalog	6120
ENSG00000139193	ENSMUSG00000037613	30	0.000	outparalog	6120
ENSG00000139193	ENSMUSG00000010751	30	0.000	outparalog	6120
ENSG00000139193	ENSMUSG00000030341	31	0.000	outparalog	6120
ENSG00000139193	ENSMUSG00000028965	29	0.000	outparalog	6120
ENSG00000139193	ENSG00000173530	25	0.000	outparalog	6120
ENSG00000139193	ENSG00000157873	31	0.000	outparalog	6120
ENSG00000139193	ENSG00000104689	32	0.000	outparalog	6120
ENSG00000139193	ENSG00000186827	28	0.000	outparalog	6120
ENSG00000139193	ENSG00000049249	29	0.000	outparalog	6120
ENSG00000139193	ENSMUSG00000030339	33	0.000	outparalog	6120
ENSG00000139193	ENSG00000141655	35	0.000	outparalog	6120
ENSG00000139193	ENSMUSG00000042333	30	0.000	outparalog	6120
ENSG00000139193	ENSMUSG00000017652	27	0.000	outparalog	6120
ENSG00000139193	ENSMUSG00000000120	31	0.000	outparalog	6120
ENSG00000157873	ENSMUSG00000042333	46	0.600	ortholog	6120
ENSG00000157873	ENSG00000173535	26	0.700	outparalog	6120
ENSG00000157873	ENSMUSG00000024778	30	0.600	outparalog	6120
ENSG00000157873	ENSMUSG00000029075	34	1.000	outparalog	6120
ENSG00000157873	ENSMUSG00000026321	33	0.600	outparalog	6120
ENSG00000157873	ENSMUSG00000028599	31	0.600	outparalog	6120
ENSG00000157873	ENSMUSG00000037613	35	0.600	outparalog	6120
ENSG00000157873	ENSMUSG00000010751	37	0.667	outparalog	6120
ENSG00000157873	ENSMUSG00000030341	36	1.000	outparalog	6120
ENSG00000157873	ENSMUSG00000028965	31	0.600	outparalog	6120
ENSG00000157873	ENSG00000173530	30	0.800	outparalog	6120
ENSG00000157873	ENSG00000104689	32	0.750	outparalog	6120
ENSG00000157873	ENSG00000186827	27	1.000	outparalog	6120
ENSG00000157873	ENSG00000049249	29	0.650	outparalog	6120
ENSG00000157873	ENSMUSG00000030339	34	0.600	outparalog	6120
ENSG00000157873	ENSG00000141655	33	0.750	outparalog	6120
ENSG00000157873	ENSMUSG00000017652	30	0.600	outparalog	6120
ENSG00000157873	ENSMUSG00000000120	34	0.700	outparalog	6120
ENSG00000186827	ENSMUSG00000029075	64	1.000	ortholog	6120
ENSG00000186827	ENSG00000173535	30	0.700	outparalog	6120
ENSG00000186827	ENSMUSG00000024778	25	0.600	outparalog	6120
ENSG00000186827	ENSMUSG00000026321	38	0.600	outparalog	6120
ENSG00000186827	ENSMUSG00000028599	31	0.600	outparalog	6120
ENSG00000186827	ENSMUSG00000037613	27	0.600	outparalog	6120
ENSG00000186827	ENSMUSG00000010751	31	0.667	outparalog	6120
ENSG00000186827	ENSMUSG00000030341	32	1.000	outparalog	6120
ENSG00000186827	ENSMUSG00000028965	32	0.600	outparalog	6120
ENSG00000186827	ENSG00000173530	28	0.800	outparalog	6120
ENSG00000186827	ENSG00000104689	32	0.750	outparalog	6120
ENSG00000186827	ENSG00000049249	27	0.650	outparalog	6120
ENSG00000186827	ENSMUSG00000030339	36	0.600	outparalog	6120
ENSG00000186827	ENSG00000141655	39	0.750	outparalog	6120
ENSG00000186827	ENSMUSG00000042333	30	0.600	outparalog	6120
ENSG00000186827	ENSMUSG00000017652	30	0.600	outparalog	6120
ENSG00000186827	ENSMUSG00000000120	36	0.700	outparalog	6120
ENSG00000049249	ENSMUSG00000028965	60	0.000	ortholog	6120
ENSG00000049249	ENSG00000173535	30	0.875	outparalog	6120
ENSG00000049249	ENSMUSG00000024778	28	0.000	outparalog	6120
ENSG00000049249	ENSMUSG00000029075	33	0.650	outparalog	6120
ENSG00000049249	ENSMUSG00000026321	33	0.000	outparalog	6120
ENSG00000049249	ENSMUSG00000028599	33	0.000	outparalog	6120
ENSG00000049249	ENSMUSG00000037613	37	0.000	outparalog	6120
ENSG00000049249	ENSMUSG00000010751	34	0.750	outparalog	6120
ENSG00000049249	ENSMUSG00000030341	29	0.650	outparalog	6120
ENSG00000049249	ENSG00000173530	33	0.750	outparalog	6120
ENSG00000049249	ENSG00000104689	28	0.800	outparalog	6120
ENSG00000049249	ENSMUSG00000030339	35	0.000	outparalog	6120
ENSG00000049249	ENSG00000141655	35	0.800	outparalog	6120
ENSG00000049249	ENSMUSG00000042333	33	0.000	outparalog	6120
ENSG00000049249	ENSMUSG00000017652	29	0.000	outparalog	6120
ENSG00000049249	ENSMUSG00000000120	28	0.650	outparalog	6120
ENSG00000141655	ENSMUSG00000026321	70	0.700	ortholog	6120
ENSG00000141655	ENSG00000173535	29	0.675	outparalog	6120
ENSG00000141655	ENSMUSG00000024778	29	0.700	outparalog	6120
ENSG00000141655	ENSMUSG00000029075	36	0.750	outparalog	6120
ENSG00000141655	ENSMUSG00000028599	33	0.700	outparalog	6120
ENSG00000141655	ENSMUSG00000037613	30	0.700	outparalog	6120
ENSG00000141655	ENSMUSG00000010751	31	0.917	outparalog	6120
ENSG00000141655	ENSMUSG00000030341	27	0.750	outparalog	6120
ENSG00000141655	ENSMUSG00000028965	34	0.700	outparalog	6120
ENSG00000141655	ENSG00000173530	29	0.917	outparalog	6120
ENSG00000141655	ENSG00000104689	25	0.600	outparalog	6120
ENSG00000141655	ENSMUSG00000030339	35	0.700	outparalog	6120
ENSG00000141655	ENSMUSG00000042333	35	0.700	outparalog	6120
ENSG00000141655	ENSMUSG00000017652	37	0.700	outparalog	6120
ENSG00000141655	ENSMUSG00000000120	24	0.750	outparalog	6120
ENSG00000173535	ENSMUSG00000024778	25	0.000	outparalog	6120
ENSG00000173535	ENSMUSG00000029075	30	0.700	outparalog	6120
ENSG00000173535	ENSMUSG00000026321	28	0.000	outparalog	6120
ENSG00000173535	ENSMUSG00000028599	31	0.000	outparalog	6120
ENSG00000173535	ENSMUSG00000037613	27	0.000	outparalog	6120
ENSG00000173535	ENSMUSG00000010751	35	0.625	outparalog	6120
ENSG00000173535	ENSMUSG00000030341	29	0.700	outparalog	6120
ENSG00000173535	ENSMUSG00000028965	22	0.000	outparalog	6120
ENSG00000173535	ENSG00000173530	53	0.833	inparalog	6120
ENSG00000173535	ENSG00000104689	46	0.900	inparalog	6120
ENSG00000173535	ENSMUSG00000030339	33	0.000	outparalog	6120
ENSG00000173535	ENSMUSG00000042333	29	0.000	outparalog	6120
ENSG00000173535	ENSMUSG00000017652	23	0.000	outparalog	6120
ENSG00000173535	ENSMUSG00000000120	33	0.700	outparalog	6120
ENSG00000173530	ENSMUSG00000024778	28	0.667	outparalog	6120
ENSG00000173530	ENSMUSG00000029075	28	0.800	outparalog	6120
ENSG00000173530	ENSMUSG00000026321	30	0.667	outparalog	6120
ENSG00000173530	ENSMUSG00000028599	24	0.667	outparalog	6120
ENSG00000173530	ENSMUSG00000037613	27	0.667	outparalog	6120
ENSG00000173530	ENSMUSG00000010751	32	0.833	outparalog	6120
ENSG00000173530	ENSMUSG00000030341	30	0.800	outparalog	6120
ENSG00000173530	ENSMUSG00000028965	29	0.667	outparalog	6120
ENSG00000173530	ENSG00000104689	56	0.733	inparalog	6120
ENSG00000173530	ENSMUSG00000030339	26	0.667	outparalog	6120
ENSG00000173530	ENSMUSG00000042333	31	0.667	outparalog	6120
ENSG00000173530	ENSMUSG00000017652	27	0.667	outparalog	6120
ENSG00000173530	ENSMUSG00000000120	30	0.800	outparalog	6120
ENSG00000104689	ENSMUSG00000024778	29	0.000	outparalog	6120
ENSG00000104689	ENSMUSG00000029075	32	0.750	outparalog	6120
ENSG00000104689	ENSMUSG00000026321	25	0.000	outparalog	6120
ENSG00000104689	ENSMUSG00000028599	20	0.000	outparalog	6120
ENSG00000104689	ENSMUSG00000037613	29	0.000	outparalog	6120
ENSG00000104689	ENSMUSG00000010751	29	0.550	outparalog	6120
ENSG00000104689	ENSMUSG00000030341	24	0.750	outparalog	6120
ENSG00000104689	ENSMUSG00000028965	24	0.000	outparalog	6120
ENSG00000104689	ENSMUSG00000030339	26	0.000	outparalog	6120
ENSG00000104689	ENSMUSG00000042333	32	0.000	outparalog	6120
ENSG00000104689	ENSMUSG00000017652	25	0.000	outparalog	6120
ENSG00000104689	ENSMUSG00000000120	24	0.750	outparalog	6120
ENSMUSG00000037613	ENSMUSG00000024778	32	1.000	outparalog	6120
ENSMUSG00000037613	ENSMUSG00000029075	28	0.600	outparalog	6120
ENSMUSG00000037613	ENSMUSG00000026321	31	1.000	outparalog	6120
ENSMUSG00000037613	ENSMUSG00000028599	34	1.000	outparalog	6120
ENSMUSG00000037613	ENSMUSG00000010751	82	0.667	inparalog	6120
ENSMUSG00000037613	ENSMUSG00000030341	35	0.600	outparalog	6120
ENSMUSG00000037613	ENSMUSG00000028965	31	1.000	outparalog	6120
ENSMUSG00000037613	ENSMUSG00000030339	33	1.000	outparalog	6120
ENSMUSG00000037613	ENSMUSG00000042333	39	1.000	outparalog	6120
ENSMUSG00000037613	ENSMUSG00000017652	30	1.000	outparalog	6120
ENSMUSG00000037613	ENSMUSG00000000120	33	0.600	outparalog	6120
ENSMUSG00000010751	ENSMUSG00000024778	32	0.667	outparalog	6120
ENSMUSG00000010751	ENSMUSG00000029075	30	0.667	outparalog	6120
ENSMUSG00000010751	ENSMUSG00000026321	34	0.667	outparalog	6120
ENSMUSG00000010751	ENSMUSG00000028599	28	0.667	outparalog	6120
ENSMUSG00000010751	ENSMUSG00000030341	36	0.667	outparalog	6120
ENSMUSG00000010751	ENSMUSG00000028965	31	0.667	outparalog	6120
ENSMUSG00000010751	ENSMUSG00000030339	32	0.667	outparalog	6120
ENSMUSG00000010751	ENSMUSG00000042333	35	0.667	outparalog	6120
ENSMUSG00000010751	ENSMUSG00000017652	29	0.667	outparalog	6120
ENSMUSG00000010751	ENSMUSG00000000120	38	0.667	outparalog	6120
ENSMUSG00000024778	ENSMUSG00000029075	30	0.600	outparalog	6120
ENSMUSG00000024778	ENSMUSG00000026321	32	1.000	outparalog	6120
ENSMUSG00000024778	ENSMUSG00000028599	27	1.000	outparalog	6120
ENSMUSG00000024778	ENSMUSG00000030341	27	0.600	outparalog	6120
ENSMUSG00000024778	ENSMUSG00000028965	23	1.000	outparalog	6120
ENSMUSG00000024778	ENSMUSG00000030339	27	1.000	outparalog	6120
ENSMUSG00000024778	ENSMUSG00000042333	23	1.000	outparalog	6120
ENSMUSG00000024778	ENSMUSG00000017652	26	1.000	outparalog	6120
ENSMUSG00000024778	ENSMUSG00000000120	26	0.600	outparalog	6120
ENSMUSG00000029075	ENSMUSG00000026321	35	0.600	outparalog	6120
ENSMUSG00000029075	ENSMUSG00000028599	31	0.600	outparalog	6120
ENSMUSG00000029075	ENSMUSG00000030341	36	1.000	outparalog	6120
ENSMUSG00000029075	ENSMUSG00000028965	30	0.600	outparalog	6120
ENSMUSG00000029075	ENSMUSG00000030339	34	0.600	outparalog	6120
ENSMUSG00000029075	ENSMUSG00000042333	30	0.600	outparalog	6120
ENSMUSG00000029075	ENSMUSG00000017652	27	0.600	outparalog	6120
ENSMUSG00000029075	ENSMUSG00000000120	33	0.700	outparalog	6120
ENSMUSG00000026321	ENSMUSG00000028599	32	1.000	outparalog	6120
ENSMUSG00000026321	ENSMUSG00000030341	26	0.600	outparalog	6120
ENSMUSG00000026321	ENSMUSG00000028965	35	1.000	outparalog	6120
ENSMUSG00000026321	ENSMUSG00000030339	36	1.000	outparalog	6120
ENSMUSG00000026321	ENSMUSG00000042333	36	1.000	outparalog	6120
ENSMUSG00000026321	ENSMUSG00000017652	37	1.000	outparalog	6120
ENSMUSG00000026321	ENSMUSG00000000120	28	0.600	outparalog	6120
ENSMUSG00000028599	ENSMUSG00000030341	29	0.600	outparalog	6120
ENSMUSG00000028599	ENSMUSG00000028965	31	1.000	outparalog	6120
ENSMUSG00000028599	ENSMUSG00000030339	31	1.000	outparalog	6120
ENSMUSG00000028599	ENSMUSG00000042333	33	1.000	outparalog	6120
ENSMUSG00000028599	ENSMUSG00000017652	30	1.000	outparalog	6120
ENSMUSG00000028599	ENSMUSG00000000120	26	0.600	outparalog	6120
ENSMUSG00000030341	ENSMUSG00000028965	30	0.600	outparalog	6120
ENSMUSG00000030341	ENSMUSG00000030339	29	0.600	outparalog	6120
ENSMUSG00000030341	ENSMUSG00000042333	35	0.600	outparalog	6120
ENSMUSG00000030341	ENSMUSG00000017652	34	0.600	outparalog	6120
ENSMUSG00000030341	ENSMUSG00000000120	30	0.700	outparalog	6120
ENSMUSG00000028965	ENSMUSG00000030339	35	1.000	outparalog	6120
ENSMUSG00000028965	ENSMUSG00000042333	33	1.000	outparalog	6120
ENSMUSG00000028965	ENSMUSG00000017652	30	1.000	outparalog	6120
ENSMUSG00000028965	ENSMUSG00000000120	31	0.600	outparalog	6120
ENSMUSG00000030339	ENSMUSG00000042333	33	1.000	outparalog	6120
ENSMUSG00000030339	ENSMUSG00000017652	35	1.000	outparalog	6120
ENSMUSG00000030339	ENSMUSG00000000120	30	0.600	outparalog	6120
ENSMUSG00000042333	ENSMUSG00000017652	32	1.000	outparalog	6120
ENSMUSG00000042333	ENSMUSG00000000120	32	0.600	outparalog	6120
ENSMUSG00000017652	ENSMUSG00000000120	32	0.600	outparalog	6120
ENSG00000144057	ENSMUSG00000024172	78	0.900	ortholog	6140
ENSG00000144057	ENSMUSG00000022885	44	0.900	outparalog	6140
ENSMUSG00000024172	ENSMUSG00000022885	44	1.000	outparalog	6140
ENSG00000152413	ENSMUSG00000007617	96	1.000	ortholog	6150
ENSG00000152413	ENSMUSG00000025813	52	0.625	outparalog	6150
ENSMUSG00000007617	ENSMUSG00000025813	52	0.625	outparalog	6150
ENSG00000103326	ENSMUSG00000026509	29	0.808	outparalog	6156
ENSG00000103326	ENSMUSG00000001794	35	0.808	outparalog	6156
ENSG00000103326	ENSG00000077274	28	0.808	outparalog	6156
ENSG00000103326	ENSG00000092529	34	0.708	outparalog	6156
ENSG00000103326	ENSMUSG00000021576	40	0.110	outparalog	6156
ENSG00000103326	ENSG00000137225	31	0.808	outparalog	6156
ENSG00000103326	ENSMUSG00000024942	30	0.808	outparalog	6156
ENSG00000103326	ENSMUSG00000079110	34	0.796	outparalog	6156
ENSG00000103326	ENSG00000162517	38	0.122	outparalog	6156
ENSG00000103326	ENSG00000135773	31	0.692	outparalog	6156
ENSG00000103326	ENSG00000126247	33	0.796	outparalog	6156
ENSG00000103326	ENSG00000115271	40	0.138	outparalog	6156
ENSG00000103326	ENSG00000162909	28	0.288	outparalog	6156
ENSG00000103326	ENSMUSG00000003161	38	0.288	outparalog	6156
ENSG00000077274	ENSMUSG00000026509	36	1.000	outparalog	6156
ENSG00000077274	ENSMUSG00000001794	29	1.000	outparalog	6156
ENSG00000077274	ENSG00000092529	39	0.900	outparalog	6156
ENSG00000077274	ENSMUSG00000021576	34	0.000	outparalog	6156
ENSG00000077274	ENSG00000137225	34	1.000	outparalog	6156
ENSG00000077274	ENSMUSG00000024942	34	1.000	outparalog	6156
ENSG00000077274	ENSMUSG00000079110	39	0.900	outparalog	6156
ENSG00000077274	ENSG00000162517	25	0.000	outparalog	6156
ENSG00000077274	ENSG00000135773	35	0.808	outparalog	6156
ENSG00000077274	ENSG00000126247	28	0.900	outparalog	6156
ENSG00000077274	ENSG00000115271	32	0.000	outparalog	6156
ENSG00000077274	ENSG00000162909	35	0.000	outparalog	6156
ENSG00000077274	ENSMUSG00000003161	34	0.000	outparalog	6156
ENSG00000092529	ENSMUSG00000079110	93	0.800	ortholog	6156
ENSG00000092529	ENSMUSG00000026509	53	0.900	outparalog	6156
ENSG00000092529	ENSMUSG00000001794	51	0.900	outparalog	6156
ENSG00000092529	ENSMUSG00000021576	35	0.000	outparalog	6156
ENSG00000092529	ENSG00000137225	50	0.900	outparalog	6156
ENSG00000092529	ENSMUSG00000024942	54	0.900	outparalog	6156
ENSG00000092529	ENSG00000162517	33	0.000	outparalog	6156
ENSG00000092529	ENSG00000135773	57	0.708	outparalog	6156
ENSG00000092529	ENSG00000126247	51	0.800	outparalog	6156
ENSG00000092529	ENSG00000115271	38	0.000	outparalog	6156
ENSG00000092529	ENSG00000162909	52	0.000	outparalog	6156
ENSG00000092529	ENSMUSG00000003161	39	0.000	outparalog	6156
ENSG00000137225	ENSMUSG00000026509	53	1.000	outparalog	6156
ENSG00000137225	ENSMUSG00000001794	41	1.000	outparalog	6156
ENSG00000137225	ENSMUSG00000021576	34	0.000	outparalog	6156
ENSG00000137225	ENSMUSG00000024942	54	1.000	outparalog	6156
ENSG00000137225	ENSMUSG00000079110	50	0.900	outparalog	6156
ENSG00000137225	ENSG00000162517	32	0.000	outparalog	6156
ENSG00000137225	ENSG00000135773	50	0.808	outparalog	6156
ENSG00000137225	ENSG00000126247	39	0.900	outparalog	6156
ENSG00000137225	ENSG00000115271	39	0.000	outparalog	6156
ENSG00000137225	ENSG00000162909	53	0.000	outparalog	6156
ENSG00000137225	ENSMUSG00000003161	36	0.000	outparalog	6156
ENSG00000162517	ENSMUSG00000026509	33	0.000	outparalog	6156
ENSG00000162517	ENSMUSG00000001794	28	0.000	outparalog	6156
ENSG00000162517	ENSMUSG00000021576	47	0.929	outparalog	6156
ENSG00000162517	ENSMUSG00000024942	31	0.000	outparalog	6156
ENSG00000162517	ENSMUSG00000079110	34	0.267	outparalog	6156
ENSG00000162517	ENSG00000135773	33	0.609	outparalog	6156
ENSG00000162517	ENSG00000126247	28	0.267	outparalog	6156
ENSG00000162517	ENSG00000115271	37	0.917	outparalog	6156
ENSG00000162517	ENSG00000162909	32	0.667	outparalog	6156
ENSG00000162517	ENSMUSG00000003161	42	0.667	outparalog	6156
ENSG00000135773	ENSMUSG00000026509	52	0.808	outparalog	6156
ENSG00000135773	ENSMUSG00000001794	42	0.808	outparalog	6156
ENSG00000135773	ENSMUSG00000021576	34	0.549	outparalog	6156
ENSG00000135773	ENSMUSG00000024942	53	0.808	outparalog	6156
ENSG00000135773	ENSMUSG00000079110	57	0.796	outparalog	6156
ENSG00000135773	ENSG00000126247	41	0.796	outparalog	6156
ENSG00000135773	ENSG00000115271	40	0.692	outparalog	6156
ENSG00000135773	ENSG00000162909	53	0.288	outparalog	6156
ENSG00000135773	ENSMUSG00000003161	37	0.288	outparalog	6156
ENSG00000126247	ENSMUSG00000001794	96	0.900	ortholog	6156
ENSG00000126247	ENSMUSG00000026509	43	0.900	outparalog	6156
ENSG00000126247	ENSMUSG00000021576	30	0.243	outparalog	6156
ENSG00000126247	ENSMUSG00000024942	46	0.900	outparalog	6156
ENSG00000126247	ENSMUSG00000079110	52	1.000	outparalog	6156
ENSG00000126247	ENSG00000115271	35	0.150	outparalog	6156
ENSG00000126247	ENSG00000162909	45	0.600	outparalog	6156
ENSG00000126247	ENSMUSG00000003161	37	0.600	outparalog	6156
ENSG00000115271	ENSMUSG00000026509	36	0.000	outparalog	6156
ENSG00000115271	ENSMUSG00000001794	35	0.000	outparalog	6156
ENSG00000115271	ENSMUSG00000021576	37	0.857	outparalog	6156
ENSG00000115271	ENSMUSG00000024942	39	0.000	outparalog	6156
ENSG00000115271	ENSMUSG00000079110	38	0.150	outparalog	6156
ENSG00000115271	ENSG00000162909	37	0.350	outparalog	6156
ENSG00000115271	ENSMUSG00000003161	61	0.350	outparalog	6156
ENSG00000162909	ENSMUSG00000026509	94	0.000	ortholog	6156
ENSG00000162909	ENSMUSG00000001794	44	0.000	outparalog	6156
ENSG00000162909	ENSMUSG00000021576	34	0.643	outparalog	6156
ENSG00000162909	ENSMUSG00000024942	63	0.000	outparalog	6156
ENSG00000162909	ENSMUSG00000079110	52	0.600	outparalog	6156
ENSG00000162909	ENSMUSG00000003161	39	1.000	outparalog	6156
ENSMUSG00000021576	ENSMUSG00000026509	35	0.000	outparalog	6156
ENSMUSG00000021576	ENSMUSG00000001794	30	0.000	outparalog	6156
ENSMUSG00000021576	ENSMUSG00000024942	31	0.000	outparalog	6156
ENSMUSG00000021576	ENSMUSG00000079110	37	0.243	outparalog	6156
ENSMUSG00000021576	ENSMUSG00000003161	40	0.643	outparalog	6156
ENSMUSG00000026509	ENSMUSG00000001794	43	1.000	outparalog	6156
ENSMUSG00000026509	ENSMUSG00000024942	62	1.000	outparalog	6156
ENSMUSG00000026509	ENSMUSG00000079110	53	0.900	outparalog	6156
ENSMUSG00000026509	ENSMUSG00000003161	38	0.000	outparalog	6156
ENSMUSG00000001794	ENSMUSG00000024942	44	1.000	outparalog	6156
ENSMUSG00000001794	ENSMUSG00000079110	52	0.900	outparalog	6156
ENSMUSG00000001794	ENSMUSG00000003161	36	0.000	outparalog	6156
ENSMUSG00000024942	ENSMUSG00000079110	54	0.900	outparalog	6156
ENSMUSG00000024942	ENSMUSG00000003161	37	0.000	outparalog	6156
ENSMUSG00000079110	ENSMUSG00000003161	37	0.600	outparalog	6156
ENSG00000035403	ENSG00000183230	29	0.583	outparalog	6163
ENSG00000035403	ENSMUSG00000060843	29	0.583	outparalog	6163
ENSG00000035403	ENSMUSG00000037815	30	0.533	outparalog	6163
ENSG00000183230	ENSMUSG00000060843	94	1.000	ortholog	6163
ENSG00000183230	ENSMUSG00000037815	60	0.450	outparalog	6163
ENSMUSG00000060843	ENSMUSG00000037815	59	0.450	outparalog	6163
ENSG00000173218	ENSMUSG00000027860	95	1.000	ortholog	6166
ENSG00000109471	ENSMUSG00000027720	63	0.729	ortholog	6168
ENSG00000120802	ENSMUSG00000019961	80	0.833	ortholog	6178
ENSG00000102081	ENSG00000114416	66	0.800	outparalog	6194
ENSG00000102081	ENSMUSG00000018765	61	0.700	outparalog	6194
ENSG00000102081	ENSMUSG00000027680	65	0.700	outparalog	6194
ENSG00000102081	ENSG00000129245	62	0.900	outparalog	6194
ENSG00000114416	ENSMUSG00000027680	98	0.417	ortholog	6194
ENSG00000114416	ENSMUSG00000018765	71	0.417	outparalog	6194
ENSG00000114416	ENSG00000129245	70	0.875	outparalog	6194
ENSG00000129245	ENSMUSG00000018765	98	0.750	ortholog	6194
ENSG00000129245	ENSMUSG00000027680	70	0.750	outparalog	6194
ENSMUSG00000018765	ENSMUSG00000027680	69	1.000	outparalog	6194
ENSG00000189091	ENSG00000167986	27	0.450	outparalog	6195
ENSG00000103035	ENSG00000175390	30	0.667	outparalog	6196
ENSG00000103035	ENSMUSG00000019494	26	1.000	outparalog	6196
ENSG00000175390	ENSMUSG00000019494	26	0.667	outparalog	6196
ENSG00000108773	ENSMUSG00000020918	98	0.194	ortholog	6210
ENSG00000108773	ENSMUSG00000000708	72	0.583	outparalog	6210
ENSG00000108773	ENSG00000114166	72	1.000	outparalog	6210
ENSG00000114166	ENSMUSG00000000708	94	0.583	one2many ortholog	6210
ENSG00000114166	ENSMUSG00000020918	72	0.194	outparalog	6210
ENSMUSG00000020918	ENSMUSG00000000708	73	0.833	outparalog	6210
ENSG00000100422	ENSMUSG00000057342	26	0.600	outparalog	6211
ENSG00000100422	ENSMUSG00000029916	26	0.800	outparalog	6211
ENSG00000100422	ENSG00000063176	30	0.300	outparalog	6211
ENSG00000100422	ENSG00000176170	30	0.646	outparalog	6211
ENSG00000063176	ENSMUSG00000057342	83	0.000	ortholog	6211
ENSG00000063176	ENSMUSG00000029916	25	0.000	outparalog	6211
ENSG00000063176	ENSG00000176170	48	0.543	outparalog	6211
ENSG00000176170	ENSMUSG00000057342	48	0.609	outparalog	6211
ENSG00000176170	ENSMUSG00000029916	25	0.525	outparalog	6211
ENSMUSG00000057342	ENSMUSG00000029916	25	0.733	outparalog	6211
ENSG00000170727	ENSMUSG00000022557	85	0.500	one2many ortholog	6227
ENSG00000164362	ENSMUSG00000021611	65	0.821	ortholog	6234
ENSG00000158825	ENSMUSG00000028755	82	0.588	ortholog	6250
ENSG00000137672	ENSMUSG00000031997	94	0.000	ortholog	6255
ENSG00000137672	ENSG00000072315	41	0.553	outparalog	6255
ENSG00000137672	ENSG00000069018	76	1.000	outparalog	6255
ENSG00000137672	ENSG00000138741	71	0.553	outparalog	6255
ENSG00000137672	ENSMUSG00000070425	39	0.553	outparalog	6255
ENSG00000137672	ENSG00000144935	39	0.553	outparalog	6255
ENSG00000137672	ENSMUSG00000027748	43	1.000	outparalog	6255
ENSG00000137672	ENSMUSG00000032839	39	1.000	outparalog	6255
ENSG00000072315	ENSG00000069018	44	0.553	outparalog	6255
ENSG00000072315	ENSG00000138741	44	1.000	outparalog	6255
ENSG00000072315	ENSMUSG00000031997	42	0.947	outparalog	6255
ENSG00000072315	ENSMUSG00000070425	38	1.000	outparalog	6255
ENSG00000072315	ENSG00000144935	47	1.000	outparalog	6255
ENSG00000072315	ENSMUSG00000027748	67	0.553	outparalog	6255
ENSG00000072315	ENSMUSG00000032839	47	0.553	outparalog	6255
ENSG00000069018	ENSG00000138741	81	0.553	outparalog	6255
ENSG00000069018	ENSMUSG00000031997	75	0.000	outparalog	6255
ENSG00000069018	ENSMUSG00000070425	41	0.553	outparalog	6255
ENSG00000069018	ENSG00000144935	37	0.553	outparalog	6255
ENSG00000069018	ENSMUSG00000027748	45	1.000	outparalog	6255
ENSG00000069018	ENSMUSG00000032839	37	1.000	outparalog	6255
ENSG00000138741	ENSMUSG00000031997	72	0.947	outparalog	6255
ENSG00000138741	ENSMUSG00000070425	39	1.000	outparalog	6255
ENSG00000138741	ENSG00000144935	39	1.000	outparalog	6255
ENSG00000138741	ENSMUSG00000027748	44	0.553	outparalog	6255
ENSG00000138741	ENSMUSG00000032839	39	0.553	outparalog	6255
ENSG00000144935	ENSMUSG00000032839	100	0.553	ortholog	6255
ENSG00000144935	ENSMUSG00000031997	40	0.947	outparalog	6255
ENSG00000144935	ENSMUSG00000070425	36	1.000	outparalog	6255
ENSG00000144935	ENSMUSG00000027748	49	0.553	outparalog	6255
ENSMUSG00000031997	ENSMUSG00000070425	40	0.947	outparalog	6255
ENSMUSG00000031997	ENSMUSG00000027748	43	0.000	outparalog	6255
ENSMUSG00000031997	ENSMUSG00000032839	39	0.000	outparalog	6255
ENSMUSG00000070425	ENSMUSG00000027748	39	0.553	outparalog	6255
ENSMUSG00000070425	ENSMUSG00000032839	36	0.553	outparalog	6255
ENSMUSG00000027748	ENSMUSG00000032839	49	1.000	outparalog	6255
ENSG00000133895	ENSMUSG00000024947	97	0.375	ortholog	6264
ENSG00000117479	ENSMUSG00000040918	91	1.000	ortholog	6280
ENSG00000117479	ENSG00000173638	43	0.333	outparalog	6280
ENSG00000173638	ENSMUSG00000040918	43	0.333	outparalog	6280
ENSG00000156110	ENSMUSG00000039197	92	1.000	ortholog	6305
ENSG00000101665	ENSG00000137834	57	1.000	outparalog	6314
ENSG00000160695	ENSMUSG00000032127	98	1.000	ortholog	6316
ENSG00000135587	ENSMUSG00000019822	77	1.000	ortholog	6320
ENSG00000205667	ENSMUSG00000042082	35	1.000	outparalog	6344
ENSG00000205667	ENSG00000180801	29	1.000	outparalog	6344
ENSG00000205667	ENSG00000141012	38	0.800	outparalog	6344
ENSG00000205667	ENSG00000062096	60	1.000	outparalog	6344
ENSG00000205667	ENSG00000100299	38	1.000	outparalog	6344
ENSG00000205667	ENSG00000113273	31	1.000	outparalog	6344
ENSG00000205667	ENSG00000183876	33	1.000	outparalog	6344
ENSG00000205667	ENSG00000101846	54	0.800	outparalog	6344
ENSG00000205667	ENSG00000141337	38	0.750	outparalog	6344
ENSG00000205667	ENSG00000157399	61	1.000	outparalog	6344
ENSG00000062096	ENSMUSG00000042082	33	1.000	outparalog	6344
ENSG00000062096	ENSG00000180801	31	1.000	outparalog	6344
ENSG00000062096	ENSG00000141012	37	0.800	outparalog	6344
ENSG00000062096	ENSG00000100299	40	1.000	outparalog	6344
ENSG00000062096	ENSG00000113273	33	1.000	outparalog	6344
ENSG00000062096	ENSG00000183876	31	1.000	outparalog	6344
ENSG00000062096	ENSG00000101846	49	0.800	outparalog	6344
ENSG00000062096	ENSG00000141337	36	0.750	outparalog	6344
ENSG00000062096	ENSG00000157399	58	1.000	outparalog	6344
ENSG00000101846	ENSMUSG00000042082	34	0.800	outparalog	6344
ENSG00000101846	ENSG00000180801	32	0.800	outparalog	6344
ENSG00000101846	ENSG00000141012	38	0.800	outparalog	6344
ENSG00000101846	ENSG00000100299	39	0.800	outparalog	6344
ENSG00000101846	ENSG00000113273	33	0.800	outparalog	6344
ENSG00000101846	ENSG00000183876	32	0.800	outparalog	6344
ENSG00000101846	ENSG00000141337	34	0.600	outparalog	6344
ENSG00000101846	ENSG00000157399	53	0.800	outparalog	6344
ENSG00000157399	ENSMUSG00000042082	34	1.000	outparalog	6344
ENSG00000157399	ENSG00000180801	31	1.000	outparalog	6344
ENSG00000157399	ENSG00000141012	37	0.800	outparalog	6344
ENSG00000157399	ENSG00000100299	38	1.000	outparalog	6344
ENSG00000157399	ENSG00000113273	34	1.000	outparalog	6344
ENSG00000157399	ENSG00000183876	32	1.000	outparalog	6344
ENSG00000157399	ENSG00000141337	33	0.750	outparalog	6344
ENSG00000180801	ENSMUSG00000042082	55	1.000	outparalog	6344
ENSG00000180801	ENSG00000141012	30	0.800	outparalog	6344
ENSG00000180801	ENSG00000100299	33	1.000	outparalog	6344
ENSG00000180801	ENSG00000113273	55	1.000	outparalog	6344
ENSG00000180801	ENSG00000183876	60	1.000	outparalog	6344
ENSG00000180801	ENSG00000141337	31	0.750	outparalog	6344
ENSG00000141012	ENSMUSG00000042082	35	0.800	outparalog	6344
ENSG00000141012	ENSG00000100299	42	0.800	outparalog	6344
ENSG00000141012	ENSG00000113273	36	0.800	outparalog	6344
ENSG00000141012	ENSG00000183876	33	0.800	outparalog	6344
ENSG00000141012	ENSG00000141337	42	0.600	outparalog	6344
ENSG00000100299	ENSMUSG00000042082	34	1.000	outparalog	6344
ENSG00000100299	ENSG00000113273	34	1.000	outparalog	6344
ENSG00000100299	ENSG00000183876	33	1.000	outparalog	6344
ENSG00000100299	ENSG00000141337	40	0.750	outparalog	6344
ENSG00000113273	ENSMUSG00000042082	79	1.000	ortholog	6344
ENSG00000113273	ENSG00000183876	54	1.000	outparalog	6344
ENSG00000113273	ENSG00000141337	32	0.750	outparalog	6344
ENSG00000183876	ENSMUSG00000042082	56	1.000	outparalog	6344
ENSG00000183876	ENSG00000141337	33	0.750	outparalog	6344
ENSG00000141337	ENSMUSG00000042082	34	0.750	outparalog	6344
ENSG00000101444	ENSMUSG00000027597	97	0.769	ortholog	6346
ENSG00000100575	ENSMUSG00000021079	98	0.333	ortholog	6385
ENSG00000082898	ENSMUSG00000020290	98	0.000	ortholog	6411
ENSG00000183023	ENSMUSG00000054640	95	0.438	ortholog	6415
ENSG00000010404	ENSMUSG00000035847	86	0.000	ortholog	6434
ENSG00000010404	ENSG00000164291	28	0.800	outparalog	6434
ENSG00000164291	ENSMUSG00000035847	27	0.000	outparalog	6434
ENSG00000015475	ENSMUSG00000004446	66	0.750	ortholog	6442
ENSG00000099194	ENSMUSG00000050195	78	1.000	one2many ortholog	6468
ENSG00000115350	ENSMUSG00000032897	33	0.350	outparalog	6499
ENSG00000115350	ENSMUSG00000068391	37	1.000	outparalog	6499
ENSG00000115350	ENSG00000066136	33	0.591	outparalog	6499
ENSG00000066136	ENSMUSG00000032897	99	0.727	ortholog	6499
ENSG00000066136	ENSMUSG00000068391	34	0.591	outparalog	6499
ENSMUSG00000032897	ENSMUSG00000068391	32	0.350	outparalog	6499
ENSG00000011052	ENSG00000172113	32	0.769	outparalog	6508
ENSG00000011052	ENSMUSG00000020857	98	0.577	outparalog	6508
ENSG00000011052	ENSG00000112981	29	0.769	outparalog	6508
ENSG00000172113	ENSMUSG00000020857	32	0.000	outparalog	6508
ENSG00000172113	ENSG00000112981	37	1.000	outparalog	6508
ENSG00000112981	ENSMUSG00000020857	38	0.000	outparalog	6508
ENSG00000118523	ENSMUSG00000019997	91	0.350	ortholog	6509
ENSG00000118523	ENSG00000104415	46	0.750	outparalog	6509
ENSG00000104415	ENSMUSG00000019997	45	0.600	outparalog	6509
ENSG00000151012	ENSMUSG00000030495	44	0.667	outparalog	6529
ENSG00000151012	ENSG00000130876	44	0.698	outparalog	6529
ENSG00000151012	ENSMUSG00000022180	45	0.750	outparalog	6529
ENSG00000151012	ENSG00000092068	45	0.750	outparalog	6529
ENSG00000151012	ENSG00000103257	46	0.750	outparalog	6529
ENSG00000151012	ENSMUSG00000040010	46	0.750	outparalog	6529
ENSG00000151012	ENSG00000021488	44	0.800	outparalog	6529
ENSG00000151012	ENSMUSG00000039710	28	0.725	outparalog	6529
ENSG00000130876	ENSMUSG00000030495	93	0.801	ortholog	6529
ENSG00000130876	ENSMUSG00000022180	64	0.885	outparalog	6529
ENSG00000130876	ENSG00000092068	63	0.885	outparalog	6529
ENSG00000130876	ENSG00000103257	49	0.885	outparalog	6529
ENSG00000130876	ENSMUSG00000040010	47	0.885	outparalog	6529
ENSG00000130876	ENSG00000021488	42	0.801	outparalog	6529
ENSG00000130876	ENSMUSG00000039710	26	0.846	outparalog	6529
ENSG00000092068	ENSMUSG00000022180	93	0.900	ortholog	6529
ENSG00000092068	ENSMUSG00000030495	67	0.917	outparalog	6529
ENSG00000092068	ENSG00000103257	53	1.000	outparalog	6529
ENSG00000092068	ENSMUSG00000040010	53	0.900	outparalog	6529
ENSG00000092068	ENSG00000021488	46	0.825	outparalog	6529
ENSG00000092068	ENSMUSG00000039710	27	0.950	outparalog	6529
ENSG00000103257	ENSMUSG00000040010	92	0.900	ortholog	6529
ENSG00000103257	ENSMUSG00000030495	48	0.917	outparalog	6529
ENSG00000103257	ENSMUSG00000022180	55	0.900	outparalog	6529
ENSG00000103257	ENSG00000021488	45	0.825	outparalog	6529
ENSG00000103257	ENSMUSG00000039710	28	0.950	outparalog	6529
ENSG00000021488	ENSMUSG00000030495	44	0.750	outparalog	6529
ENSG00000021488	ENSMUSG00000022180	46	0.917	outparalog	6529
ENSG00000021488	ENSMUSG00000040010	45	0.917	outparalog	6529
ENSG00000021488	ENSMUSG00000039710	31	0.875	outparalog	6529
ENSMUSG00000039710	ENSMUSG00000030495	25	0.875	outparalog	6529
ENSMUSG00000039710	ENSMUSG00000022180	27	0.950	outparalog	6529
ENSMUSG00000039710	ENSMUSG00000040010	29	0.950	outparalog	6529
ENSMUSG00000030495	ENSMUSG00000022180	66	0.825	outparalog	6529
ENSMUSG00000030495	ENSMUSG00000040010	46	0.825	outparalog	6529
ENSMUSG00000022180	ENSMUSG00000040010	53	1.000	outparalog	6529
ENSMUSG00000051147	ENSMUSG00000056426	73	0.000	inparalog	6539
ENSG00000182809	ENSG00000129170	44	0.333	outparalog	6551
ENSG00000182809	ENSMUSG00000026421	43	0.333	outparalog	6551
ENSG00000182809	ENSMUSG00000030470	39	0.333	outparalog	6551
ENSG00000182809	ENSG00000159176	43	1.000	outparalog	6551
ENSG00000182809	ENSG00000101265	27	0.333	outparalog	6551
ENSG00000182809	ENSG00000213145	69	1.000	outparalog	6551
ENSG00000129170	ENSMUSG00000030470	98	1.000	ortholog	6551
ENSG00000129170	ENSMUSG00000026421	66	1.000	outparalog	6551
ENSG00000129170	ENSG00000159176	66	0.333	outparalog	6551
ENSG00000129170	ENSG00000101265	24	1.000	outparalog	6551
ENSG00000129170	ENSG00000213145	49	0.333	outparalog	6551
ENSG00000159176	ENSMUSG00000026421	99	0.333	ortholog	6551
ENSG00000159176	ENSMUSG00000030470	66	0.333	outparalog	6551
ENSG00000159176	ENSG00000101265	21	0.333	outparalog	6551
ENSG00000159176	ENSG00000213145	53	1.000	outparalog	6551
ENSG00000101265	ENSMUSG00000026421	22	1.000	outparalog	6551
ENSG00000101265	ENSMUSG00000030470	23	1.000	outparalog	6551
ENSG00000101265	ENSG00000213145	34	0.333	outparalog	6551
ENSG00000213145	ENSMUSG00000026421	53	0.333	outparalog	6551
ENSG00000213145	ENSMUSG00000030470	49	0.333	outparalog	6551
ENSMUSG00000026421	ENSMUSG00000030470	66	1.000	outparalog	6551
ENSG00000100379	ENSG00000167977	74	0.833	outparalog	6560
ENSG00000116984	ENSMUSG00000021311	92	0.000	ortholog	6567
ENSG00000108384	ENSG00000100206	33	0.650	outparalog	6569
ENSG00000108384	ENSG00000182185	32	1.000	outparalog	6569
ENSG00000108384	ENSG00000185379	27	0.875	outparalog	6569
ENSG00000100206	ENSG00000182185	30	0.650	outparalog	6569
ENSG00000100206	ENSG00000185379	24	0.525	outparalog	6569
ENSG00000182185	ENSG00000185379	32	0.875	outparalog	6569
ENSG00000136451	ENSMUSG00000020453	37	0.417	outparalog	6573
ENSG00000136451	ENSG00000100105	37	0.417	outparalog	6573
ENSG00000100105	ENSMUSG00000020453	99	0.500	ortholog	6573
ENSG00000156261	ENSG00000198445	33	0.000	outparalog	6604
ENSG00000175756	ENSG00000215725	100	1.000	inparalog	6616
ENSG00000164707	ENSMUSG00000018459	41	0.616	outparalog	6631
ENSG00000164707	ENSMUSG00000020805	43	0.300	outparalog	6631
ENSG00000164707	ENSMUSG00000029700	52	0.775	outparalog	6631
ENSG00000164707	ENSG00000007216	45	0.616	outparalog	6631
ENSG00000007216	ENSMUSG00000018459	49	0.947	outparalog	6631
ENSG00000007216	ENSMUSG00000020805	51	0.534	outparalog	6631
ENSG00000007216	ENSMUSG00000029700	47	0.574	outparalog	6631
ENSMUSG00000018459	ENSMUSG00000020805	47	0.534	outparalog	6631
ENSMUSG00000018459	ENSMUSG00000029700	40	0.574	outparalog	6631
ENSMUSG00000020805	ENSMUSG00000029700	44	0.382	outparalog	6631
ENSG00000130288	ENSMUSG00000036199	83	0.118	ortholog	6650
ENSG00000117289	ENSMUSG00000038393	96	0.750	ortholog	6659
ENSG00000137752	ENSMUSG00000025888	62	0.600	one2many ortholog	6665
ENSG00000137752	ENSG00000137757	50	0.243	outparalog	6665
ENSG00000137752	ENSMUSG00000025887	43	0.600	outparalog	6665
ENSG00000137752	ENSG00000196954	53	0.600	outparalog	6665
ENSG00000137757	ENSMUSG00000025887	49	0.643	outparalog	6665
ENSG00000137757	ENSG00000196954	73	0.643	inparalog	6665
ENSG00000137757	ENSMUSG00000025888	51	0.643	outparalog	6665
ENSG00000196954	ENSMUSG00000025887	55	1.000	outparalog	6665
ENSG00000196954	ENSMUSG00000025888	49	1.000	outparalog	6665
ENSMUSG00000025887	ENSMUSG00000025888	44	1.000	outparalog	6665
ENSG00000115665	ENSG00000105641	24	0.491	outparalog	6692
ENSG00000115665	ENSG00000138074	28	0.851	outparalog	6692
ENSG00000115665	ENSMUSG00000000792	24	0.760	outparalog	6692
ENSG00000105641	ENSMUSG00000000792	85	0.575	ortholog	6692
ENSG00000105641	ENSG00000138074	43	0.521	outparalog	6692
ENSG00000138074	ENSMUSG00000000792	41	0.825	outparalog	6692
ENSG00000164494	ENSMUSG00000038240	89	0.944	ortholog	6709
ENSG00000164494	ENSMUSG00000026784	28	0.944	outparalog	6709
ENSG00000164494	ENSG00000148459	29	1.000	outparalog	6709
ENSG00000148459	ENSMUSG00000026784	86	0.944	ortholog	6709
ENSG00000148459	ENSMUSG00000038240	29	0.944	outparalog	6709
ENSMUSG00000038240	ENSMUSG00000026784	28	1.000	outparalog	6709
ENSG00000159346	ENSMUSG00000026457	97	0.312	ortholog	6721
ENSG00000159346	ENSMUSG00000030168	72	0.312	outparalog	6721
ENSMUSG00000026457	ENSMUSG00000030168	71	1.000	outparalog	6721
ENSG00000165862	ENSG00000175445	29	0.625	outparalog	6730
ENSG00000165862	ENSG00000175535	64	1.000	outparalog	6730
ENSG00000165862	ENSG00000187021	62	1.000	outparalog	6730
ENSG00000165862	ENSMUSG00000015568	29	0.833	outparalog	6730
ENSG00000165862	ENSG00000101670	33	0.694	outparalog	6730
ENSG00000165862	ENSMUSG00000032207	32	0.833	outparalog	6730
ENSG00000175445	ENSMUSG00000015568	93	0.750	ortholog	6730
ENSG00000175445	ENSG00000175535	32	0.625	outparalog	6730
ENSG00000175445	ENSG00000187021	32	0.625	outparalog	6730
ENSG00000175445	ENSG00000101670	48	0.583	outparalog	6730
ENSG00000175445	ENSMUSG00000032207	46	0.667	outparalog	6730
ENSG00000175535	ENSG00000187021	68	1.000	outparalog	6730
ENSG00000175535	ENSMUSG00000015568	31	0.833	outparalog	6730
ENSG00000175535	ENSG00000101670	39	0.694	outparalog	6730
ENSG00000175535	ENSMUSG00000032207	37	0.833	outparalog	6730
ENSG00000187021	ENSMUSG00000015568	33	0.833	outparalog	6730
ENSG00000187021	ENSG00000101670	35	0.694	outparalog	6730
ENSG00000187021	ENSMUSG00000032207	35	0.833	outparalog	6730
ENSG00000101670	ENSMUSG00000015568	49	0.694	outparalog	6730
ENSG00000101670	ENSMUSG00000032207	45	0.722	outparalog	6730
ENSMUSG00000015568	ENSMUSG00000032207	45	0.833	outparalog	6730
ENSG00000173083	ENSG00000172987	47	0.800	outparalog	6767
ENSG00000149534	ENSMUSG00000024680	61	0.000	ortholog	6772
ENSG00000091732	ENSMUSG00000039130	85	0.700	ortholog	6777
ENSG00000180176	ENSMUSG00000000214	88	1.000	ortholog	6805
ENSG00000180176	ENSMUSG00000020051	53	0.833	outparalog	6805
ENSG00000180176	ENSMUSG00000006764	48	0.833	outparalog	6805
ENSG00000180176	ENSG00000171759	53	0.833	outparalog	6805
ENSG00000171759	ENSMUSG00000020051	92	1.000	ortholog	6805
ENSG00000171759	ENSMUSG00000000214	52	0.833	outparalog	6805
ENSG00000171759	ENSMUSG00000006764	55	0.833	outparalog	6805
ENSMUSG00000000214	ENSMUSG00000020051	52	0.833	outparalog	6805
ENSMUSG00000000214	ENSMUSG00000006764	49	0.833	outparalog	6805
ENSMUSG00000020051	ENSMUSG00000006764	54	0.833	outparalog	6805
ENSG00000081181	ENSMUSG00000019987	59	1.000	outparalog	6817
ENSG00000164889	ENSMUSG00000026904	42	0.714	outparalog	6855
ENSG00000164889	ENSG00000080493	41	0.700	outparalog	6855
ENSG00000164889	ENSG00000033867	44	0.000	outparalog	6855
ENSG00000164889	ENSG00000004939	62	0.875	outparalog	6855
ENSG00000164889	ENSMUSG00000006574	58	0.000	outparalog	6855
ENSG00000080493	ENSMUSG00000026904	56	0.690	outparalog	6855
ENSG00000080493	ENSG00000033867	57	0.000	outparalog	6855
ENSG00000080493	ENSG00000004939	40	0.575	outparalog	6855
ENSG00000080493	ENSMUSG00000006574	39	0.000	outparalog	6855
ENSG00000033867	ENSMUSG00000026904	73	0.000	outparalog	6855
ENSG00000033867	ENSG00000004939	41	0.625	outparalog	6855
ENSG00000033867	ENSMUSG00000006574	41	1.000	outparalog	6855
ENSG00000004939	ENSMUSG00000006574	83	0.625	ortholog	6855
ENSG00000004939	ENSMUSG00000026904	40	0.589	outparalog	6855
ENSMUSG00000026904	ENSMUSG00000006574	39	0.000	outparalog	6855
ENSG00000166165	ENSG00000104879	81	1.000	outparalog	6860
ENSG00000166165	ENSG00000131730	66	1.000	outparalog	6860
ENSG00000166165	ENSMUSG00000021622	66	1.000	outparalog	6860
ENSG00000166165	ENSMUSG00000030399	81	1.000	outparalog	6860
ENSG00000166165	ENSG00000166998	68	1.000	outparalog	6860
ENSG00000166165	ENSG00000168775	68	1.000	outparalog	6860
ENSG00000104879	ENSMUSG00000030399	97	1.000	ortholog	6860
ENSG00000104879	ENSG00000131730	64	1.000	outparalog	6860
ENSG00000104879	ENSMUSG00000021622	64	1.000	outparalog	6860
ENSG00000104879	ENSG00000166998	66	1.000	outparalog	6860
ENSG00000104879	ENSG00000168775	66	1.000	outparalog	6860
ENSG00000131730	ENSMUSG00000021622	96	1.000	ortholog	6860
ENSG00000131730	ENSMUSG00000030399	65	1.000	outparalog	6860
ENSG00000131730	ENSG00000166998	80	1.000	outparalog	6860
ENSG00000131730	ENSG00000168775	80	1.000	outparalog	6860
ENSG00000166998	ENSMUSG00000021622	79	1.000	outparalog	6860
ENSG00000166998	ENSMUSG00000030399	67	1.000	outparalog	6860
ENSG00000166998	ENSG00000168775	100	1.000	inparalog	6860
ENSG00000168775	ENSMUSG00000021622	79	1.000	outparalog	6860
ENSG00000168775	ENSMUSG00000030399	67	1.000	outparalog	6860
ENSMUSG00000021622	ENSMUSG00000030399	66	1.000	outparalog	6860
ENSG00000175189	ENSMUSG00000037660	34	0.750	outparalog	6889
ENSG00000175189	ENSMUSG00000032726	31	0.750	outparalog	6889
ENSG00000175189	ENSMUSG00000032179	30	0.750	outparalog	6889
ENSG00000175189	ENSMUSG00000026100	32	0.875	outparalog	6889
ENSG00000175189	ENSG00000125965	32	0.750	outparalog	6889
ENSG00000175189	ENSG00000138379	33	0.750	outparalog	6889
ENSG00000175189	ENSMUSG00000027358	29	0.750	outparalog	6889
ENSG00000175189	ENSG00000122641	39	0.511	outparalog	6889
ENSG00000175189	ENSMUSG00000041324	39	0.875	outparalog	6889
ENSG00000175189	ENSMUSG00000039004	31	0.750	outparalog	6889
ENSG00000175189	ENSMUSG00000021835	27	0.393	outparalog	6889
ENSG00000175189	ENSG00000163083	42	0.525	outparalog	6889
ENSG00000175189	ENSG00000125378	27	0.625	outparalog	6889
ENSG00000175189	ENSMUSG00000008999	30	0.750	outparalog	6889
ENSG00000175189	ENSMUSG00000002384	30	0.750	outparalog	6889
ENSG00000175189	ENSMUSG00000038259	30	0.750	outparalog	6889
ENSG00000175189	ENSMUSG00000025352	33	0.750	outparalog	6889
ENSG00000175189	ENSG00000101144	30	0.750	outparalog	6889
ENSG00000125965	ENSMUSG00000038259	93	0.750	ortholog	6889
ENSG00000125965	ENSMUSG00000037660	48	0.750	outparalog	6889
ENSG00000125965	ENSMUSG00000032726	36	0.750	outparalog	6889
ENSG00000125965	ENSMUSG00000032179	31	0.750	outparalog	6889
ENSG00000125965	ENSMUSG00000026100	32	0.875	outparalog	6889
ENSG00000125965	ENSG00000138379	31	1.000	outparalog	6889
ENSG00000125965	ENSMUSG00000027358	41	0.750	outparalog	6889
ENSG00000125965	ENSG00000122641	30	0.682	outparalog	6889
ENSG00000125965	ENSMUSG00000041324	30	0.875	outparalog	6889
ENSG00000125965	ENSMUSG00000039004	35	0.750	outparalog	6889
ENSG00000125965	ENSMUSG00000021835	34	0.393	outparalog	6889
ENSG00000125965	ENSG00000163083	31	0.525	outparalog	6889
ENSG00000125965	ENSG00000125378	35	0.625	outparalog	6889
ENSG00000125965	ENSMUSG00000008999	32	0.750	outparalog	6889
ENSG00000125965	ENSMUSG00000002384	35	0.750	outparalog	6889
ENSG00000125965	ENSMUSG00000025352	32	0.750	outparalog	6889
ENSG00000125965	ENSG00000101144	33	0.750	outparalog	6889
ENSG00000138379	ENSMUSG00000026100	96	0.875	ortholog	6889
ENSG00000138379	ENSMUSG00000037660	25	0.750	outparalog	6889
ENSG00000138379	ENSMUSG00000032726	29	0.750	outparalog	6889
ENSG00000138379	ENSMUSG00000032179	28	0.750	outparalog	6889
ENSG00000138379	ENSMUSG00000027358	32	0.750	outparalog	6889
ENSG00000138379	ENSG00000122641	29	0.682	outparalog	6889
ENSG00000138379	ENSMUSG00000041324	29	0.875	outparalog	6889
ENSG00000138379	ENSMUSG00000039004	30	0.750	outparalog	6889
ENSG00000138379	ENSMUSG00000021835	29	0.393	outparalog	6889
ENSG00000138379	ENSG00000163083	31	0.525	outparalog	6889
ENSG00000138379	ENSG00000125378	28	0.625	outparalog	6889
ENSG00000138379	ENSMUSG00000008999	30	0.750	outparalog	6889
ENSG00000138379	ENSMUSG00000002384	29	0.750	outparalog	6889
ENSG00000138379	ENSMUSG00000038259	31	0.750	outparalog	6889
ENSG00000138379	ENSMUSG00000025352	64	0.750	outparalog	6889
ENSG00000138379	ENSG00000101144	28	0.750	outparalog	6889
ENSG00000122641	ENSMUSG00000041324	96	0.636	ortholog	6889
ENSG00000122641	ENSMUSG00000037660	33	0.591	outparalog	6889
ENSG00000122641	ENSMUSG00000032726	29	0.682	outparalog	6889
ENSG00000122641	ENSMUSG00000032179	30	0.591	outparalog	6889
ENSG00000122641	ENSMUSG00000026100	31	0.636	outparalog	6889
ENSG00000122641	ENSMUSG00000027358	28	0.682	outparalog	6889
ENSG00000122641	ENSMUSG00000039004	29	0.591	outparalog	6889
ENSG00000122641	ENSMUSG00000021835	27	0.234	outparalog	6889
ENSG00000122641	ENSG00000163083	49	0.573	outparalog	6889
ENSG00000122641	ENSG00000125378	28	0.773	outparalog	6889
ENSG00000122641	ENSMUSG00000008999	27	0.682	outparalog	6889
ENSG00000122641	ENSMUSG00000002384	32	0.682	outparalog	6889
ENSG00000122641	ENSMUSG00000038259	30	0.591	outparalog	6889
ENSG00000122641	ENSMUSG00000025352	35	0.591	outparalog	6889
ENSG00000122641	ENSG00000101144	30	0.591	outparalog	6889
ENSG00000163083	ENSMUSG00000037660	30	0.600	outparalog	6889
ENSG00000163083	ENSMUSG00000032726	32	0.700	outparalog	6889
ENSG00000163083	ENSMUSG00000032179	28	0.600	outparalog	6889
ENSG00000163083	ENSMUSG00000026100	33	0.650	outparalog	6889
ENSG00000163083	ENSMUSG00000027358	28	0.700	outparalog	6889
ENSG00000163083	ENSMUSG00000041324	49	0.650	outparalog	6889
ENSG00000163083	ENSMUSG00000039004	32	0.600	outparalog	6889
ENSG00000163083	ENSMUSG00000021835	28	0.243	outparalog	6889
ENSG00000163083	ENSG00000125378	28	0.533	outparalog	6889
ENSG00000163083	ENSMUSG00000008999	29	0.700	outparalog	6889
ENSG00000163083	ENSMUSG00000002384	30	0.700	outparalog	6889
ENSG00000163083	ENSMUSG00000038259	31	0.600	outparalog	6889
ENSG00000163083	ENSMUSG00000025352	33	0.600	outparalog	6889
ENSG00000163083	ENSG00000101144	30	0.600	outparalog	6889
ENSG00000125378	ENSMUSG00000021835	98	0.310	ortholog	6889
ENSG00000125378	ENSMUSG00000037660	35	0.667	outparalog	6889
ENSG00000125378	ENSMUSG00000032726	34	0.833	outparalog	6889
ENSG00000125378	ENSMUSG00000032179	34	0.667	outparalog	6889
ENSG00000125378	ENSMUSG00000026100	28	0.750	outparalog	6889
ENSG00000125378	ENSMUSG00000027358	65	0.833	outparalog	6889
ENSG00000125378	ENSMUSG00000041324	28	0.750	outparalog	6889
ENSG00000125378	ENSMUSG00000039004	39	0.667	outparalog	6889
ENSG00000125378	ENSMUSG00000008999	37	0.833	outparalog	6889
ENSG00000125378	ENSMUSG00000002384	34	0.833	outparalog	6889
ENSG00000125378	ENSMUSG00000038259	36	0.667	outparalog	6889
ENSG00000125378	ENSMUSG00000025352	30	0.667	outparalog	6889
ENSG00000125378	ENSG00000101144	37	0.667	outparalog	6889
ENSG00000101144	ENSMUSG00000008999	98	0.750	ortholog	6889
ENSG00000101144	ENSMUSG00000037660	32	1.000	outparalog	6889
ENSG00000101144	ENSMUSG00000032726	56	0.750	outparalog	6889
ENSG00000101144	ENSMUSG00000032179	68	1.000	outparalog	6889
ENSG00000101144	ENSMUSG00000026100	29	0.833	outparalog	6889
ENSG00000101144	ENSMUSG00000027358	39	0.750	outparalog	6889
ENSG00000101144	ENSMUSG00000041324	28	0.833	outparalog	6889
ENSG00000101144	ENSMUSG00000039004	65	1.000	outparalog	6889
ENSG00000101144	ENSMUSG00000021835	35	0.643	outparalog	6889
ENSG00000101144	ENSMUSG00000002384	53	0.750	outparalog	6889
ENSG00000101144	ENSMUSG00000038259	31	1.000	outparalog	6889
ENSG00000101144	ENSMUSG00000025352	29	1.000	outparalog	6889
ENSMUSG00000037660	ENSMUSG00000032726	33	0.750	outparalog	6889
ENSMUSG00000037660	ENSMUSG00000032179	30	1.000	outparalog	6889
ENSMUSG00000037660	ENSMUSG00000026100	27	0.833	outparalog	6889
ENSMUSG00000037660	ENSMUSG00000027358	34	0.750	outparalog	6889
ENSMUSG00000037660	ENSMUSG00000041324	34	0.833	outparalog	6889
ENSMUSG00000037660	ENSMUSG00000039004	33	1.000	outparalog	6889
ENSMUSG00000037660	ENSMUSG00000021835	37	0.643	outparalog	6889
ENSMUSG00000037660	ENSMUSG00000008999	31	0.750	outparalog	6889
ENSMUSG00000037660	ENSMUSG00000002384	34	0.750	outparalog	6889
ENSMUSG00000037660	ENSMUSG00000038259	48	1.000	outparalog	6889
ENSMUSG00000037660	ENSMUSG00000025352	31	1.000	outparalog	6889
ENSMUSG00000032179	ENSMUSG00000032726	55	0.750	outparalog	6889
ENSMUSG00000032179	ENSMUSG00000026100	29	0.833	outparalog	6889
ENSMUSG00000032179	ENSMUSG00000027358	40	0.750	outparalog	6889
ENSMUSG00000032179	ENSMUSG00000041324	30	0.833	outparalog	6889
ENSMUSG00000032179	ENSMUSG00000039004	63	1.000	outparalog	6889
ENSMUSG00000032179	ENSMUSG00000021835	34	0.643	outparalog	6889
ENSMUSG00000032179	ENSMUSG00000008999	68	0.750	outparalog	6889
ENSMUSG00000032179	ENSMUSG00000002384	53	0.750	outparalog	6889
ENSMUSG00000032179	ENSMUSG00000038259	33	1.000	outparalog	6889
ENSMUSG00000032179	ENSMUSG00000025352	31	1.000	outparalog	6889
ENSMUSG00000026100	ENSMUSG00000032726	28	0.875	outparalog	6889
ENSMUSG00000026100	ENSMUSG00000027358	31	0.875	outparalog	6889
ENSMUSG00000026100	ENSMUSG00000041324	29	1.000	outparalog	6889
ENSMUSG00000026100	ENSMUSG00000039004	30	0.833	outparalog	6889
ENSMUSG00000026100	ENSMUSG00000021835	29	0.476	outparalog	6889
ENSMUSG00000026100	ENSMUSG00000008999	30	0.875	outparalog	6889
ENSMUSG00000026100	ENSMUSG00000002384	27	0.875	outparalog	6889
ENSMUSG00000026100	ENSMUSG00000038259	30	0.833	outparalog	6889
ENSMUSG00000026100	ENSMUSG00000025352	63	0.833	outparalog	6889
ENSMUSG00000027358	ENSMUSG00000032726	35	1.000	outparalog	6889
ENSMUSG00000027358	ENSMUSG00000041324	27	0.875	outparalog	6889
ENSMUSG00000027358	ENSMUSG00000039004	39	0.750	outparalog	6889
ENSMUSG00000027358	ENSMUSG00000021835	63	0.393	outparalog	6889
ENSMUSG00000027358	ENSMUSG00000008999	39	1.000	outparalog	6889
ENSMUSG00000027358	ENSMUSG00000002384	35	1.000	outparalog	6889
ENSMUSG00000027358	ENSMUSG00000038259	37	0.750	outparalog	6889
ENSMUSG00000027358	ENSMUSG00000025352	30	0.750	outparalog	6889
ENSMUSG00000041324	ENSMUSG00000032726	33	0.875	outparalog	6889
ENSMUSG00000041324	ENSMUSG00000039004	32	0.833	outparalog	6889
ENSMUSG00000041324	ENSMUSG00000021835	27	0.476	outparalog	6889
ENSMUSG00000041324	ENSMUSG00000008999	27	0.875	outparalog	6889
ENSMUSG00000041324	ENSMUSG00000002384	33	0.875	outparalog	6889
ENSMUSG00000041324	ENSMUSG00000038259	28	0.833	outparalog	6889
ENSMUSG00000041324	ENSMUSG00000025352	34	0.833	outparalog	6889
ENSMUSG00000039004	ENSMUSG00000032726	55	0.750	outparalog	6889
ENSMUSG00000039004	ENSMUSG00000021835	40	0.643	outparalog	6889
ENSMUSG00000039004	ENSMUSG00000008999	64	0.750	outparalog	6889
ENSMUSG00000039004	ENSMUSG00000002384	53	0.750	outparalog	6889
ENSMUSG00000039004	ENSMUSG00000038259	34	1.000	outparalog	6889
ENSMUSG00000039004	ENSMUSG00000025352	31	1.000	outparalog	6889
ENSMUSG00000021835	ENSMUSG00000032726	35	0.393	outparalog	6889
ENSMUSG00000021835	ENSMUSG00000008999	36	0.393	outparalog	6889
ENSMUSG00000021835	ENSMUSG00000002384	36	0.393	outparalog	6889
ENSMUSG00000021835	ENSMUSG00000038259	36	0.643	outparalog	6889
ENSMUSG00000021835	ENSMUSG00000025352	30	0.643	outparalog	6889
ENSMUSG00000008999	ENSMUSG00000032726	56	1.000	outparalog	6889
ENSMUSG00000008999	ENSMUSG00000002384	52	1.000	outparalog	6889
ENSMUSG00000008999	ENSMUSG00000038259	32	0.750	outparalog	6889
ENSMUSG00000008999	ENSMUSG00000025352	29	0.750	outparalog	6889
ENSMUSG00000038259	ENSMUSG00000032726	36	0.750	outparalog	6889
ENSMUSG00000038259	ENSMUSG00000002384	35	0.750	outparalog	6889
ENSMUSG00000038259	ENSMUSG00000025352	31	1.000	outparalog	6889
ENSMUSG00000025352	ENSMUSG00000032726	32	0.750	outparalog	6889
ENSMUSG00000025352	ENSMUSG00000002384	31	0.750	outparalog	6889
ENSMUSG00000032726	ENSMUSG00000002384	84	1.000	inparalog	6889
ENSG00000153002	ENSMUSG00000021999	43	1.000	outparalog	6900
ENSG00000117592	ENSMUSG00000026701	90	0.171	one2many ortholog	6923
ENSG00000189114	ENSMUSG00000057667	91	0.833	ortholog	6925
ENSG00000100290	ENSMUSG00000016758	45	1.000	ortholog	6932
ENSG00000169297	ENSMUSG00000025056	66	0.533	ortholog	6933
ENSG00000169297	ENSG00000131910	42	0.419	outparalog	6933
ENSG00000131910	ENSMUSG00000025056	38	0.889	outparalog	6933
ENSG00000140968	ENSMUSG00000041515	90	0.857	ortholog	6938
ENSG00000140968	ENSMUSG00000003184	30	0.171	outparalog	6938
ENSG00000140968	ENSMUSG00000018899	30	0.774	outparalog	6938
ENSG00000140968	ENSG00000137265	48	0.643	outparalog	6938
ENSG00000140968	ENSG00000168310	31	0.643	outparalog	6938
ENSG00000140968	ENSMUSG00000025498	30	0.321	outparalog	6938
ENSG00000137265	ENSMUSG00000003184	31	0.000	outparalog	6938
ENSG00000137265	ENSMUSG00000041515	47	0.350	outparalog	6938
ENSG00000137265	ENSMUSG00000018899	31	0.333	outparalog	6938
ENSG00000137265	ENSG00000168310	32	1.000	outparalog	6938
ENSG00000137265	ENSMUSG00000025498	31	0.000	outparalog	6938
ENSG00000168310	ENSMUSG00000003184	30	0.000	outparalog	6938
ENSG00000168310	ENSMUSG00000041515	31	0.350	outparalog	6938
ENSG00000168310	ENSMUSG00000018899	44	0.333	outparalog	6938
ENSG00000168310	ENSMUSG00000025498	33	0.000	outparalog	6938
ENSMUSG00000003184	ENSMUSG00000041515	30	0.200	outparalog	6938
ENSMUSG00000003184	ENSMUSG00000018899	26	0.183	outparalog	6938
ENSMUSG00000003184	ENSMUSG00000025498	34	0.700	outparalog	6938
ENSMUSG00000041515	ENSMUSG00000018899	30	0.917	outparalog	6938
ENSMUSG00000041515	ENSMUSG00000025498	30	0.350	outparalog	6938
ENSMUSG00000018899	ENSMUSG00000025498	31	0.333	outparalog	6938
ENSMUSG00000020261	ENSMUSG00000020264	71	1.000	outparalog	6947
ENSG00000197223	ENSMUSG00000000581	90	0.636	ortholog	6950
ENSG00000100242	ENSMUSG00000042524	83	0.700	ortholog	6969
ENSG00000100242	ENSMUSG00000036817	38	0.700	outparalog	6969
ENSG00000100242	ENSG00000061656	36	0.000	outparalog	6969
ENSG00000061656	ENSMUSG00000036817	36	0.000	outparalog	6969
ENSG00000061656	ENSMUSG00000042524	37	0.000	outparalog	6969
ENSMUSG00000036817	ENSMUSG00000042524	40	1.000	outparalog	6969
ENSMUSG00000038900	ENSMUSG00000063328	78	1.000	outparalog	6978
ENSMUSG00000038900	ENSMUSG00000069682	78	1.000	outparalog	6978
ENSMUSG00000063328	ENSMUSG00000069682	100	1.000	inparalog	6978
ENSG00000185129	ENSMUSG00000043991	100	0.610	ortholog	6991
ENSG00000185129	ENSMUSG00000049647	79	0.561	outparalog	6991
ENSMUSG00000043991	ENSMUSG00000049647	78	0.923	outparalog	6991
ENSG00000101190	ENSMUSG00000038932	89	0.750	ortholog	7009
ENSG00000143224	ENSMUSG00000062729	89	0.708	ortholog	7022
ENSG00000041880	ENSMUSG00000026496	38	1.000	outparalog	7037
ENSG00000041880	ENSMUSG00000036023	36	0.643	outparalog	7037
ENSG00000041880	ENSG00000143799	39	0.600	outparalog	7037
ENSG00000143799	ENSMUSG00000026496	93	0.600	ortholog	7037
ENSG00000143799	ENSMUSG00000036023	43	0.850	outparalog	7037
ENSMUSG00000026496	ENSMUSG00000036023	43	0.643	outparalog	7037
ENSG00000088930	ENSMUSG00000032410	43	0.923	outparalog	7039
ENSG00000215695	ENSMUSG00000040715	58	0.000	ortholog	7040
ENSG00000111537	ENSMUSG00000055170	41	0.675	ortholog	7079
ENSG00000068120	ENSMUSG00000001755	87	1.000	ortholog	7082
ENSMUSG00000023000	ENSMUSG00000002633	64	0.643	outparalog	7099
ENSMUSG00000023000	ENSMUSG00000006538	60	1.000	outparalog	7099
ENSMUSG00000002633	ENSMUSG00000006538	65	0.643	outparalog	7099
ENSG00000066336	ENSMUSG00000002111	89	0.333	ortholog	7100
ENSG00000066336	ENSG00000142539	48	0.000	outparalog	7100
ENSG00000142539	ENSMUSG00000002111	48	0.333	outparalog	7100
ENSG00000080986	ENSMUSG00000024056	84	1.000	ortholog	7106
ENSG00000067369	ENSMUSG00000043909	82	0.667	ortholog	7121
ENSG00000174227	ENSMUSG00000028454	32	0.875	outparalog	7129
ENSG00000111713	ENSMUSG00000003865	72	0.300	outparalog	7141
ENSG00000111713	ENSG00000104812	72	0.700	outparalog	7141
ENSG00000104812	ENSMUSG00000003865	97	0.600	ortholog	7141
ENSG00000196457	ENSG00000169785	100	1.000	inparalog	7162
ENSG00000196457	ENSG00000197026	100	1.000	inparalog	7162
ENSG00000169785	ENSG00000197026	100	1.000	inparalog	7162
ENSMUSG00000071646	ENSMUSG00000021144	65	0.583	outparalog	7169
ENSG00000105402	ENSMUSG00000006024	98	0.750	ortholog	7194
ENSG00000105402	ENSMUSG00000027438	84	0.750	outparalog	7194
ENSMUSG00000027438	ENSMUSG00000006024	84	1.000	outparalog	7194
ENSG00000102218	ENSG00000124659	34	0.667	outparalog	7196
ENSG00000172009	ENSMUSG00000004929	89	0.889	ortholog	7198
ENSG00000131795	ENSMUSG00000038374	100	0.375	ortholog	7199
ENSG00000131795	ENSMUSG00000078184	98	0.375	outparalog	7199
ENSMUSG00000078184	ENSMUSG00000038374	98	1.000	outparalog	7199
ENSG00000124587	ENSMUSG00000002763	88	0.000	ortholog	7205
ENSMUSG00000028886	ENSMUSG00000017897	50	0.850	outparalog	7207
ENSMUSG00000028886	ENSMUSG00000025932	53	0.950	outparalog	7207
ENSMUSG00000017897	ENSMUSG00000025932	66	0.889	outparalog	7207
ENSG00000121381	ENSG00000121377	49	1.000	outparalog	7211
ENSG00000121381	ENSG00000127364	33	1.000	outparalog	7211
ENSG00000121381	ENSMUSG00000045267	30	1.000	outparalog	7211
ENSG00000121381	ENSG00000212128	42	1.000	outparalog	7211
ENSG00000121381	ENSG00000128519	30	0.875	outparalog	7211
ENSG00000121381	ENSG00000169777	34	1.000	outparalog	7211
ENSG00000121381	ENSMUSG00000051153	41	1.000	outparalog	7211
ENSG00000121381	ENSG00000212127	35	1.000	outparalog	7211
ENSG00000121381	ENSG00000121314	50	1.000	outparalog	7211
ENSG00000121381	ENSMUSG00000037140	33	1.000	outparalog	7211
ENSG00000121381	ENSG00000121318	42	1.000	outparalog	7211
ENSG00000121381	ENSG00000127362	38	1.000	outparalog	7211
ENSG00000121314	ENSG00000121377	48	1.000	outparalog	7211
ENSG00000121314	ENSG00000127364	31	1.000	outparalog	7211
ENSG00000121314	ENSMUSG00000045267	30	1.000	outparalog	7211
ENSG00000121314	ENSG00000212128	36	1.000	outparalog	7211
ENSG00000121314	ENSG00000128519	30	0.875	outparalog	7211
ENSG00000121314	ENSG00000169777	34	1.000	outparalog	7211
ENSG00000121314	ENSMUSG00000051153	36	1.000	outparalog	7211
ENSG00000121314	ENSG00000212127	35	1.000	outparalog	7211
ENSG00000121314	ENSMUSG00000037140	31	1.000	outparalog	7211
ENSG00000121314	ENSG00000121318	40	1.000	outparalog	7211
ENSG00000121314	ENSG00000127362	41	1.000	outparalog	7211
ENSG00000121377	ENSG00000127364	36	1.000	outparalog	7211
ENSG00000121377	ENSMUSG00000045267	35	1.000	outparalog	7211
ENSG00000121377	ENSG00000212128	41	1.000	outparalog	7211
ENSG00000121377	ENSG00000128519	27	0.875	outparalog	7211
ENSG00000121377	ENSG00000169777	32	1.000	outparalog	7211
ENSG00000121377	ENSMUSG00000051153	43	1.000	outparalog	7211
ENSG00000121377	ENSG00000212127	40	1.000	outparalog	7211
ENSG00000121377	ENSMUSG00000037140	36	1.000	outparalog	7211
ENSG00000121377	ENSG00000121318	41	1.000	outparalog	7211
ENSG00000121377	ENSG00000127362	43	1.000	outparalog	7211
ENSG00000127364	ENSMUSG00000037140	67	1.000	ortholog	7211
ENSG00000127364	ENSMUSG00000045267	29	1.000	outparalog	7211
ENSG00000127364	ENSG00000212128	31	1.000	outparalog	7211
ENSG00000127364	ENSG00000128519	32	0.875	outparalog	7211
ENSG00000127364	ENSG00000169777	30	1.000	outparalog	7211
ENSG00000127364	ENSMUSG00000051153	34	1.000	outparalog	7211
ENSG00000127364	ENSG00000212127	29	1.000	outparalog	7211
ENSG00000127364	ENSG00000121318	31	1.000	outparalog	7211
ENSG00000127364	ENSG00000127362	32	1.000	outparalog	7211
ENSG00000128519	ENSMUSG00000045267	29	0.875	outparalog	7211
ENSG00000128519	ENSG00000212128	27	0.875	outparalog	7211
ENSG00000128519	ENSG00000169777	29	0.875	outparalog	7211
ENSG00000128519	ENSMUSG00000051153	27	0.875	outparalog	7211
ENSG00000128519	ENSG00000212127	26	0.875	outparalog	7211
ENSG00000128519	ENSMUSG00000037140	26	0.875	outparalog	7211
ENSG00000128519	ENSG00000121318	29	0.875	outparalog	7211
ENSG00000128519	ENSG00000127362	30	0.875	outparalog	7211
ENSG00000169777	ENSMUSG00000045267	52	1.000	ortholog	7211
ENSG00000169777	ENSG00000212128	31	1.000	outparalog	7211
ENSG00000169777	ENSMUSG00000051153	32	1.000	outparalog	7211
ENSG00000169777	ENSG00000212127	32	1.000	outparalog	7211
ENSG00000169777	ENSMUSG00000037140	29	1.000	outparalog	7211
ENSG00000169777	ENSG00000121318	33	1.000	outparalog	7211
ENSG00000169777	ENSG00000127362	39	1.000	outparalog	7211
ENSG00000127362	ENSMUSG00000045267	36	1.000	outparalog	7211
ENSG00000127362	ENSG00000212128	36	1.000	outparalog	7211
ENSG00000127362	ENSMUSG00000051153	38	1.000	outparalog	7211
ENSG00000127362	ENSG00000212127	35	1.000	outparalog	7211
ENSG00000127362	ENSMUSG00000037140	32	1.000	outparalog	7211
ENSG00000127362	ENSG00000121318	42	1.000	outparalog	7211
ENSG00000212128	ENSMUSG00000045267	31	1.000	outparalog	7211
ENSG00000212128	ENSMUSG00000051153	35	1.000	outparalog	7211
ENSG00000212128	ENSG00000212127	50	1.000	outparalog	7211
ENSG00000212128	ENSMUSG00000037140	32	1.000	outparalog	7211
ENSG00000212128	ENSG00000121318	38	1.000	outparalog	7211
ENSG00000212127	ENSMUSG00000045267	32	1.000	outparalog	7211
ENSG00000212127	ENSMUSG00000051153	35	1.000	outparalog	7211
ENSG00000212127	ENSMUSG00000037140	30	1.000	outparalog	7211
ENSG00000212127	ENSG00000121318	42	1.000	outparalog	7211
ENSG00000121318	ENSMUSG00000051153	55	1.000	one2many ortholog	7211
ENSG00000121318	ENSMUSG00000045267	33	1.000	outparalog	7211
ENSG00000121318	ENSMUSG00000037140	34	1.000	outparalog	7211
ENSMUSG00000045267	ENSMUSG00000051153	35	1.000	outparalog	7211
ENSMUSG00000045267	ENSMUSG00000037140	30	1.000	outparalog	7211
ENSMUSG00000037140	ENSMUSG00000051153	29	1.000	outparalog	7211
ENSG00000128595	ENSMUSG00000029767	98	1.000	ortholog	7213
ENSG00000128595	ENSG00000049449	62	1.000	outparalog	7213
ENSG00000128595	ENSG00000142552	52	0.350	outparalog	7213
ENSG00000049449	ENSMUSG00000029767	62	1.000	outparalog	7213
ENSG00000049449	ENSG00000142552	56	0.350	outparalog	7213
ENSG00000142552	ENSMUSG00000029767	52	0.350	outparalog	7213
ENSG00000164105	ENSMUSG00000031609	96	0.643	ortholog	7233
ENSMUSG00000024032	ENSMUSG00000079129	100	1.000	inparalog	7248
ENSG00000154277	ENSMUSG00000029223	96	0.781	ortholog	7259
ENSG00000154277	ENSMUSG00000021901	27	0.562	outparalog	7259
ENSMUSG00000029223	ENSMUSG00000021901	28	0.611	outparalog	7259
ENSG00000145740	ENSG00000162695	47	0.000	outparalog	7267
ENSG00000145740	ENSMUSG00000054414	47	0.824	outparalog	7267
ENSG00000162695	ENSMUSG00000054414	96	0.279	ortholog	7267
ENSG00000165804	ENSG00000171940	36	1.000	outparalog	7269
ENSG00000099308	ENSMUSG00000053693	64	1.000	outparalog	7271
ENSG00000099308	ENSG00000086015	65	0.750	outparalog	7271
ENSG00000086015	ENSMUSG00000053693	67	0.750	outparalog	7271
ENSG00000167815	ENSMUSG00000005161	93	0.889	ortholog	7275
ENSG00000167815	ENSMUSG00000024997	66	0.000	outparalog	7275
ENSG00000167815	ENSG00000165672	65	0.243	outparalog	7275
ENSG00000167815	ENSG00000123131	69	1.000	outparalog	7275
ENSG00000165672	ENSMUSG00000024997	86	0.433	ortholog	7275
ENSG00000165672	ENSMUSG00000005161	65	0.317	outparalog	7275
ENSG00000165672	ENSG00000123131	55	0.243	outparalog	7275
ENSG00000123131	ENSMUSG00000005161	69	0.889	outparalog	7275
ENSG00000123131	ENSMUSG00000024997	55	0.000	outparalog	7275
ENSMUSG00000005161	ENSMUSG00000024997	66	0.222	outparalog	7275
ENSG00000104064	ENSMUSG00000038766	69	0.367	outparalog	7287
ENSG00000036448	ENSMUSG00000031461	89	0.500	ortholog	7295
ENSG00000036448	ENSMUSG00000024049	49	0.500	outparalog	7295
ENSG00000036448	ENSG00000101605	48	1.000	outparalog	7295
ENSG00000101605	ENSMUSG00000024049	88	0.500	ortholog	7295
ENSG00000101605	ENSMUSG00000031461	49	0.500	outparalog	7295
ENSMUSG00000031461	ENSMUSG00000024049	50	1.000	outparalog	7295
ENSG00000171385	ENSMUSG00000060882	78	0.000	outparalog	7302
ENSG00000089154	ENSMUSG00000041638	94	1.000	ortholog	7318
ENSG00000178802	ENSMUSG00000032306	85	1.000	ortholog	7320
ENSG00000011243	ENSMUSG00000029290	36	0.175	outparalog	7330
ENSG00000128309	ENSG00000128311	59	1.000	outparalog	7348
ENSG00000108349	ENSMUSG00000078676	91	0.833	ortholog	7386
ENSG00000141646	ENSMUSG00000024515	99	0.650	ortholog	7429
ENSG00000154639	ENSMUSG00000022865	90	0.000	ortholog	7472
ENSG00000154639	ENSG00000143167	33	1.000	outparalog	7472
ENSG00000143167	ENSMUSG00000022865	31	0.000	outparalog	7472
ENSG00000130159	ENSMUSG00000066839	74	0.311	ortholog	7474
ENSG00000097021	ENSMUSG00000028937	89	0.000	one2many ortholog	7479
ENSG00000134398	ENSMUSG00000020715	53	0.471	outparalog	7488
ENSG00000134398	ENSG00000178607	54	0.883	outparalog	7488
ENSG00000178607	ENSMUSG00000020715	93	0.098	ortholog	7488
ENSG00000160199	ENSMUSG00000006705	96	0.804	ortholog	7492
ENSG00000160199	ENSMUSG00000035934	64	0.155	outparalog	7492
ENSG00000160199	ENSMUSG00000041420	43	0.321	outparalog	7492
ENSG00000160199	ENSMUSG00000027210	40	0.714	outparalog	7492
ENSG00000160199	ENSG00000177426	33	0.607	outparalog	7492
ENSG00000160199	ENSG00000134138	41	0.508	outparalog	7492
ENSG00000177426	ENSMUSG00000006705	34	0.675	outparalog	7492
ENSG00000177426	ENSMUSG00000035934	29	0.267	outparalog	7492
ENSG00000177426	ENSMUSG00000041420	35	0.600	outparalog	7492
ENSG00000177426	ENSMUSG00000027210	28	0.650	outparalog	7492
ENSG00000177426	ENSG00000134138	28	0.739	outparalog	7492
ENSG00000134138	ENSMUSG00000027210	100	0.222	ortholog	7492
ENSG00000134138	ENSMUSG00000006705	41	0.472	outparalog	7492
ENSG00000134138	ENSMUSG00000035934	43	0.278	outparalog	7492
ENSG00000134138	ENSMUSG00000041420	70	0.611	outparalog	7492
ENSMUSG00000006705	ENSMUSG00000035934	64	0.292	outparalog	7492
ENSMUSG00000006705	ENSMUSG00000041420	43	0.625	outparalog	7492
ENSMUSG00000006705	ENSMUSG00000027210	41	0.688	outparalog	7492
ENSMUSG00000035934	ENSMUSG00000041420	47	0.667	outparalog	7492
ENSMUSG00000035934	ENSMUSG00000027210	42	0.250	outparalog	7492
ENSMUSG00000027210	ENSMUSG00000041420	70	0.417	outparalog	7492
ENSG00000102158	ENSG00000104723	68	1.000	outparalog	7505
ENSG00000135111	ENSMUSG00000018604	94	0.774	ortholog	7521
ENSG00000135111	ENSMUSG00000000093	64	0.714	outparalog	7521
ENSG00000135111	ENSG00000073861	38	0.686	outparalog	7521
ENSG00000135111	ENSG00000121075	43	0.686	outparalog	7521
ENSG00000135111	ENSG00000143178	35	0.321	outparalog	7521
ENSG00000135111	ENSMUSG00000035033	34	0.686	outparalog	7521
ENSG00000135111	ENSMUSG00000030699	41	0.714	outparalog	7521
ENSG00000135111	ENSMUSG00000033943	43	0.686	outparalog	7521
ENSG00000135111	ENSMUSG00000000094	39	0.321	outparalog	7521
ENSG00000135111	ENSMUSG00000026572	37	0.619	outparalog	7521
ENSG00000135111	ENSMUSG00000018263	40	0.686	outparalog	7521
ENSG00000135111	ENSG00000089225	40	0.670	outparalog	7521
ENSG00000135111	ENSG00000136535	37	0.686	outparalog	7521
ENSG00000135111	ENSG00000122145	37	0.686	outparalog	7521
ENSG00000135111	ENSG00000121068	64	0.929	outparalog	7521
ENSG00000135111	ENSMUSG00000031965	46	0.571	outparalog	7521
ENSG00000135111	ENSG00000167800	45	0.321	outparalog	7521
ENSG00000073861	ENSMUSG00000000093	41	0.857	outparalog	7521
ENSG00000073861	ENSG00000121075	41	1.000	outparalog	7521
ENSG00000073861	ENSG00000143178	39	0.350	outparalog	7521
ENSG00000073861	ENSMUSG00000018604	37	0.917	outparalog	7521
ENSG00000073861	ENSMUSG00000035033	46	1.000	outparalog	7521
ENSG00000073861	ENSMUSG00000030699	41	0.800	outparalog	7521
ENSG00000073861	ENSMUSG00000033943	45	1.000	outparalog	7521
ENSG00000073861	ENSMUSG00000000094	40	0.350	outparalog	7521
ENSG00000073861	ENSMUSG00000026572	37	0.917	outparalog	7521
ENSG00000073861	ENSMUSG00000018263	41	0.800	outparalog	7521
ENSG00000073861	ENSG00000089225	39	0.812	outparalog	7521
ENSG00000073861	ENSG00000136535	48	1.000	outparalog	7521
ENSG00000073861	ENSG00000122145	32	1.000	outparalog	7521
ENSG00000073861	ENSG00000121068	39	0.733	outparalog	7521
ENSG00000073861	ENSMUSG00000031965	33	0.857	outparalog	7521
ENSG00000073861	ENSG00000167800	40	0.350	outparalog	7521
ENSG00000121075	ENSMUSG00000000094	94	0.350	ortholog	7521
ENSG00000121075	ENSMUSG00000000093	40	0.857	outparalog	7521
ENSG00000121075	ENSG00000143178	36	0.350	outparalog	7521
ENSG00000121075	ENSMUSG00000018604	40	0.917	outparalog	7521
ENSG00000121075	ENSMUSG00000035033	35	1.000	outparalog	7521
ENSG00000121075	ENSMUSG00000030699	42	0.800	outparalog	7521
ENSG00000121075	ENSMUSG00000033943	46	1.000	outparalog	7521
ENSG00000121075	ENSMUSG00000026572	37	0.917	outparalog	7521
ENSG00000121075	ENSMUSG00000018263	61	0.800	outparalog	7521
ENSG00000121075	ENSG00000089225	59	0.812	outparalog	7521
ENSG00000121075	ENSG00000136535	36	1.000	outparalog	7521
ENSG00000121075	ENSG00000122145	37	1.000	outparalog	7521
ENSG00000121075	ENSG00000121068	40	0.733	outparalog	7521
ENSG00000121075	ENSMUSG00000031965	44	0.857	outparalog	7521
ENSG00000121075	ENSG00000167800	46	0.350	outparalog	7521
ENSG00000143178	ENSMUSG00000026572	92	0.333	ortholog	7521
ENSG00000143178	ENSMUSG00000000093	36	0.321	outparalog	7521
ENSG00000143178	ENSMUSG00000018604	36	0.333	outparalog	7521
ENSG00000143178	ENSMUSG00000035033	38	0.350	outparalog	7521
ENSG00000143178	ENSMUSG00000030699	39	0.000	outparalog	7521
ENSG00000143178	ENSMUSG00000033943	48	0.350	outparalog	7521
ENSG00000143178	ENSMUSG00000000094	36	0.000	outparalog	7521
ENSG00000143178	ENSMUSG00000018263	37	0.350	outparalog	7521
ENSG00000143178	ENSG00000089225	37	0.625	outparalog	7521
ENSG00000143178	ENSG00000136535	39	0.350	outparalog	7521
ENSG00000143178	ENSG00000122145	34	0.350	outparalog	7521
ENSG00000143178	ENSG00000121068	36	0.333	outparalog	7521
ENSG00000143178	ENSMUSG00000031965	39	0.321	outparalog	7521
ENSG00000143178	ENSG00000167800	40	1.000	outparalog	7521
ENSG00000089225	ENSMUSG00000018263	96	0.650	ortholog	7521
ENSG00000089225	ENSMUSG00000000093	39	0.804	outparalog	7521
ENSG00000089225	ENSMUSG00000018604	39	0.729	outparalog	7521
ENSG00000089225	ENSMUSG00000035033	39	0.812	outparalog	7521
ENSG00000089225	ENSMUSG00000030699	42	0.688	outparalog	7521
ENSG00000089225	ENSMUSG00000033943	47	0.812	outparalog	7521
ENSG00000089225	ENSMUSG00000000094	60	0.625	outparalog	7521
ENSG00000089225	ENSMUSG00000026572	38	0.875	outparalog	7521
ENSG00000089225	ENSG00000136535	38	0.812	outparalog	7521
ENSG00000089225	ENSG00000122145	36	0.812	outparalog	7521
ENSG00000089225	ENSG00000121068	38	0.729	outparalog	7521
ENSG00000089225	ENSMUSG00000031965	45	0.804	outparalog	7521
ENSG00000089225	ENSG00000167800	46	0.625	outparalog	7521
ENSG00000136535	ENSMUSG00000035033	99	1.000	ortholog	7521
ENSG00000136535	ENSMUSG00000000093	37	0.857	outparalog	7521
ENSG00000136535	ENSMUSG00000018604	37	0.917	outparalog	7521
ENSG00000136535	ENSMUSG00000030699	37	0.800	outparalog	7521
ENSG00000136535	ENSMUSG00000033943	46	1.000	outparalog	7521
ENSG00000136535	ENSMUSG00000000094	35	0.350	outparalog	7521
ENSG00000136535	ENSMUSG00000026572	39	0.917	outparalog	7521
ENSG00000136535	ENSMUSG00000018263	37	0.800	outparalog	7521
ENSG00000136535	ENSG00000122145	34	1.000	outparalog	7521
ENSG00000136535	ENSG00000121068	36	0.733	outparalog	7521
ENSG00000136535	ENSMUSG00000031965	36	0.857	outparalog	7521
ENSG00000136535	ENSG00000167800	40	0.350	outparalog	7521
ENSG00000122145	ENSMUSG00000000093	36	0.857	outparalog	7521
ENSG00000122145	ENSMUSG00000018604	36	0.917	outparalog	7521
ENSG00000122145	ENSMUSG00000035033	32	1.000	outparalog	7521
ENSG00000122145	ENSMUSG00000030699	36	0.800	outparalog	7521
ENSG00000122145	ENSMUSG00000033943	44	1.000	outparalog	7521
ENSG00000122145	ENSMUSG00000000094	35	0.350	outparalog	7521
ENSG00000122145	ENSMUSG00000026572	34	0.917	outparalog	7521
ENSG00000122145	ENSMUSG00000018263	36	0.800	outparalog	7521
ENSG00000122145	ENSG00000121068	38	0.733	outparalog	7521
ENSG00000122145	ENSMUSG00000031965	43	0.857	outparalog	7521
ENSG00000122145	ENSG00000167800	42	0.350	outparalog	7521
ENSG00000121068	ENSMUSG00000000093	96	0.774	ortholog	7521
ENSG00000121068	ENSMUSG00000018604	64	0.833	outparalog	7521
ENSG00000121068	ENSMUSG00000035033	35	0.733	outparalog	7521
ENSG00000121068	ENSMUSG00000030699	40	0.750	outparalog	7521
ENSG00000121068	ENSMUSG00000033943	43	0.733	outparalog	7521
ENSG00000121068	ENSMUSG00000000094	41	0.333	outparalog	7521
ENSG00000121068	ENSMUSG00000026572	37	0.667	outparalog	7521
ENSG00000121068	ENSMUSG00000018263	37	0.733	outparalog	7521
ENSG00000121068	ENSMUSG00000031965	44	0.619	outparalog	7521
ENSG00000121068	ENSG00000167800	46	0.333	outparalog	7521
ENSG00000167800	ENSMUSG00000000093	47	0.321	outparalog	7521
ENSG00000167800	ENSMUSG00000018604	44	0.333	outparalog	7521
ENSG00000167800	ENSMUSG00000035033	39	0.350	outparalog	7521
ENSG00000167800	ENSMUSG00000030699	43	0.000	outparalog	7521
ENSG00000167800	ENSMUSG00000033943	45	0.350	outparalog	7521
ENSG00000167800	ENSMUSG00000000094	46	0.000	outparalog	7521
ENSG00000167800	ENSMUSG00000026572	37	0.333	outparalog	7521
ENSG00000167800	ENSMUSG00000018263	48	0.350	outparalog	7521
ENSG00000167800	ENSMUSG00000031965	45	0.321	outparalog	7521
ENSMUSG00000000093	ENSMUSG00000018604	65	0.929	outparalog	7521
ENSMUSG00000000093	ENSMUSG00000035033	38	0.857	outparalog	7521
ENSMUSG00000000093	ENSMUSG00000030699	40	0.714	outparalog	7521
ENSMUSG00000000093	ENSMUSG00000033943	44	0.857	outparalog	7521
ENSMUSG00000000093	ENSMUSG00000000094	40	0.643	outparalog	7521
ENSMUSG00000000093	ENSMUSG00000026572	37	0.929	outparalog	7521
ENSMUSG00000000093	ENSMUSG00000018263	38	0.686	outparalog	7521
ENSMUSG00000000093	ENSMUSG00000031965	44	0.857	outparalog	7521
ENSMUSG00000018604	ENSMUSG00000035033	35	0.917	outparalog	7521
ENSMUSG00000018604	ENSMUSG00000030699	41	0.750	outparalog	7521
ENSMUSG00000018604	ENSMUSG00000033943	43	0.917	outparalog	7521
ENSMUSG00000018604	ENSMUSG00000000094	39	0.333	outparalog	7521
ENSMUSG00000018604	ENSMUSG00000026572	35	0.833	outparalog	7521
ENSMUSG00000018604	ENSMUSG00000018263	40	0.733	outparalog	7521
ENSMUSG00000018604	ENSMUSG00000031965	44	0.774	outparalog	7521
ENSMUSG00000035033	ENSMUSG00000030699	36	0.800	outparalog	7521
ENSMUSG00000035033	ENSMUSG00000033943	46	1.000	outparalog	7521
ENSMUSG00000035033	ENSMUSG00000000094	35	0.350	outparalog	7521
ENSMUSG00000035033	ENSMUSG00000026572	39	0.917	outparalog	7521
ENSMUSG00000035033	ENSMUSG00000018263	38	0.800	outparalog	7521
ENSMUSG00000035033	ENSMUSG00000031965	36	0.857	outparalog	7521
ENSMUSG00000030699	ENSMUSG00000033943	48	0.800	outparalog	7521
ENSMUSG00000030699	ENSMUSG00000000094	42	0.417	outparalog	7521
ENSMUSG00000030699	ENSMUSG00000026572	39	0.750	outparalog	7521
ENSMUSG00000030699	ENSMUSG00000018263	42	0.800	outparalog	7521
ENSMUSG00000030699	ENSMUSG00000031965	42	0.714	outparalog	7521
ENSMUSG00000033943	ENSMUSG00000000094	45	0.350	outparalog	7521
ENSMUSG00000033943	ENSMUSG00000026572	47	0.917	outparalog	7521
ENSMUSG00000033943	ENSMUSG00000018263	46	0.800	outparalog	7521
ENSMUSG00000033943	ENSMUSG00000031965	48	0.857	outparalog	7521
ENSMUSG00000000094	ENSMUSG00000026572	36	0.667	outparalog	7521
ENSMUSG00000000094	ENSMUSG00000018263	60	0.350	outparalog	7521
ENSMUSG00000000094	ENSMUSG00000031965	42	0.643	outparalog	7521
ENSMUSG00000026572	ENSMUSG00000018263	38	0.733	outparalog	7521
ENSMUSG00000026572	ENSMUSG00000031965	40	0.929	outparalog	7521
ENSMUSG00000018263	ENSMUSG00000031965	45	0.857	outparalog	7521
ENSG00000128626	ENSG00000186468	38	0.675	outparalog	7522
ENSG00000107984	ENSMUSG00000024868	83	0.643	ortholog	7533
ENSG00000117877	ENSMUSG00000047649	61	1.000	ortholog	7541
ENSG00000013583	ENSMUSG00000042770	86	0.562	ortholog	7544
ENSG00000175868	ENSMUSG00000030669	59	0.600	outparalog	7547
ENSG00000138449	ENSMUSG00000025993	91	1.000	ortholog	7559
ENSG00000158578	ENSMUSG00000025270	90	0.909	ortholog	7565
ENSG00000154122	ENSMUSG00000022265	98	0.833	ortholog	7581
ENSMUSG00000026829	ENSMUSG00000015787	45	0.729	outparalog	7625
ENSG00000114126	ENSMUSG00000032411	96	0.400	ortholog	7676
ENSG00000114126	ENSMUSG00000038482	66	0.514	outparalog	7676
ENSG00000114126	ENSG00000198176	65	0.857	outparalog	7676
ENSG00000198176	ENSMUSG00000038482	95	0.571	ortholog	7676
ENSG00000198176	ENSMUSG00000032411	68	0.343	outparalog	7676
ENSMUSG00000038482	ENSMUSG00000032411	69	0.857	outparalog	7676
ENSG00000119318	ENSG00000179262	68	1.000	outparalog	7713
ENSG00000173473	ENSG00000139613	68	1.000	outparalog	7743
ENSG00000083123	ENSMUSG00000032263	97	0.433	ortholog	7759
ENSG00000083123	ENSG00000168291	36	0.533	outparalog	7759
ENSG00000168291	ENSMUSG00000032263	36	0.500	outparalog	7759
ENSG00000158571	ENSG00000123836	69	0.735	outparalog	7760
ENSG00000049319	ENSMUSG00000038541	75	0.625	ortholog	7778
ENSG00000049319	ENSG00000145545	49	0.000	outparalog	7778
ENSG00000049319	ENSMUSG00000021594	48	0.625	outparalog	7778
ENSG00000145545	ENSMUSG00000021594	62	0.000	ortholog	7778
ENSG00000145545	ENSMUSG00000038541	47	0.000	outparalog	7778
ENSMUSG00000038541	ENSMUSG00000021594	49	1.000	outparalog	7778
ENSG00000127324	ENSMUSG00000030342	38	0.000	outparalog	7798
ENSG00000127324	ENSMUSG00000025511	38	0.000	outparalog	7798
ENSG00000127324	ENSG00000010278	39	0.000	outparalog	7798
ENSG00000127324	ENSG00000000003	29	1.000	outparalog	7798
ENSG00000127324	ENSG00000177697	32	0.000	outparalog	7798
ENSG00000127324	ENSG00000085117	38	0.000	outparalog	7798
ENSG00000010278	ENSMUSG00000030342	90	1.000	ortholog	7798
ENSG00000010278	ENSMUSG00000025511	29	1.000	outparalog	7798
ENSG00000010278	ENSG00000000003	26	0.000	outparalog	7798
ENSG00000010278	ENSG00000177697	40	1.000	outparalog	7798
ENSG00000010278	ENSG00000085117	35	1.000	outparalog	7798
ENSG00000000003	ENSMUSG00000030342	25	0.000	outparalog	7798
ENSG00000000003	ENSMUSG00000025511	25	0.000	outparalog	7798
ENSG00000000003	ENSG00000177697	32	0.000	outparalog	7798
ENSG00000000003	ENSG00000085117	29	0.000	outparalog	7798
ENSG00000177697	ENSMUSG00000030342	37	1.000	outparalog	7798
ENSG00000177697	ENSMUSG00000025511	35	1.000	outparalog	7798
ENSG00000177697	ENSG00000085117	31	1.000	outparalog	7798
ENSG00000085117	ENSMUSG00000030342	33	1.000	outparalog	7798
ENSG00000085117	ENSMUSG00000025511	35	1.000	outparalog	7798
ENSMUSG00000030342	ENSMUSG00000025511	29	1.000	outparalog	7798
ENSG00000156508	ENSG00000101210	93	0.611	outparalog	7806
ENSG00000156508	ENSMUSG00000016349	93	0.156	outparalog	7806
ENSG00000156508	ENSG00000112339	41	0.944	outparalog	7806
ENSG00000156508	ENSG00000103342	40	0.183	outparalog	7806
ENSG00000101210	ENSMUSG00000016349	100	0.350	ortholog	7806
ENSG00000101210	ENSG00000112339	41	0.312	outparalog	7806
ENSG00000101210	ENSG00000103342	38	0.571	outparalog	7806
ENSG00000112339	ENSMUSG00000016349	41	0.163	outparalog	7806
ENSG00000112339	ENSG00000103342	36	0.098	outparalog	7806
ENSG00000103342	ENSMUSG00000016349	38	0.543	outparalog	7806
ENSMUSG00000032294	ENSMUSG00000041237	69	1.000	outparalog	7810
ENSG00000173432	ENSMUSG00000074115	72	0.750	outparalog	7844
ENSG00000173432	ENSMUSG00000057465	72	0.750	outparalog	7844
ENSMUSG00000074115	ENSMUSG00000057465	93	1.000	inparalog	7844
ENSG00000197548	ENSMUSG00000030314	93	0.800	one2many ortholog	7853
ENSG00000047365	ENSMUSG00000032812	40	0.350	outparalog	7858
ENSG00000047365	ENSMUSG00000024451	40	0.150	outparalog	7858
ENSG00000047365	ENSG00000120318	40	0.917	outparalog	7858
ENSG00000120318	ENSMUSG00000024451	89	0.133	ortholog	7858
ENSG00000120318	ENSMUSG00000032812	39	0.333	outparalog	7858
ENSMUSG00000032812	ENSMUSG00000024451	39	0.600	outparalog	7858
ENSG00000164400	ENSMUSG00000018916	56	0.589	ortholog	7861
ENSG00000150779	ENSG00000126953	49	0.643	outparalog	7862
ENSG00000100330	ENSMUSG00000015214	39	0.625	outparalog	7873
ENSG00000100330	ENSG00000133812	24	0.000	outparalog	7873
ENSG00000100330	ENSMUSG00000036529	28	0.000	outparalog	7873
ENSG00000100330	ENSG00000003987	37	0.938	outparalog	7873
ENSG00000100330	ENSMUSG00000031918	43	0.540	outparalog	7873
ENSG00000100330	ENSG00000108389	53	0.938	outparalog	7873
ENSG00000100330	ENSG00000087053	44	0.625	outparalog	7873
ENSG00000100330	ENSMUSG00000038371	25	0.000	outparalog	7873
ENSG00000100330	ENSMUSG00000035078	34	0.000	outparalog	7873
ENSG00000100330	ENSMUSG00000039431	38	0.625	outparalog	7873
ENSG00000133812	ENSMUSG00000038371	94	0.583	ortholog	7873
ENSG00000133812	ENSMUSG00000015214	34	0.000	outparalog	7873
ENSG00000133812	ENSMUSG00000036529	61	0.000	outparalog	7873
ENSG00000133812	ENSG00000003987	32	0.000	outparalog	7873
ENSG00000133812	ENSMUSG00000031918	37	0.591	outparalog	7873
ENSG00000133812	ENSG00000108389	27	0.000	outparalog	7873
ENSG00000133812	ENSG00000087053	37	0.625	outparalog	7873
ENSG00000133812	ENSMUSG00000035078	35	0.833	outparalog	7873
ENSG00000133812	ENSMUSG00000039431	33	0.625	outparalog	7873
ENSG00000003987	ENSMUSG00000039431	95	0.670	ortholog	7873
ENSG00000003987	ENSMUSG00000015214	38	0.670	outparalog	7873
ENSG00000003987	ENSMUSG00000036529	35	0.000	outparalog	7873
ENSG00000003987	ENSMUSG00000031918	40	0.584	outparalog	7873
ENSG00000003987	ENSG00000108389	38	1.000	outparalog	7873
ENSG00000003987	ENSG00000087053	40	0.670	outparalog	7873
ENSG00000003987	ENSMUSG00000038371	34	0.000	outparalog	7873
ENSG00000003987	ENSMUSG00000035078	39	0.000	outparalog	7873
ENSG00000108389	ENSMUSG00000015214	37	0.670	outparalog	7873
ENSG00000108389	ENSMUSG00000036529	26	0.000	outparalog	7873
ENSG00000108389	ENSMUSG00000031918	40	0.584	outparalog	7873
ENSG00000108389	ENSG00000087053	41	0.670	outparalog	7873
ENSG00000108389	ENSMUSG00000038371	25	0.000	outparalog	7873
ENSG00000108389	ENSMUSG00000035078	38	0.000	outparalog	7873
ENSG00000108389	ENSMUSG00000039431	38	0.670	outparalog	7873
ENSG00000087053	ENSMUSG00000031918	97	0.864	ortholog	7873
ENSG00000087053	ENSMUSG00000015214	69	0.750	outparalog	7873
ENSG00000087053	ENSMUSG00000036529	36	0.000	outparalog	7873
ENSG00000087053	ENSMUSG00000038371	37	0.208	outparalog	7873
ENSG00000087053	ENSMUSG00000035078	39	0.458	outparalog	7873
ENSG00000087053	ENSMUSG00000039431	40	1.000	outparalog	7873
ENSMUSG00000015214	ENSMUSG00000036529	35	0.000	outparalog	7873
ENSMUSG00000015214	ENSMUSG00000031918	68	0.648	outparalog	7873
ENSMUSG00000015214	ENSMUSG00000038371	34	0.000	outparalog	7873
ENSMUSG00000015214	ENSMUSG00000035078	38	0.000	outparalog	7873
ENSMUSG00000015214	ENSMUSG00000039431	39	0.750	outparalog	7873
ENSMUSG00000036529	ENSMUSG00000031918	36	0.000	outparalog	7873
ENSMUSG00000036529	ENSMUSG00000038371	60	0.250	outparalog	7873
ENSMUSG00000036529	ENSMUSG00000035078	38	0.250	outparalog	7873
ENSMUSG00000036529	ENSMUSG00000039431	35	0.000	outparalog	7873
ENSMUSG00000031918	ENSMUSG00000038371	36	0.436	outparalog	7873
ENSMUSG00000031918	ENSMUSG00000035078	39	0.424	outparalog	7873
ENSMUSG00000031918	ENSMUSG00000039431	40	0.864	outparalog	7873
ENSMUSG00000038371	ENSMUSG00000035078	36	0.625	outparalog	7873
ENSMUSG00000038371	ENSMUSG00000039431	34	0.208	outparalog	7873
ENSMUSG00000035078	ENSMUSG00000039431	38	0.458	outparalog	7873
ENSG00000113916	ENSMUSG00000022508	95	1.000	ortholog	7875
ENSG00000113916	ENSMUSG00000000317	58	0.875	outparalog	7875
ENSMUSG00000022508	ENSMUSG00000000317	59	0.875	outparalog	7875
ENSG00000136816	ENSMUSG00000026849	66	0.833	outparalog	7904
ENSG00000136816	ENSG00000136827	68	0.650	outparalog	7904
ENSG00000136827	ENSMUSG00000026849	91	0.600	ortholog	7904
ENSG00000147883	ENSMUSG00000066860	50	0.591	outparalog	7905
ENSG00000147883	ENSG00000123080	47	1.000	outparalog	7905
ENSG00000147883	ENSG00000129355	50	0.909	outparalog	7905
ENSG00000123080	ENSMUSG00000066860	46	0.591	outparalog	7905
ENSG00000123080	ENSG00000129355	45	0.909	outparalog	7905
ENSG00000129355	ENSMUSG00000066860	87	0.000	one2many ortholog	7905
ENSG00000179818	ENSMUSG00000033508	74	1.000	ortholog	7916
ENSG00000087510	ENSMUSG00000028640	87	0.929	ortholog	7935
ENSG00000087510	ENSMUSG00000042596	53	0.589	outparalog	7935
ENSG00000087510	ENSMUSG00000025927	64	0.643	outparalog	7935
ENSG00000087510	ENSG00000008196	63	0.792	outparalog	7935
ENSG00000087510	ENSMUSG00000042477	58	0.670	outparalog	7935
ENSG00000087510	ENSG00000137203	69	0.536	outparalog	7935
ENSG00000087510	ENSMUSG00000021359	68	0.929	outparalog	7935
ENSG00000008196	ENSMUSG00000025927	100	0.583	ortholog	7935
ENSG00000008196	ENSMUSG00000042596	58	0.667	outparalog	7935
ENSG00000008196	ENSMUSG00000028640	61	0.750	outparalog	7935
ENSG00000008196	ENSMUSG00000042477	69	0.521	outparalog	7935
ENSG00000008196	ENSG00000137203	77	0.833	outparalog	7935
ENSG00000008196	ENSMUSG00000021359	77	0.750	outparalog	7935
ENSG00000137203	ENSMUSG00000021359	99	0.438	ortholog	7935
ENSG00000137203	ENSMUSG00000042596	59	0.750	outparalog	7935
ENSG00000137203	ENSMUSG00000025927	77	0.625	outparalog	7935
ENSG00000137203	ENSMUSG00000028640	65	0.438	outparalog	7935
ENSG00000137203	ENSMUSG00000042477	64	0.375	outparalog	7935
ENSMUSG00000042596	ENSMUSG00000025927	57	0.750	outparalog	7935
ENSMUSG00000042596	ENSMUSG00000028640	48	0.625	outparalog	7935
ENSMUSG00000042596	ENSMUSG00000042477	53	0.375	outparalog	7935
ENSMUSG00000042596	ENSMUSG00000021359	59	0.625	outparalog	7935
ENSMUSG00000025927	ENSMUSG00000028640	61	0.667	outparalog	7935
ENSMUSG00000025927	ENSMUSG00000042477	69	0.625	outparalog	7935
ENSMUSG00000025927	ENSMUSG00000021359	77	0.667	outparalog	7935
ENSMUSG00000028640	ENSMUSG00000042477	60	0.583	outparalog	7935
ENSMUSG00000028640	ENSMUSG00000021359	64	1.000	outparalog	7935
ENSMUSG00000042477	ENSMUSG00000021359	64	0.583	outparalog	7935
ENSG00000081923	ENSMUSG00000003341	51	1.000	outparalog	7937
ENSG00000081923	ENSG00000058063	37	1.000	outparalog	7937
ENSG00000058063	ENSMUSG00000003341	36	1.000	outparalog	7937
ENSG00000108641	ENSMUSG00000038593	32	0.000	outparalog	7940
ENSG00000174444	ENSMUSG00000032399	95	0.667	ortholog	7972
ENSG00000104320	ENSMUSG00000028224	72	0.786	ortholog	7982
ENSG00000186009	ENSG00000143153	33	0.881	outparalog	7987
ENSG00000186009	ENSG00000129244	41	0.841	outparalog	7987
ENSG00000186009	ENSG00000069849	37	0.000	outparalog	7987
ENSG00000143153	ENSG00000129244	43	0.958	outparalog	7987
ENSG00000143153	ENSG00000069849	41	0.000	outparalog	7987
ENSG00000129244	ENSG00000069849	50	0.542	outparalog	7987
ENSG00000104881	ENSG00000088808	39	0.643	outparalog	7990
ENSG00000124253	ENSMUSG00000027513	91	0.917	ortholog	7991
ENSG00000124788	ENSMUSG00000046876	90	0.333	ortholog	7995
ENSMUSG00000006546	ENSMUSG00000000724	55	1.000	outparalog	8006
ENSMUSG00000006546	ENSMUSG00000033501	35	0.643	outparalog	8006
ENSMUSG00000006546	ENSMUSG00000042240	42	1.000	outparalog	8006
ENSMUSG00000006546	ENSMUSG00000025952	39	0.643	outparalog	8006
ENSMUSG00000000724	ENSMUSG00000033501	39	0.643	outparalog	8006
ENSMUSG00000000724	ENSMUSG00000042240	47	1.000	outparalog	8006
ENSMUSG00000000724	ENSMUSG00000025952	36	0.643	outparalog	8006
ENSMUSG00000033501	ENSMUSG00000042240	34	0.643	outparalog	8006
ENSMUSG00000033501	ENSMUSG00000025952	52	1.000	outparalog	8006
ENSMUSG00000042240	ENSMUSG00000025952	37	0.643	outparalog	8006
ENSG00000151665	ENSMUSG00000024145	88	0.750	ortholog	8022
ENSG00000167193	ENSMUSG00000017776	100	0.500	ortholog	8027
ENSG00000167193	ENSMUSG00000006134	67	0.750	outparalog	8027
ENSG00000167193	ENSG00000099942	67	0.321	outparalog	8027
ENSG00000099942	ENSMUSG00000006134	97	0.571	ortholog	8027
ENSG00000099942	ENSMUSG00000017776	67	0.321	outparalog	8027
ENSMUSG00000017776	ENSMUSG00000006134	67	0.750	outparalog	8027
ENSG00000134480	ENSMUSG00000021548	95	0.000	ortholog	8036
ENSMUSG00000042589	ENSMUSG00000029705	49	0.675	outparalog	8041
ENSG00000140992	ENSMUSG00000024122	95	0.900	outparalog	8060
ENSG00000105963	ENSG00000151693	30	0.600	outparalog	8063
ENSG00000105963	ENSMUSG00000022377	30	0.600	outparalog	8063
ENSG00000151693	ENSMUSG00000022377	63	1.000	outparalog	8063
ENSG00000197471	ENSMUSG00000051457	55	0.500	ortholog	8069
ENSG00000184009	ENSG00000159251	94	0.500	outparalog	8086
ENSG00000184009	ENSG00000115091	41	0.000	outparalog	8086
ENSG00000184009	ENSG00000075624	99	0.750	outparalog	8086
ENSG00000184009	ENSG00000143632	94	0.571	outparalog	8086
ENSG00000184009	ENSMUSG00000062825	98	1.000	outparalog	8086
ENSG00000184009	ENSG00000187003	44	1.000	outparalog	8086
ENSG00000184009	ENSG00000148156	45	1.000	outparalog	8086
ENSG00000184009	ENSG00000133627	42	0.000	outparalog	8086
ENSG00000184009	ENSMUSG00000026341	41	0.000	outparalog	8086
ENSG00000133627	ENSG00000159251	42	0.000	outparalog	8086
ENSG00000133627	ENSG00000115091	91	1.000	outparalog	8086
ENSG00000133627	ENSG00000075624	42	0.750	outparalog	8086
ENSG00000133627	ENSG00000143632	42	0.571	outparalog	8086
ENSG00000133627	ENSMUSG00000062825	41	0.000	outparalog	8086
ENSG00000133627	ENSG00000187003	34	0.000	outparalog	8086
ENSG00000133627	ENSG00000148156	34	0.000	outparalog	8086
ENSG00000133627	ENSMUSG00000026341	90	1.000	outparalog	8086
ENSG00000159251	ENSG00000115091	41	0.000	outparalog	8086
ENSG00000159251	ENSG00000075624	94	0.375	outparalog	8086
ENSG00000159251	ENSG00000143632	99	0.286	outparalog	8086
ENSG00000159251	ENSMUSG00000062825	93	0.500	outparalog	8086
ENSG00000159251	ENSG00000187003	44	0.500	outparalog	8086
ENSG00000159251	ENSG00000148156	44	0.500	outparalog	8086
ENSG00000159251	ENSMUSG00000026341	41	0.000	outparalog	8086
ENSG00000115091	ENSMUSG00000026341	100	1.000	ortholog	8086
ENSG00000115091	ENSG00000075624	41	0.750	outparalog	8086
ENSG00000115091	ENSG00000143632	41	0.571	outparalog	8086
ENSG00000115091	ENSMUSG00000062825	40	0.000	outparalog	8086
ENSG00000115091	ENSG00000187003	36	0.000	outparalog	8086
ENSG00000115091	ENSG00000148156	35	0.000	outparalog	8086
ENSG00000075624	ENSG00000143632	94	0.643	outparalog	8086
ENSG00000075624	ENSMUSG00000062825	97	0.750	outparalog	8086
ENSG00000075624	ENSG00000187003	44	0.750	outparalog	8086
ENSG00000075624	ENSG00000148156	45	0.750	outparalog	8086
ENSG00000075624	ENSMUSG00000026341	41	0.750	outparalog	8086
ENSG00000143632	ENSMUSG00000062825	92	0.571	outparalog	8086
ENSG00000143632	ENSG00000187003	44	0.571	outparalog	8086
ENSG00000143632	ENSG00000148156	43	0.571	outparalog	8086
ENSG00000143632	ENSMUSG00000026341	41	0.571	outparalog	8086
ENSG00000187003	ENSMUSG00000062825	44	1.000	outparalog	8086
ENSG00000187003	ENSG00000148156	59	1.000	outparalog	8086
ENSG00000187003	ENSMUSG00000026341	35	0.000	outparalog	8086
ENSG00000148156	ENSMUSG00000062825	45	1.000	outparalog	8086
ENSG00000148156	ENSMUSG00000026341	35	0.000	outparalog	8086
ENSMUSG00000062825	ENSMUSG00000026341	40	0.000	outparalog	8086
ENSG00000085840	ENSMUSG00000028587	69	0.875	ortholog	8105
ENSG00000085840	ENSMUSG00000017499	35	0.375	outparalog	8105
ENSG00000085840	ENSG00000094804	34	0.583	outparalog	8105
ENSG00000094804	ENSMUSG00000017499	81	0.417	ortholog	8105
ENSG00000094804	ENSMUSG00000028587	31	0.333	outparalog	8105
ENSMUSG00000017499	ENSMUSG00000028587	33	0.417	outparalog	8105
ENSG00000099985	ENSMUSG00000058755	51	0.833	ortholog	8116
ENSG00000125870	ENSG00000077312	70	1.000	outparalog	8123
ENSG00000198056	ENSMUSG00000025395	90	0.000	ortholog	8129
ENSG00000175040	ENSMUSG00000033350	95	0.900	ortholog	8130
ENSG00000175040	ENSG00000122863	30	0.733	outparalog	8130
ENSG00000175040	ENSG00000140835	38	1.000	outparalog	8130
ENSG00000175040	ENSG00000183196	43	1.000	outparalog	8130
ENSG00000175040	ENSMUSG00000031952	40	1.000	outparalog	8130
ENSG00000175040	ENSG00000175264	34	0.800	outparalog	8130
ENSG00000175040	ENSG00000147119	48	0.857	outparalog	8130
ENSG00000175040	ENSG00000135702	44	1.000	outparalog	8130
ENSG00000122863	ENSMUSG00000033350	30	0.833	outparalog	8130
ENSG00000122863	ENSG00000140835	35	0.733	outparalog	8130
ENSG00000122863	ENSG00000183196	41	0.733	outparalog	8130
ENSG00000122863	ENSMUSG00000031952	40	0.733	outparalog	8130
ENSG00000122863	ENSG00000175264	44	0.733	outparalog	8130
ENSG00000122863	ENSG00000147119	37	0.929	outparalog	8130
ENSG00000122863	ENSG00000135702	36	0.733	outparalog	8130
ENSG00000140835	ENSMUSG00000033350	39	0.900	outparalog	8130
ENSG00000140835	ENSG00000183196	58	1.000	outparalog	8130
ENSG00000140835	ENSMUSG00000031952	58	1.000	outparalog	8130
ENSG00000140835	ENSG00000175264	37	0.800	outparalog	8130
ENSG00000140835	ENSG00000147119	37	0.857	outparalog	8130
ENSG00000140835	ENSG00000135702	53	1.000	outparalog	8130
ENSG00000175264	ENSMUSG00000033350	34	0.900	outparalog	8130
ENSG00000175264	ENSG00000183196	38	0.800	outparalog	8130
ENSG00000175264	ENSMUSG00000031952	38	0.800	outparalog	8130
ENSG00000175264	ENSG00000147119	35	0.686	outparalog	8130
ENSG00000175264	ENSG00000135702	35	0.800	outparalog	8130
ENSG00000147119	ENSMUSG00000033350	47	0.786	outparalog	8130
ENSG00000147119	ENSG00000183196	42	0.857	outparalog	8130
ENSG00000147119	ENSMUSG00000031952	39	0.857	outparalog	8130
ENSG00000147119	ENSG00000135702	40	0.857	outparalog	8130
ENSG00000183196	ENSMUSG00000031952	83	1.000	one2many ortholog	8130
ENSG00000183196	ENSMUSG00000033350	43	0.900	outparalog	8130
ENSG00000183196	ENSG00000135702	86	1.000	inparalog	8130
ENSG00000135702	ENSMUSG00000031952	76	1.000	one2many ortholog	8130
ENSG00000135702	ENSMUSG00000033350	43	0.900	outparalog	8130
ENSMUSG00000033350	ENSMUSG00000031952	42	0.900	outparalog	8130
ENSG00000156709	ENSMUSG00000036932	92	0.000	ortholog	8137
ENSG00000167272	ENSMUSG00000060152	90	0.000	ortholog	8146
ENSG00000111667	ENSG00000058056	62	0.889	outparalog	8156
ENSG00000137076	ENSMUSG00000028465	99	0.667	ortholog	8159
ENSG00000137076	ENSG00000171914	76	0.667	outparalog	8159
ENSG00000137076	ENSG00000127946	31	0.367	outparalog	8159
ENSG00000137076	ENSMUSG00000000915	33	0.625	outparalog	8159
ENSG00000171914	ENSG00000127946	31	0.700	outparalog	8159
ENSG00000171914	ENSMUSG00000000915	34	0.750	outparalog	8159
ENSG00000171914	ENSMUSG00000028465	76	1.000	outparalog	8159
ENSG00000127946	ENSMUSG00000000915	53	0.450	outparalog	8159
ENSG00000127946	ENSMUSG00000028465	31	0.700	outparalog	8159
ENSMUSG00000000915	ENSMUSG00000028465	34	0.750	outparalog	8159
ENSG00000126550	ENSG00000205649	84	1.000	inparalog	8167
ENSG00000165215	ENSMUSG00000070473	91	0.000	ortholog	8172
ENSG00000165215	ENSMUSG00000022512	48	0.000	outparalog	8172
ENSG00000165215	ENSMUSG00000066058	45	0.000	outparalog	8172
ENSG00000165215	ENSMUSG00000047230	41	0.000	outparalog	8172
ENSG00000165215	ENSG00000189143	71	1.000	outparalog	8172
ENSG00000189143	ENSMUSG00000022512	45	0.000	outparalog	8172
ENSG00000189143	ENSMUSG00000066058	44	0.000	outparalog	8172
ENSG00000189143	ENSMUSG00000070473	71	0.000	outparalog	8172
ENSG00000189143	ENSMUSG00000047230	41	0.000	outparalog	8172
ENSMUSG00000022512	ENSMUSG00000066058	55	0.000	outparalog	8172
ENSMUSG00000022512	ENSMUSG00000070473	48	1.000	outparalog	8172
ENSMUSG00000022512	ENSMUSG00000047230	38	1.000	outparalog	8172
ENSMUSG00000066058	ENSMUSG00000070473	44	0.000	outparalog	8172
ENSMUSG00000066058	ENSMUSG00000047230	41	0.000	outparalog	8172
ENSMUSG00000070473	ENSMUSG00000047230	42	1.000	outparalog	8172
ENSG00000103363	ENSMUSG00000062197	53	0.600	one2many ortholog	8178
ENSG00000103363	ENSMUSG00000055839	97	1.000	one2many ortholog	8178
ENSMUSG00000062197	ENSMUSG00000055839	53	0.600	inparalog	8178
ENSG00000159461	ENSG00000162298	28	0.750	outparalog	8179
ENSMUSG00000049775	ENSMUSG00000079523	75	0.700	outparalog	8189
ENSG00000106268	ENSMUSG00000036639	83	0.762	ortholog	8190
ENSG00000180353	ENSMUSG00000022831	87	0.225	ortholog	8214
ENSG00000180353	ENSMUSG00000020476	36	0.200	outparalog	8214
ENSG00000180353	ENSMUSG00000031078	56	0.350	outparalog	8214
ENSMUSG00000020476	ENSMUSG00000022831	32	0.450	outparalog	8214
ENSMUSG00000020476	ENSMUSG00000031078	29	0.700	outparalog	8214
ENSMUSG00000022831	ENSMUSG00000031078	50	0.750	outparalog	8214
ENSG00000111664	ENSMUSG00000023439	97	1.000	ortholog	8222
ENSG00000111664	ENSMUSG00000032192	52	0.000	outparalog	8222
ENSG00000111664	ENSG00000078369	83	1.000	outparalog	8222
ENSG00000111664	ENSG00000172354	81	1.000	outparalog	8222
ENSG00000111664	ENSMUSG00000029713	81	0.000	outparalog	8222
ENSG00000078369	ENSMUSG00000032192	53	0.000	outparalog	8222
ENSG00000078369	ENSMUSG00000023439	83	1.000	outparalog	8222
ENSG00000078369	ENSG00000172354	90	1.000	outparalog	8222
ENSG00000078369	ENSMUSG00000029713	90	0.000	outparalog	8222
ENSG00000172354	ENSMUSG00000029713	100	0.000	ortholog	8222
ENSG00000172354	ENSMUSG00000032192	52	0.000	outparalog	8222
ENSG00000172354	ENSMUSG00000023439	80	1.000	outparalog	8222
ENSMUSG00000023439	ENSMUSG00000032192	52	0.000	outparalog	8222
ENSMUSG00000023439	ENSMUSG00000029713	81	0.000	outparalog	8222
ENSMUSG00000032192	ENSMUSG00000029713	49	1.000	outparalog	8222
ENSG00000155849	ENSMUSG00000041112	100	0.750	ortholog	8245
ENSG00000155849	ENSMUSG00000014791	54	0.750	outparalog	8245
ENSMUSG00000041112	ENSMUSG00000014791	54	1.000	outparalog	8245
ENSG00000154001	ENSG00000068971	73	1.000	outparalog	8263
ENSG00000154001	ENSG00000066027	79	1.000	outparalog	8263
ENSG00000154001	ENSG00000112640	69	1.000	outparalog	8263
ENSG00000068971	ENSG00000066027	70	1.000	outparalog	8263
ENSG00000068971	ENSG00000112640	66	1.000	outparalog	8263
ENSG00000066027	ENSG00000112640	65	1.000	outparalog	8263
ENSG00000006747	ENSMUSG00000025432	50	0.350	outparalog	8270
ENSG00000006747	ENSG00000177731	34	0.225	outparalog	8270
ENSG00000006747	ENSG00000136059	41	0.000	outparalog	8270
ENSG00000006747	ENSG00000127831	48	0.350	outparalog	8270
ENSG00000006747	ENSG00000148180	61	0.183	outparalog	8270
ENSG00000177731	ENSMUSG00000025432	34	0.750	outparalog	8270
ENSG00000177731	ENSG00000136059	26	0.000	outparalog	8270
ENSG00000177731	ENSG00000127831	32	0.750	outparalog	8270
ENSG00000177731	ENSG00000148180	34	0.417	outparalog	8270
ENSG00000136059	ENSMUSG00000025432	48	0.000	outparalog	8270
ENSG00000136059	ENSG00000127831	50	0.000	outparalog	8270
ENSG00000136059	ENSG00000148180	41	0.000	outparalog	8270
ENSG00000127831	ENSMUSG00000025432	61	1.000	outparalog	8270
ENSG00000127831	ENSG00000148180	51	0.667	outparalog	8270
ENSG00000148180	ENSMUSG00000025432	48	0.667	outparalog	8270
ENSG00000111046	ENSMUSG00000035923	95	0.857	ortholog	8271
ENSG00000111046	ENSMUSG00000009471	43	0.778	outparalog	8271
ENSG00000111046	ENSG00000111049	47	0.857	outparalog	8271
ENSG00000111046	ENSG00000129152	45	0.708	outparalog	8271
ENSG00000111046	ENSMUSG00000000435	47	0.857	outparalog	8271
ENSG00000111046	ENSG00000122180	54	1.000	outparalog	8271
ENSG00000111046	ENSMUSG00000026459	55	0.857	outparalog	8271
ENSG00000111049	ENSMUSG00000000435	89	1.000	ortholog	8271
ENSG00000111049	ENSMUSG00000035923	46	1.000	outparalog	8271
ENSG00000111049	ENSMUSG00000009471	56	0.889	outparalog	8271
ENSG00000111049	ENSG00000129152	56	0.792	outparalog	8271
ENSG00000111049	ENSG00000122180	46	0.857	outparalog	8271
ENSG00000111049	ENSMUSG00000026459	46	1.000	outparalog	8271
ENSG00000129152	ENSMUSG00000009471	89	0.875	ortholog	8271
ENSG00000129152	ENSMUSG00000035923	44	0.792	outparalog	8271
ENSG00000129152	ENSMUSG00000000435	55	0.792	outparalog	8271
ENSG00000129152	ENSG00000122180	44	0.708	outparalog	8271
ENSG00000129152	ENSMUSG00000026459	48	0.792	outparalog	8271
ENSG00000122180	ENSMUSG00000026459	95	0.857	ortholog	8271
ENSG00000122180	ENSMUSG00000035923	54	0.857	outparalog	8271
ENSG00000122180	ENSMUSG00000009471	45	0.778	outparalog	8271
ENSG00000122180	ENSMUSG00000000435	47	0.857	outparalog	8271
ENSMUSG00000035923	ENSMUSG00000009471	42	0.889	outparalog	8271
ENSMUSG00000035923	ENSMUSG00000000435	45	1.000	outparalog	8271
ENSMUSG00000035923	ENSMUSG00000026459	54	1.000	outparalog	8271
ENSMUSG00000009471	ENSMUSG00000000435	55	0.889	outparalog	8271
ENSMUSG00000009471	ENSMUSG00000026459	44	0.889	outparalog	8271
ENSMUSG00000000435	ENSMUSG00000026459	47	1.000	outparalog	8271
ENSG00000164615	ENSMUSG00000021501	89	1.000	ortholog	8311
ENSG00000139546	ENSG00000040341	28	0.250	outparalog	8317
ENSG00000139546	ENSMUSG00000002731	51	0.750	outparalog	8317
ENSG00000139546	ENSG00000180228	53	0.500	outparalog	8317
ENSG00000139546	ENSG00000124214	33	0.450	outparalog	8317
ENSG00000040341	ENSMUSG00000002731	30	0.375	outparalog	8317
ENSG00000040341	ENSG00000180228	30	0.250	outparalog	8317
ENSG00000040341	ENSG00000124214	53	0.900	outparalog	8317
ENSG00000180228	ENSMUSG00000002731	98	0.750	ortholog	8317
ENSG00000180228	ENSG00000124214	33	0.450	outparalog	8317
ENSG00000124214	ENSMUSG00000002731	33	0.700	outparalog	8317
ENSG00000183207	ENSG00000175792	44	0.778	outparalog	8334
ENSG00000075340	ENSMUSG00000030000	93	0.000	ortholog	8349
ENSG00000075340	ENSG00000148700	58	0.000	outparalog	8349
ENSG00000075340	ENSMUSG00000025026	57	0.000	outparalog	8349
ENSG00000075340	ENSMUSG00000029106	52	0.000	outparalog	8349
ENSG00000148700	ENSMUSG00000025026	92	0.750	ortholog	8349
ENSG00000148700	ENSMUSG00000030000	57	0.750	outparalog	8349
ENSG00000148700	ENSMUSG00000029106	55	0.750	outparalog	8349
ENSMUSG00000030000	ENSMUSG00000025026	57	1.000	outparalog	8349
ENSMUSG00000030000	ENSMUSG00000029106	53	1.000	outparalog	8349
ENSMUSG00000025026	ENSMUSG00000029106	55	1.000	outparalog	8349
ENSG00000188612	ENSMUSG00000026021	45	0.833	outparalog	8365
ENSG00000158092	ENSMUSG00000032475	99	0.833	ortholog	8373
ENSG00000158092	ENSG00000071051	71	0.833	outparalog	8373
ENSG00000071051	ENSMUSG00000032475	71	1.000	outparalog	8373
ENSG00000155846	ENSG00000109819	42	0.402	outparalog	8379
ENSG00000155846	ENSMUSG00000029167	42	0.260	outparalog	8379
ENSG00000109819	ENSMUSG00000029167	95	0.821	ortholog	8379
ENSG00000056661	ENSMUSG00000018537	96	0.156	ortholog	8389
ENSG00000056661	ENSG00000156374	40	1.000	outparalog	8389
ENSG00000056661	ENSMUSG00000026739	68	0.291	outparalog	8389
ENSG00000156374	ENSMUSG00000018537	40	0.156	outparalog	8389
ENSG00000156374	ENSMUSG00000026739	41	0.291	outparalog	8389
ENSMUSG00000018537	ENSMUSG00000026739	68	0.909	outparalog	8389
ENSG00000103569	ENSMUSG00000043144	35	0.338	outparalog	8399
ENSG00000103569	ENSMUSG00000004655	32	0.338	outparalog	8399
ENSG00000103569	ENSG00000106125	33	0.433	outparalog	8399
ENSG00000103569	ENSG00000135517	31	0.550	outparalog	8399
ENSG00000103569	ENSMUSG00000030762	30	0.338	outparalog	8399
ENSG00000103569	ENSG00000086159	32	0.338	outparalog	8399
ENSG00000103569	ENSG00000165269	42	0.531	outparalog	8399
ENSG00000103569	ENSG00000167580	33	0.338	outparalog	8399
ENSG00000103569	ENSMUSG00000025389	30	0.300	outparalog	8399
ENSG00000103569	ENSG00000103375	30	0.338	outparalog	8399
ENSG00000103569	ENSMUSG00000044217	33	0.338	outparalog	8399
ENSG00000103569	ENSMUSG00000023013	37	0.338	outparalog	8399
ENSG00000103569	ENSMUSG00000028427	46	0.338	outparalog	8399
ENSG00000103569	ENSMUSG00000028435	48	0.338	outparalog	8399
ENSG00000103569	ENSG00000161798	34	0.338	outparalog	8399
ENSG00000106125	ENSMUSG00000004655	94	0.688	ortholog	8399
ENSG00000106125	ENSMUSG00000043144	44	0.688	outparalog	8399
ENSG00000106125	ENSG00000135517	46	0.667	outparalog	8399
ENSG00000106125	ENSMUSG00000030762	34	0.688	outparalog	8399
ENSG00000106125	ENSG00000086159	45	0.688	outparalog	8399
ENSG00000106125	ENSG00000165269	30	0.615	outparalog	8399
ENSG00000106125	ENSG00000167580	47	0.688	outparalog	8399
ENSG00000106125	ENSMUSG00000025389	46	0.650	outparalog	8399
ENSG00000106125	ENSG00000103375	34	0.688	outparalog	8399
ENSG00000106125	ENSMUSG00000044217	46	0.688	outparalog	8399
ENSG00000106125	ENSMUSG00000023013	45	0.688	outparalog	8399
ENSG00000106125	ENSMUSG00000028427	29	0.688	outparalog	8399
ENSG00000106125	ENSMUSG00000028435	32	0.688	outparalog	8399
ENSG00000106125	ENSG00000161798	46	0.688	outparalog	8399
ENSG00000135517	ENSMUSG00000025389	93	0.550	ortholog	8399
ENSG00000135517	ENSMUSG00000043144	52	0.562	outparalog	8399
ENSG00000135517	ENSMUSG00000004655	47	0.562	outparalog	8399
ENSG00000135517	ENSMUSG00000030762	34	0.562	outparalog	8399
ENSG00000135517	ENSG00000086159	52	0.562	outparalog	8399
ENSG00000135517	ENSG00000165269	32	0.538	outparalog	8399
ENSG00000135517	ENSG00000167580	62	0.562	outparalog	8399
ENSG00000135517	ENSG00000103375	36	0.562	outparalog	8399
ENSG00000135517	ENSMUSG00000044217	49	0.562	outparalog	8399
ENSG00000135517	ENSMUSG00000023013	62	0.562	outparalog	8399
ENSG00000135517	ENSMUSG00000028427	30	0.562	outparalog	8399
ENSG00000135517	ENSMUSG00000028435	33	0.562	outparalog	8399
ENSG00000135517	ENSG00000161798	54	0.562	outparalog	8399
ENSG00000086159	ENSMUSG00000043144	78	1.000	ortholog	8399
ENSG00000086159	ENSMUSG00000004655	44	1.000	outparalog	8399
ENSG00000086159	ENSMUSG00000030762	33	1.000	outparalog	8399
ENSG00000086159	ENSG00000165269	33	0.808	outparalog	8399
ENSG00000086159	ENSG00000167580	61	1.000	outparalog	8399
ENSG00000086159	ENSMUSG00000025389	53	0.900	outparalog	8399
ENSG00000086159	ENSG00000103375	33	1.000	outparalog	8399
ENSG00000086159	ENSMUSG00000044217	53	1.000	outparalog	8399
ENSG00000086159	ENSMUSG00000023013	58	1.000	outparalog	8399
ENSG00000086159	ENSMUSG00000028427	33	1.000	outparalog	8399
ENSG00000086159	ENSMUSG00000028435	29	1.000	outparalog	8399
ENSG00000086159	ENSG00000161798	54	1.000	outparalog	8399
ENSG00000167580	ENSMUSG00000023013	89	1.000	ortholog	8399
ENSG00000167580	ENSMUSG00000043144	59	1.000	outparalog	8399
ENSG00000167580	ENSMUSG00000004655	47	1.000	outparalog	8399
ENSG00000167580	ENSMUSG00000030762	35	1.000	outparalog	8399
ENSG00000167580	ENSG00000165269	37	0.808	outparalog	8399
ENSG00000167580	ENSMUSG00000025389	59	0.900	outparalog	8399
ENSG00000167580	ENSG00000103375	35	1.000	outparalog	8399
ENSG00000167580	ENSMUSG00000044217	64	1.000	outparalog	8399
ENSG00000167580	ENSMUSG00000028427	34	1.000	outparalog	8399
ENSG00000167580	ENSMUSG00000028435	31	1.000	outparalog	8399
ENSG00000167580	ENSG00000161798	66	1.000	outparalog	8399
ENSG00000103375	ENSMUSG00000030762	77	1.000	ortholog	8399
ENSG00000103375	ENSMUSG00000043144	33	1.000	outparalog	8399
ENSG00000103375	ENSMUSG00000004655	36	1.000	outparalog	8399
ENSG00000103375	ENSG00000165269	30	0.808	outparalog	8399
ENSG00000103375	ENSMUSG00000025389	37	0.900	outparalog	8399
ENSG00000103375	ENSMUSG00000044217	37	1.000	outparalog	8399
ENSG00000103375	ENSMUSG00000023013	34	1.000	outparalog	8399
ENSG00000103375	ENSMUSG00000028427	29	1.000	outparalog	8399
ENSG00000103375	ENSMUSG00000028435	34	1.000	outparalog	8399
ENSG00000103375	ENSG00000161798	39	1.000	outparalog	8399
ENSG00000161798	ENSMUSG00000044217	91	1.000	ortholog	8399
ENSG00000161798	ENSMUSG00000043144	57	1.000	outparalog	8399
ENSG00000161798	ENSMUSG00000004655	45	1.000	outparalog	8399
ENSG00000161798	ENSMUSG00000030762	35	1.000	outparalog	8399
ENSG00000161798	ENSG00000165269	31	0.808	outparalog	8399
ENSG00000161798	ENSMUSG00000025389	55	0.900	outparalog	8399
ENSG00000161798	ENSMUSG00000023013	67	1.000	outparalog	8399
ENSG00000161798	ENSMUSG00000028427	29	1.000	outparalog	8399
ENSG00000161798	ENSMUSG00000028435	34	1.000	outparalog	8399
ENSG00000165269	ENSMUSG00000028427	74	0.808	one2many ortholog	8399
ENSG00000165269	ENSMUSG00000043144	31	0.808	outparalog	8399
ENSG00000165269	ENSMUSG00000004655	29	0.808	outparalog	8399
ENSG00000165269	ENSMUSG00000030762	25	0.808	outparalog	8399
ENSG00000165269	ENSMUSG00000025389	32	0.708	outparalog	8399
ENSG00000165269	ENSMUSG00000044217	30	0.808	outparalog	8399
ENSG00000165269	ENSMUSG00000023013	37	0.808	outparalog	8399
ENSG00000165269	ENSMUSG00000028435	46	0.808	outparalog	8399
ENSMUSG00000043144	ENSMUSG00000004655	43	1.000	outparalog	8399
ENSMUSG00000043144	ENSMUSG00000030762	31	1.000	outparalog	8399
ENSMUSG00000043144	ENSMUSG00000025389	51	0.900	outparalog	8399
ENSMUSG00000043144	ENSMUSG00000044217	55	1.000	outparalog	8399
ENSMUSG00000043144	ENSMUSG00000023013	58	1.000	outparalog	8399
ENSMUSG00000043144	ENSMUSG00000028427	29	1.000	outparalog	8399
ENSMUSG00000043144	ENSMUSG00000028435	29	1.000	outparalog	8399
ENSMUSG00000004655	ENSMUSG00000030762	36	1.000	outparalog	8399
ENSMUSG00000004655	ENSMUSG00000025389	48	0.900	outparalog	8399
ENSMUSG00000004655	ENSMUSG00000044217	45	1.000	outparalog	8399
ENSMUSG00000004655	ENSMUSG00000023013	45	1.000	outparalog	8399
ENSMUSG00000004655	ENSMUSG00000028427	28	1.000	outparalog	8399
ENSMUSG00000004655	ENSMUSG00000028435	32	1.000	outparalog	8399
ENSMUSG00000030762	ENSMUSG00000025389	35	0.900	outparalog	8399
ENSMUSG00000030762	ENSMUSG00000044217	33	1.000	outparalog	8399
ENSMUSG00000030762	ENSMUSG00000023013	34	1.000	outparalog	8399
ENSMUSG00000030762	ENSMUSG00000028427	26	1.000	outparalog	8399
ENSMUSG00000030762	ENSMUSG00000028435	33	1.000	outparalog	8399
ENSMUSG00000025389	ENSMUSG00000044217	49	0.900	outparalog	8399
ENSMUSG00000025389	ENSMUSG00000023013	60	0.900	outparalog	8399
ENSMUSG00000025389	ENSMUSG00000028427	31	0.900	outparalog	8399
ENSMUSG00000025389	ENSMUSG00000028435	32	0.900	outparalog	8399
ENSMUSG00000044217	ENSMUSG00000023013	65	1.000	outparalog	8399
ENSMUSG00000044217	ENSMUSG00000028427	28	1.000	outparalog	8399
ENSMUSG00000044217	ENSMUSG00000028435	32	1.000	outparalog	8399
ENSMUSG00000023013	ENSMUSG00000028427	36	1.000	outparalog	8399
ENSMUSG00000023013	ENSMUSG00000028435	35	1.000	outparalog	8399
ENSMUSG00000028435	ENSMUSG00000028427	44	1.000	outparalog	8399
ENSG00000099875	ENSMUSG00000020190	94	0.969	ortholog	8445
ENSG00000099875	ENSMUSG00000028708	74	0.969	outparalog	8445
ENSG00000099875	ENSG00000079277	73	0.969	outparalog	8445
ENSG00000079277	ENSMUSG00000028708	93	1.000	ortholog	8445
ENSG00000079277	ENSMUSG00000020190	71	1.000	outparalog	8445
ENSMUSG00000028708	ENSMUSG00000020190	73	1.000	outparalog	8445
ENSG00000112312	ENSMUSG00000006715	79	1.000	ortholog	8480
ENSG00000158125	ENSMUSG00000024066	89	1.000	ortholog	8497
ENSG00000158125	ENSMUSG00000063558	50	0.400	outparalog	8497
ENSG00000158125	ENSMUSG00000064294	51	0.283	outparalog	8497
ENSMUSG00000064294	ENSMUSG00000063558	61	0.708	outparalog	8497
ENSMUSG00000064294	ENSMUSG00000024066	52	0.283	outparalog	8497
ENSMUSG00000063558	ENSMUSG00000024066	51	0.400	outparalog	8497
ENSG00000108561	ENSMUSG00000018446	87	1.000	ortholog	8502
ENSG00000112964	ENSMUSG00000055737	70	0.875	ortholog	8512
ENSG00000089199	ENSMUSG00000027350	66	0.750	ortholog	8513
ENSG00000089199	ENSMUSG00000021194	30	0.750	outparalog	8513
ENSMUSG00000021194	ENSMUSG00000027350	30	1.000	outparalog	8513
ENSG00000155096	ENSMUSG00000037458	96	0.250	ortholog	8518
ENSG00000155096	ENSMUSG00000011179	52	0.000	outparalog	8518
ENSG00000155096	ENSG00000115758	51	0.393	outparalog	8518
ENSG00000155096	ENSMUSG00000028789	46	0.625	outparalog	8518
ENSG00000115758	ENSMUSG00000011179	91	0.857	ortholog	8518
ENSG00000115758	ENSMUSG00000037458	51	0.000	outparalog	8518
ENSG00000115758	ENSMUSG00000028789	49	0.310	outparalog	8518
ENSMUSG00000037458	ENSMUSG00000011179	51	0.000	outparalog	8518
ENSMUSG00000037458	ENSMUSG00000028789	45	0.833	outparalog	8518
ENSMUSG00000011179	ENSMUSG00000028789	47	0.000	outparalog	8518
ENSG00000158828	ENSMUSG00000028756	82	1.000	ortholog	8533
ENSG00000170266	ENSMUSG00000045594	78	0.875	ortholog	8549
ENSG00000113070	ENSMUSG00000024486	81	0.950	ortholog	8576
ENSG00000113070	ENSG00000109321	36	0.542	outparalog	8576
ENSG00000113070	ENSG00000205595	36	0.542	outparalog	8576
ENSG00000109321	ENSMUSG00000024486	31	0.700	outparalog	8576
ENSG00000109321	ENSG00000205595	100	1.000	inparalog	8576
ENSG00000205595	ENSMUSG00000024486	31	0.700	outparalog	8576
ENSG00000158793	ENSG00000189283	25	0.343	outparalog	8584
ENSG00000158793	ENSMUSG00000060579	23	0.343	outparalog	8584
ENSG00000189283	ENSMUSG00000060579	91	1.000	ortholog	8584
ENSG00000143324	ENSG00000122735	21	0.000	outparalog	8606
ENSG00000182272	ENSG00000139044	52	1.000	outparalog	8620
ENSG00000182272	ENSG00000147408	31	0.800	outparalog	8620
ENSG00000182272	ENSG00000169826	33	0.000	outparalog	8620
ENSG00000139044	ENSG00000147408	30	0.800	outparalog	8620
ENSG00000139044	ENSG00000169826	32	0.000	outparalog	8620
ENSG00000147408	ENSG00000169826	62	0.000	outparalog	8620
ENSMUSG00000054008	ENSMUSG00000039308	71	1.000	outparalog	8632
ENSG00000094880	ENSG00000004897	25	0.000	outparalog	8636
ENSG00000094880	ENSMUSG00000038416	25	0.000	outparalog	8636
ENSG00000004897	ENSMUSG00000038416	27	1.000	outparalog	8636
ENSG00000095906	ENSG00000103274	52	1.000	outparalog	8640
ENSG00000143801	ENSMUSG00000010609	96	0.000	ortholog	8660
ENSG00000143801	ENSG00000080815	70	1.000	outparalog	8660
ENSG00000143801	ENSMUSG00000019969	70	0.000	outparalog	8660
ENSG00000080815	ENSMUSG00000019969	93	0.000	ortholog	8660
ENSG00000080815	ENSMUSG00000010609	71	0.000	outparalog	8660
ENSMUSG00000010609	ENSMUSG00000019969	68	1.000	outparalog	8660
ENSG00000138095	ENSMUSG00000024120	75	0.333	ortholog	8663
ENSG00000187735	ENSMUSG00000033813	96	0.000	ortholog	8670
ENSG00000083635	ENSMUSG00000022009	73	1.000	ortholog	8688
ENSG00000153879	ENSMUSG00000056501	40	0.756	outparalog	8712
ENSG00000153879	ENSMUSG00000034957	43	0.670	outparalog	8712
ENSMUSG00000034957	ENSMUSG00000056501	48	0.818	outparalog	8712
ENSG00000083312	ENSG00000105576	86	1.000	outparalog	8746
ENSG00000133112	ENSMUSG00000060126	94	0.350	outparalog	8769
ENSG00000112115	ENSG00000127743	37	0.833	outparalog	8795
ENSG00000112115	ENSG00000112116	51	0.750	outparalog	8795
ENSG00000112115	ENSMUSG00000046108	41	1.000	outparalog	8795
ENSG00000112115	ENSG00000124391	36	1.000	outparalog	8795
ENSG00000127743	ENSG00000112116	34	0.583	outparalog	8795
ENSG00000127743	ENSMUSG00000046108	31	0.833	outparalog	8795
ENSG00000127743	ENSG00000124391	32	0.833	outparalog	8795
ENSG00000112116	ENSMUSG00000046108	37	0.750	outparalog	8795
ENSG00000112116	ENSG00000124391	37	0.750	outparalog	8795
ENSG00000124391	ENSMUSG00000046108	77	1.000	ortholog	8795
ENSG00000197780	ENSMUSG00000048100	100	0.625	ortholog	8796
ENSG00000138684	ENSMUSG00000027718	63	0.833	ortholog	8814
ENSG00000124205	ENSMUSG00000021367	38	0.750	outparalog	8818
ENSG00000124205	ENSG00000078401	38	0.875	outparalog	8818
ENSG00000078401	ENSMUSG00000021367	74	0.625	ortholog	8818
ENSG00000079462	ENSMUSG00000005447	96	1.000	ortholog	8828
ENSG00000167658	ENSG00000108883	41	0.611	outparalog	8840
ENSG00000111640	ENSG00000105679	69	0.625	outparalog	8883
ENSG00000111640	ENSMUSG00000061099	69	0.000	outparalog	8883
ENSG00000105679	ENSMUSG00000061099	83	0.875	ortholog	8883
ENSG00000100714	ENSMUSG00000021048	93	0.145	ortholog	8894
ENSG00000100714	ENSG00000120254	63	0.591	outparalog	8894
ENSG00000100714	ENSG00000065911	43	0.174	outparalog	8894
ENSG00000120254	ENSMUSG00000021048	63	0.000	outparalog	8894
ENSG00000120254	ENSG00000065911	35	0.292	outparalog	8894
ENSG00000065911	ENSMUSG00000021048	42	0.567	outparalog	8894
ENSG00000134460	ENSMUSG00000026770	61	1.000	ortholog	8909
ENSG00000111711	ENSMUSG00000041717	59	0.000	outparalog	8914
ENSG00000140986	ENSG00000100316	78	0.675	outparalog	8975
ENSG00000155636	ENSG00000130811	28	0.417	outparalog	8980
ENSG00000102174	ENSG00000196549	38	0.155	outparalog	8983
ENSG00000102174	ENSMUSG00000026247	33	0.000	outparalog	8983
ENSG00000196549	ENSMUSG00000026247	35	0.714	outparalog	8983
ENSG00000103423	ENSMUSG00000004069	88	0.750	ortholog	9021
ENSG00000136381	ENSMUSG00000032293	94	0.714	ortholog	9024
ENSG00000136381	ENSMUSG00000022477	31	0.000	outparalog	9024
ENSG00000136381	ENSG00000122729	62	0.000	outparalog	9024
ENSG00000136381	ENSMUSG00000028405	62	0.650	outparalog	9024
ENSG00000122729	ENSMUSG00000028405	93	0.750	ortholog	9024
ENSG00000122729	ENSMUSG00000032293	62	0.000	outparalog	9024
ENSG00000122729	ENSMUSG00000022477	33	1.000	outparalog	9024
ENSMUSG00000032293	ENSMUSG00000022477	31	0.000	outparalog	9024
ENSMUSG00000032293	ENSMUSG00000028405	62	0.607	outparalog	9024
ENSMUSG00000022477	ENSMUSG00000028405	32	0.750	outparalog	9024
ENSG00000137561	ENSMUSG00000073988	89	1.000	ortholog	9050
ENSG00000159692	ENSMUSG00000037373	99	0.589	ortholog	9051
ENSG00000159692	ENSG00000092621	34	0.000	outparalog	9051
ENSG00000159692	ENSMUSG00000063514	31	0.000	outparalog	9051
ENSG00000159692	ENSMUSG00000053398	33	0.000	outparalog	9051
ENSG00000159692	ENSMUSG00000030970	79	0.589	outparalog	9051
ENSG00000092621	ENSMUSG00000063514	92	0.917	one2many ortholog	9051
ENSG00000092621	ENSMUSG00000053398	95	0.917	one2many ortholog	9051
ENSG00000092621	ENSMUSG00000037373	33	0.000	outparalog	9051
ENSG00000092621	ENSMUSG00000030970	35	0.000	outparalog	9051
ENSMUSG00000037373	ENSMUSG00000063514	31	0.000	outparalog	9051
ENSMUSG00000037373	ENSMUSG00000053398	32	0.000	outparalog	9051
ENSMUSG00000037373	ENSMUSG00000030970	79	0.571	outparalog	9051
ENSMUSG00000063514	ENSMUSG00000053398	95	1.000	inparalog	9051
ENSMUSG00000063514	ENSMUSG00000030970	31	0.000	outparalog	9051
ENSMUSG00000053398	ENSMUSG00000030970	34	0.000	outparalog	9051
ENSMUSG00000003418	ENSMUSG00000025425	40	0.900	outparalog	9061
ENSG00000032219	ENSMUSG00000019564	28	0.762	outparalog	9079
ENSG00000032219	ENSG00000150347	24	0.643	outparalog	9079
ENSG00000032219	ENSG00000196843	27	0.643	outparalog	9079
ENSG00000150347	ENSMUSG00000019564	25	0.306	outparalog	9079
ENSG00000150347	ENSG00000196843	41	1.000	outparalog	9079
ENSG00000196843	ENSMUSG00000019564	29	0.306	outparalog	9079
ENSG00000138802	ENSG00000176986	33	0.833	outparalog	9093
ENSG00000064601	ENSMUSG00000017760	88	0.750	ortholog	9100
ENSG00000087303	ENSMUSG00000021806	81	0.833	ortholog	9122
ENSG00000087303	ENSMUSG00000005397	48	0.833	outparalog	9122
ENSMUSG00000005397	ENSMUSG00000021806	48	1.000	outparalog	9122
ENSG00000119699	ENSMUSG00000002603	51	0.833	outparalog	9143
ENSG00000119699	ENSMUSG00000039239	56	0.750	outparalog	9143
ENSMUSG00000002603	ENSMUSG00000039239	50	0.625	outparalog	9143
ENSG00000092964	ENSMUSG00000029168	51	0.643	outparalog	9161
ENSG00000092964	ENSMUSG00000022304	59	0.857	outparalog	9161
ENSG00000092964	ENSMUSG00000025478	76	0.643	outparalog	9161
ENSG00000092964	ENSG00000147647	61	0.857	outparalog	9161
ENSG00000147647	ENSMUSG00000022304	88	1.000	ortholog	9161
ENSG00000147647	ENSMUSG00000029168	59	0.000	outparalog	9161
ENSG00000147647	ENSMUSG00000025478	58	0.000	outparalog	9161
ENSMUSG00000029168	ENSMUSG00000022304	57	0.000	outparalog	9161
ENSMUSG00000029168	ENSMUSG00000025478	50	1.000	outparalog	9161
ENSMUSG00000022304	ENSMUSG00000025478	58	0.000	outparalog	9161
ENSG00000175806	ENSMUSG00000054733	86	1.000	ortholog	9164
ENSG00000172269	ENSMUSG00000032123	94	1.000	ortholog	9194
ENSG00000147383	ENSG00000203859	31	0.818	outparalog	9195
ENSG00000160213	ENSG00000121552	53	0.750	outparalog	9197
ENSG00000146670	ENSMUSG00000024791	72	0.500	ortholog	9198
ENSG00000125520	ENSG00000186918	44	0.800	outparalog	9200
ENSG00000188342	ENSMUSG00000067995	98	0.000	ortholog	9230
ENSG00000121578	ENSG00000158850	49	1.000	outparalog	9232
ENSG00000121578	ENSG00000117411	45	1.000	outparalog	9232
ENSG00000121578	ENSMUSG00000028413	44	0.727	outparalog	9232
ENSG00000121578	ENSG00000158470	37	1.000	outparalog	9232
ENSG00000121578	ENSG00000086062	44	0.750	outparalog	9232
ENSG00000121578	ENSG00000118276	40	1.000	outparalog	9232
ENSG00000158850	ENSG00000117411	53	1.000	outparalog	9232
ENSG00000158850	ENSMUSG00000028413	52	0.727	outparalog	9232
ENSG00000158850	ENSG00000158470	40	1.000	outparalog	9232
ENSG00000158850	ENSG00000086062	54	0.750	outparalog	9232
ENSG00000158850	ENSG00000118276	42	1.000	outparalog	9232
ENSG00000117411	ENSMUSG00000028413	56	0.727	outparalog	9232
ENSG00000117411	ENSG00000158470	39	1.000	outparalog	9232
ENSG00000117411	ENSG00000086062	57	0.750	outparalog	9232
ENSG00000117411	ENSG00000118276	40	1.000	outparalog	9232
ENSG00000158470	ENSMUSG00000028413	42	0.727	outparalog	9232
ENSG00000158470	ENSG00000086062	42	0.750	outparalog	9232
ENSG00000158470	ENSG00000118276	71	1.000	outparalog	9232
ENSG00000086062	ENSMUSG00000028413	87	0.764	ortholog	9232
ENSG00000086062	ENSG00000118276	38	0.750	outparalog	9232
ENSG00000118276	ENSMUSG00000028413	38	0.727	outparalog	9232
ENSG00000115525	ENSG00000064225	34	0.833	outparalog	9264
ENSG00000105568	ENSMUSG00000007564	100	0.611	ortholog	9290
ENSG00000105568	ENSG00000154845	30	0.611	outparalog	9290
ENSG00000154845	ENSMUSG00000007564	30	1.000	outparalog	9290
ENSMUSG00000079710	ENSMUSG00000036648	99	1.000	inparalog	9297
ENSMUSG00000079710	ENSMUSG00000079707	99	1.000	inparalog	9297
ENSMUSG00000036648	ENSMUSG00000079707	100	1.000	inparalog	9297
ENSG00000213760	ENSMUSG00000024403	95	0.536	ortholog	9318
ENSG00000213760	ENSMUSG00000039105	64	0.536	outparalog	9318
ENSG00000213760	ENSMUSG00000026394	53	0.000	outparalog	9318
ENSMUSG00000039105	ENSMUSG00000026394	53	0.964	outparalog	9318
ENSMUSG00000039105	ENSMUSG00000024403	62	1.000	outparalog	9318
ENSMUSG00000026394	ENSMUSG00000024403	53	0.964	outparalog	9318
ENSG00000203722	ENSG00000164520	34	1.000	outparalog	9321
ENSG00000203722	ENSMUSG00000078452	28	0.625	outparalog	9321
ENSG00000203722	ENSMUSG00000053219	32	0.750	outparalog	9321
ENSG00000203722	ENSMUSG00000079685	28	0.750	outparalog	9321
ENSG00000164520	ENSMUSG00000078452	28	0.625	one2many ortholog	9321
ENSG00000164520	ENSMUSG00000053219	29	0.750	one2many ortholog	9321
ENSG00000164520	ENSMUSG00000079685	27	0.750	outparalog	9321
ENSMUSG00000079685	ENSMUSG00000078452	23	0.750	outparalog	9321
ENSMUSG00000079685	ENSMUSG00000053219	26	1.000	outparalog	9321
ENSMUSG00000078452	ENSMUSG00000053219	91	0.750	inparalog	9321
ENSG00000147896	ENSG00000197919	34	1.000	outparalog	9322
ENSG00000147896	ENSG00000137080	36	0.900	outparalog	9322
ENSG00000147896	ENSMUSG00000079855	28	1.000	outparalog	9322
ENSG00000147896	ENSMUSG00000048806	28	0.675	outparalog	9322
ENSG00000147896	ENSMUSG00000070908	28	1.000	outparalog	9322
ENSG00000147896	ENSG00000188379	33	1.000	outparalog	9322
ENSG00000147896	ENSG00000120242	34	0.900	outparalog	9322
ENSG00000147896	ENSMUSG00000061396	28	1.000	outparalog	9322
ENSG00000147896	ENSG00000186809	35	0.900	outparalog	9322
ENSG00000147896	ENSG00000214042	32	1.000	outparalog	9322
ENSG00000147896	ENSMUSG00000073810	29	1.000	outparalog	9322
ENSG00000147896	ENSMUSG00000079854	28	1.000	outparalog	9322
ENSG00000147896	ENSG00000147877	35	1.000	outparalog	9322
ENSG00000147896	ENSG00000147873	34	0.900	outparalog	9322
ENSG00000147896	ENSG00000214040	37	1.000	outparalog	9322
ENSG00000147896	ENSG00000147885	37	1.000	outparalog	9322
ENSG00000147896	ENSMUSG00000079856	28	1.000	outparalog	9322
ENSG00000147896	ENSMUSG00000079858	27	1.000	outparalog	9322
ENSG00000147896	ENSMUSG00000079857	28	1.000	outparalog	9322
ENSG00000147896	ENSMUSG00000070903	33	0.675	outparalog	9322
ENSG00000197919	ENSMUSG00000070903	63	0.675	many2many ortholog	9322
ENSG00000197919	ENSG00000137080	81	0.900	inparalog	9322
ENSG00000197919	ENSMUSG00000079855	31	1.000	outparalog	9322
ENSG00000197919	ENSMUSG00000048806	25	0.675	outparalog	9322
ENSG00000197919	ENSMUSG00000070908	31	1.000	outparalog	9322
ENSG00000197919	ENSG00000188379	82	1.000	inparalog	9322
ENSG00000197919	ENSG00000120242	77	0.900	inparalog	9322
ENSG00000197919	ENSMUSG00000061396	31	1.000	outparalog	9322
ENSG00000197919	ENSG00000186809	82	0.900	inparalog	9322
ENSG00000197919	ENSG00000214042	77	1.000	inparalog	9322
ENSG00000197919	ENSMUSG00000073810	32	1.000	outparalog	9322
ENSG00000197919	ENSMUSG00000079854	31	1.000	outparalog	9322
ENSG00000197919	ENSG00000147877	80	1.000	inparalog	9322
ENSG00000197919	ENSG00000147873	84	0.900	inparalog	9322
ENSG00000197919	ENSG00000214040	79	1.000	inparalog	9322
ENSG00000197919	ENSG00000147885	77	1.000	inparalog	9322
ENSG00000197919	ENSMUSG00000079856	31	1.000	outparalog	9322
ENSG00000197919	ENSMUSG00000079858	32	1.000	outparalog	9322
ENSG00000197919	ENSMUSG00000079857	31	1.000	outparalog	9322
ENSG00000137080	ENSMUSG00000070903	61	0.750	many2many ortholog	9322
ENSG00000137080	ENSMUSG00000079855	28	0.900	outparalog	9322
ENSG00000137080	ENSMUSG00000048806	33	0.750	outparalog	9322
ENSG00000137080	ENSMUSG00000070908	28	0.900	outparalog	9322
ENSG00000137080	ENSG00000188379	82	0.900	inparalog	9322
ENSG00000137080	ENSG00000120242	81	1.000	inparalog	9322
ENSG00000137080	ENSMUSG00000061396	28	0.900	outparalog	9322
ENSG00000137080	ENSG00000186809	82	1.000	inparalog	9322
ENSG00000137080	ENSG00000214042	88	0.900	inparalog	9322
ENSG00000137080	ENSMUSG00000073810	29	0.900	outparalog	9322
ENSG00000137080	ENSMUSG00000079854	28	0.900	outparalog	9322
ENSG00000137080	ENSG00000147877	92	0.900	inparalog	9322
ENSG00000137080	ENSG00000147873	87	1.000	inparalog	9322
ENSG00000137080	ENSG00000214040	91	0.900	inparalog	9322
ENSG00000137080	ENSG00000147885	86	0.900	inparalog	9322
ENSG00000137080	ENSMUSG00000079856	28	0.900	outparalog	9322
ENSG00000137080	ENSMUSG00000079858	29	0.900	outparalog	9322
ENSG00000137080	ENSMUSG00000079857	28	0.900	outparalog	9322
ENSG00000188379	ENSMUSG00000070903	62	0.675	many2many ortholog	9322
ENSG00000188379	ENSMUSG00000079855	34	1.000	outparalog	9322
ENSG00000188379	ENSMUSG00000048806	31	0.675	outparalog	9322
ENSG00000188379	ENSMUSG00000070908	34	1.000	outparalog	9322
ENSG00000188379	ENSG00000120242	82	0.900	inparalog	9322
ENSG00000188379	ENSMUSG00000061396	34	1.000	outparalog	9322
ENSG00000188379	ENSG00000186809	82	0.900	inparalog	9322
ENSG00000188379	ENSG00000214042	78	1.000	inparalog	9322
ENSG00000188379	ENSMUSG00000073810	34	1.000	outparalog	9322
ENSG00000188379	ENSMUSG00000079854	34	1.000	outparalog	9322
ENSG00000188379	ENSG00000147877	82	1.000	inparalog	9322
ENSG00000188379	ENSG00000147873	84	0.900	inparalog	9322
ENSG00000188379	ENSG00000214040	81	1.000	inparalog	9322
ENSG00000188379	ENSG00000147885	81	1.000	inparalog	9322
ENSG00000188379	ENSMUSG00000079856	34	1.000	outparalog	9322
ENSG00000188379	ENSMUSG00000079858	34	1.000	outparalog	9322
ENSG00000188379	ENSMUSG00000079857	34	1.000	outparalog	9322
ENSG00000120242	ENSMUSG00000070903	62	0.750	many2many ortholog	9322
ENSG00000120242	ENSMUSG00000079855	31	0.900	outparalog	9322
ENSG00000120242	ENSMUSG00000048806	31	0.750	outparalog	9322
ENSG00000120242	ENSMUSG00000070908	31	0.900	outparalog	9322
ENSG00000120242	ENSMUSG00000061396	31	0.900	outparalog	9322
ENSG00000120242	ENSG00000186809	81	1.000	inparalog	9322
ENSG00000120242	ENSG00000214042	78	0.900	inparalog	9322
ENSG00000120242	ENSMUSG00000073810	32	0.900	outparalog	9322
ENSG00000120242	ENSMUSG00000079854	31	0.900	outparalog	9322
ENSG00000120242	ENSG00000147877	81	0.900	inparalog	9322
ENSG00000120242	ENSG00000147873	82	1.000	inparalog	9322
ENSG00000120242	ENSG00000214040	80	0.900	inparalog	9322
ENSG00000120242	ENSG00000147885	82	0.900	inparalog	9322
ENSG00000120242	ENSMUSG00000079856	31	0.900	outparalog	9322
ENSG00000120242	ENSMUSG00000079858	32	0.900	outparalog	9322
ENSG00000120242	ENSMUSG00000079857	31	0.900	outparalog	9322
ENSG00000186809	ENSMUSG00000070903	60	0.750	many2many ortholog	9322
ENSG00000186809	ENSMUSG00000079855	29	0.900	outparalog	9322
ENSG00000186809	ENSMUSG00000048806	33	0.750	outparalog	9322
ENSG00000186809	ENSMUSG00000070908	29	0.900	outparalog	9322
ENSG00000186809	ENSMUSG00000061396	29	0.900	outparalog	9322
ENSG00000186809	ENSG00000214042	81	0.900	inparalog	9322
ENSG00000186809	ENSMUSG00000073810	30	0.900	outparalog	9322
ENSG00000186809	ENSMUSG00000079854	29	0.900	outparalog	9322
ENSG00000186809	ENSG00000147877	84	0.900	inparalog	9322
ENSG00000186809	ENSG00000147873	85	1.000	inparalog	9322
ENSG00000186809	ENSG00000214040	83	0.900	inparalog	9322
ENSG00000186809	ENSG00000147885	84	0.900	inparalog	9322
ENSG00000186809	ENSMUSG00000079856	29	0.900	outparalog	9322
ENSG00000186809	ENSMUSG00000079858	30	0.900	outparalog	9322
ENSG00000186809	ENSMUSG00000079857	29	0.900	outparalog	9322
ENSG00000214042	ENSMUSG00000070903	61	0.675	many2many ortholog	9322
ENSG00000214042	ENSMUSG00000079855	29	1.000	outparalog	9322
ENSG00000214042	ENSMUSG00000048806	29	0.675	outparalog	9322
ENSG00000214042	ENSMUSG00000070908	29	1.000	outparalog	9322
ENSG00000214042	ENSMUSG00000061396	29	1.000	outparalog	9322
ENSG00000214042	ENSMUSG00000073810	29	1.000	outparalog	9322
ENSG00000214042	ENSMUSG00000079854	29	1.000	outparalog	9322
ENSG00000214042	ENSG00000147877	94	1.000	inparalog	9322
ENSG00000214042	ENSG00000147873	80	0.900	inparalog	9322
ENSG00000214042	ENSG00000214040	92	1.000	inparalog	9322
ENSG00000214042	ENSG00000147885	86	1.000	inparalog	9322
ENSG00000214042	ENSMUSG00000079856	29	1.000	outparalog	9322
ENSG00000214042	ENSMUSG00000079858	29	1.000	outparalog	9322
ENSG00000214042	ENSMUSG00000079857	29	1.000	outparalog	9322
ENSG00000147877	ENSMUSG00000070903	62	0.675	many2many ortholog	9322
ENSG00000147877	ENSMUSG00000079855	29	1.000	outparalog	9322
ENSG00000147877	ENSMUSG00000048806	30	0.675	outparalog	9322
ENSG00000147877	ENSMUSG00000070908	29	1.000	outparalog	9322
ENSG00000147877	ENSMUSG00000061396	29	1.000	outparalog	9322
ENSG00000147877	ENSMUSG00000073810	29	1.000	outparalog	9322
ENSG00000147877	ENSMUSG00000079854	29	1.000	outparalog	9322
ENSG00000147877	ENSG00000147873	84	0.900	inparalog	9322
ENSG00000147877	ENSG00000214040	96	1.000	inparalog	9322
ENSG00000147877	ENSG00000147885	89	1.000	inparalog	9322
ENSG00000147877	ENSMUSG00000079856	29	1.000	outparalog	9322
ENSG00000147877	ENSMUSG00000079858	29	1.000	outparalog	9322
ENSG00000147877	ENSMUSG00000079857	29	1.000	outparalog	9322
ENSG00000147873	ENSMUSG00000070903	61	0.750	many2many ortholog	9322
ENSG00000147873	ENSMUSG00000079855	30	0.900	outparalog	9322
ENSG00000147873	ENSMUSG00000048806	29	0.750	outparalog	9322
ENSG00000147873	ENSMUSG00000070908	30	0.900	outparalog	9322
ENSG00000147873	ENSMUSG00000061396	30	0.900	outparalog	9322
ENSG00000147873	ENSMUSG00000073810	31	0.900	outparalog	9322
ENSG00000147873	ENSMUSG00000079854	30	0.900	outparalog	9322
ENSG00000147873	ENSG00000214040	83	0.900	inparalog	9322
ENSG00000147873	ENSG00000147885	83	0.900	inparalog	9322
ENSG00000147873	ENSMUSG00000079856	30	0.900	outparalog	9322
ENSG00000147873	ENSMUSG00000079858	31	0.900	outparalog	9322
ENSG00000147873	ENSMUSG00000079857	30	0.900	outparalog	9322
ENSG00000214040	ENSMUSG00000070903	60	0.675	many2many ortholog	9322
ENSG00000214040	ENSMUSG00000079855	29	1.000	outparalog	9322
ENSG00000214040	ENSMUSG00000048806	30	0.675	outparalog	9322
ENSG00000214040	ENSMUSG00000070908	29	1.000	outparalog	9322
ENSG00000214040	ENSMUSG00000061396	29	1.000	outparalog	9322
ENSG00000214040	ENSMUSG00000073810	29	1.000	outparalog	9322
ENSG00000214040	ENSMUSG00000079854	29	1.000	outparalog	9322
ENSG00000214040	ENSG00000147885	87	1.000	inparalog	9322
ENSG00000214040	ENSMUSG00000079856	29	1.000	outparalog	9322
ENSG00000214040	ENSMUSG00000079858	29	1.000	outparalog	9322
ENSG00000214040	ENSMUSG00000079857	29	1.000	outparalog	9322
ENSG00000147885	ENSMUSG00000070903	61	0.675	many2many ortholog	9322
ENSG00000147885	ENSMUSG00000079855	29	1.000	outparalog	9322
ENSG00000147885	ENSMUSG00000048806	32	0.675	outparalog	9322
ENSG00000147885	ENSMUSG00000070908	29	1.000	outparalog	9322
ENSG00000147885	ENSMUSG00000061396	29	1.000	outparalog	9322
ENSG00000147885	ENSMUSG00000073810	29	1.000	outparalog	9322
ENSG00000147885	ENSMUSG00000079854	29	1.000	outparalog	9322
ENSG00000147885	ENSMUSG00000079856	29	1.000	outparalog	9322
ENSG00000147885	ENSMUSG00000079858	29	1.000	outparalog	9322
ENSG00000147885	ENSMUSG00000079857	29	1.000	outparalog	9322
ENSMUSG00000079855	ENSMUSG00000048806	23	0.675	outparalog	9322
ENSMUSG00000079855	ENSMUSG00000070908	100	1.000	inparalog	9322
ENSMUSG00000079855	ENSMUSG00000061396	100	1.000	inparalog	9322
ENSMUSG00000079855	ENSMUSG00000073810	99	1.000	inparalog	9322
ENSMUSG00000079855	ENSMUSG00000079854	100	1.000	inparalog	9322
ENSMUSG00000079855	ENSMUSG00000079856	100	1.000	inparalog	9322
ENSMUSG00000079855	ENSMUSG00000079858	98	1.000	inparalog	9322
ENSMUSG00000079855	ENSMUSG00000079857	100	1.000	inparalog	9322
ENSMUSG00000079855	ENSMUSG00000070903	30	0.675	outparalog	9322
ENSMUSG00000070908	ENSMUSG00000048806	23	0.675	outparalog	9322
ENSMUSG00000070908	ENSMUSG00000061396	100	1.000	inparalog	9322
ENSMUSG00000070908	ENSMUSG00000073810	99	1.000	inparalog	9322
ENSMUSG00000070908	ENSMUSG00000079854	100	1.000	inparalog	9322
ENSMUSG00000070908	ENSMUSG00000079856	100	1.000	inparalog	9322
ENSMUSG00000070908	ENSMUSG00000079858	98	1.000	inparalog	9322
ENSMUSG00000070908	ENSMUSG00000079857	100	1.000	inparalog	9322
ENSMUSG00000070908	ENSMUSG00000070903	30	0.675	outparalog	9322
ENSMUSG00000061396	ENSMUSG00000048806	23	0.675	outparalog	9322
ENSMUSG00000061396	ENSMUSG00000073810	99	1.000	inparalog	9322
ENSMUSG00000061396	ENSMUSG00000079854	100	1.000	inparalog	9322
ENSMUSG00000061396	ENSMUSG00000079856	100	1.000	inparalog	9322
ENSMUSG00000061396	ENSMUSG00000079858	98	1.000	inparalog	9322
ENSMUSG00000061396	ENSMUSG00000079857	100	1.000	inparalog	9322
ENSMUSG00000061396	ENSMUSG00000070903	30	0.675	outparalog	9322
ENSMUSG00000073810	ENSMUSG00000048806	23	0.675	outparalog	9322
ENSMUSG00000073810	ENSMUSG00000079854	99	1.000	inparalog	9322
ENSMUSG00000073810	ENSMUSG00000079856	99	1.000	inparalog	9322
ENSMUSG00000073810	ENSMUSG00000079858	98	1.000	inparalog	9322
ENSMUSG00000073810	ENSMUSG00000079857	99	1.000	inparalog	9322
ENSMUSG00000073810	ENSMUSG00000070903	29	0.675	outparalog	9322
ENSMUSG00000079854	ENSMUSG00000048806	23	0.675	outparalog	9322
ENSMUSG00000079854	ENSMUSG00000079856	100	1.000	inparalog	9322
ENSMUSG00000079854	ENSMUSG00000079858	98	1.000	inparalog	9322
ENSMUSG00000079854	ENSMUSG00000079857	100	1.000	inparalog	9322
ENSMUSG00000079854	ENSMUSG00000070903	30	0.675	outparalog	9322
ENSMUSG00000079856	ENSMUSG00000048806	23	0.675	outparalog	9322
ENSMUSG00000079856	ENSMUSG00000079858	98	1.000	inparalog	9322
ENSMUSG00000079856	ENSMUSG00000079857	100	1.000	inparalog	9322
ENSMUSG00000079856	ENSMUSG00000070903	30	0.675	outparalog	9322
ENSMUSG00000079858	ENSMUSG00000048806	23	0.675	outparalog	9322
ENSMUSG00000079858	ENSMUSG00000079857	98	1.000	inparalog	9322
ENSMUSG00000079858	ENSMUSG00000070903	30	0.675	outparalog	9322
ENSMUSG00000079857	ENSMUSG00000048806	23	0.675	outparalog	9322
ENSMUSG00000079857	ENSMUSG00000070903	30	0.675	outparalog	9322
ENSMUSG00000048806	ENSMUSG00000070903	32	1.000	outparalog	9322
ENSG00000128242	ENSMUSG00000049721	84	0.833	ortholog	9327
ENSG00000128242	ENSG00000154252	40	1.000	outparalog	9327
ENSG00000154252	ENSMUSG00000049721	38	0.833	outparalog	9327
ENSG00000122406	ENSMUSG00000058558	98	0.750	ortholog	9346
ENSG00000185721	ENSG00000108591	58	0.229	outparalog	9351
ENSG00000172115	ENSMUSG00000056436	83	0.864	outparalog	9360
ENSG00000170891	ENSMUSG00000062329	71	0.000	ortholog	9369
ENSG00000178038	ENSMUSG00000044037	82	0.433	ortholog	9371
ENSG00000178038	ENSMUSG00000026024	38	0.833	outparalog	9371
ENSG00000178038	ENSG00000003393	38	0.594	outparalog	9371
ENSG00000003393	ENSMUSG00000026024	92	0.562	ortholog	9371
ENSG00000003393	ENSMUSG00000044037	38	0.812	outparalog	9371
ENSMUSG00000044037	ENSMUSG00000026024	37	0.600	outparalog	9371
ENSG00000177954	ENSMUSG00000050621	100	0.300	outparalog	9392
ENSG00000177954	ENSG00000130041	100	1.000	outparalog	9392
ENSG00000130041	ENSMUSG00000050621	100	0.300	ortholog	9392
ENSG00000105612	ENSMUSG00000003812	72	0.857	ortholog	9396
ENSG00000105612	ENSMUSG00000028185	40	0.750	outparalog	9396
ENSMUSG00000028185	ENSMUSG00000003812	38	0.850	outparalog	9396
ENSG00000167088	ENSG00000181817	31	0.750	outparalog	9397
ENSG00000143222	ENSMUSG00000062963	97	1.000	ortholog	9406
ENSG00000162231	ENSMUSG00000010097	91	0.643	ortholog	9407
ENSG00000162231	ENSG00000126952	57	0.750	outparalog	9407
ENSG00000162231	ENSMUSG00000057000	44	0.700	outparalog	9407
ENSG00000162231	ENSMUSG00000009941	51	0.700	outparalog	9407
ENSG00000162231	ENSG00000147206	52	1.000	outparalog	9407
ENSG00000162231	ENSMUSG00000031410	49	0.375	outparalog	9407
ENSG00000147206	ENSMUSG00000057000	54	0.700	ortholog	9407
ENSG00000147206	ENSG00000126952	50	0.750	outparalog	9407
ENSG00000147206	ENSMUSG00000010097	50	0.643	outparalog	9407
ENSG00000147206	ENSMUSG00000009941	43	0.700	outparalog	9407
ENSG00000147206	ENSMUSG00000031410	44	0.375	outparalog	9407
ENSG00000126952	ENSMUSG00000009941	58	0.900	many2many ortholog	9407
ENSG00000126952	ENSMUSG00000031410	53	0.750	many2many ortholog	9407
ENSG00000126952	ENSMUSG00000010097	54	0.786	outparalog	9407
ENSG00000126952	ENSMUSG00000057000	46	0.900	outparalog	9407
ENSMUSG00000010097	ENSMUSG00000057000	42	0.857	outparalog	9407
ENSMUSG00000010097	ENSMUSG00000009941	50	0.857	outparalog	9407
ENSMUSG00000010097	ENSMUSG00000031410	48	0.786	outparalog	9407
ENSMUSG00000057000	ENSMUSG00000009941	43	1.000	outparalog	9407
ENSMUSG00000057000	ENSMUSG00000031410	40	0.900	outparalog	9407
ENSMUSG00000009941	ENSMUSG00000031410	52	0.900	inparalog	9407
ENSG00000164258	ENSMUSG00000021764	90	1.000	ortholog	9414
ENSMUSG00000022292	ENSMUSG00000020649	78	0.000	outparalog	9417
ENSG00000052802	ENSMUSG00000050370	30	0.625	outparalog	9425
ENSG00000052802	ENSG00000109929	30	0.550	outparalog	9425
ENSG00000052802	ENSG00000138135	29	0.625	outparalog	9425
ENSG00000109929	ENSMUSG00000050370	29	0.450	outparalog	9425
ENSG00000109929	ENSG00000138135	26	0.450	outparalog	9425
ENSG00000138135	ENSMUSG00000050370	78	1.000	ortholog	9425
ENSG00000147155	ENSMUSG00000031168	78	0.582	ortholog	9449
ENSG00000173431	ENSG00000169385	44	0.750	outparalog	9481
ENSG00000173431	ENSG00000169413	55	0.750	outparalog	9481
ENSG00000173431	ENSMUSG00000072115	31	0.000	outparalog	9481
ENSG00000173431	ENSMUSG00000062148	43	0.750	outparalog	9481
ENSG00000173431	ENSG00000169397	40	0.750	outparalog	9481
ENSG00000173431	ENSG00000214274	31	0.415	outparalog	9481
ENSG00000173431	ENSG00000129538	44	1.000	outparalog	9481
ENSG00000173431	ENSG00000165799	78	0.750	outparalog	9481
ENSG00000173431	ENSMUSG00000072599	43	0.750	outparalog	9481
ENSG00000165799	ENSG00000169385	42	1.000	outparalog	9481
ENSG00000165799	ENSG00000169413	55	1.000	outparalog	9481
ENSG00000165799	ENSMUSG00000072115	36	0.000	outparalog	9481
ENSG00000165799	ENSMUSG00000062148	42	1.000	outparalog	9481
ENSG00000165799	ENSG00000169397	40	1.000	outparalog	9481
ENSG00000165799	ENSG00000214274	38	0.596	outparalog	9481
ENSG00000165799	ENSG00000129538	38	0.750	outparalog	9481
ENSG00000165799	ENSMUSG00000072599	44	1.000	outparalog	9481
ENSG00000169413	ENSG00000169385	50	1.000	outparalog	9481
ENSG00000169413	ENSMUSG00000072115	36	0.000	outparalog	9481
ENSG00000169413	ENSMUSG00000062148	46	1.000	outparalog	9481
ENSG00000169413	ENSG00000169397	47	1.000	outparalog	9481
ENSG00000169413	ENSG00000214274	34	0.596	outparalog	9481
ENSG00000169413	ENSG00000129538	40	0.750	outparalog	9481
ENSG00000169413	ENSMUSG00000072599	48	1.000	outparalog	9481
ENSG00000129538	ENSG00000169385	36	0.750	outparalog	9481
ENSG00000129538	ENSMUSG00000072115	41	0.000	outparalog	9481
ENSG00000129538	ENSMUSG00000062148	38	0.750	outparalog	9481
ENSG00000129538	ENSG00000169397	34	0.750	outparalog	9481
ENSG00000129538	ENSG00000214274	38	0.415	outparalog	9481
ENSG00000129538	ENSMUSG00000072599	35	0.750	outparalog	9481
ENSG00000214274	ENSMUSG00000072115	74	0.558	one2many ortholog	9481
ENSG00000214274	ENSG00000169385	33	0.596	outparalog	9481
ENSG00000214274	ENSMUSG00000062148	32	0.596	outparalog	9481
ENSG00000214274	ENSG00000169397	34	0.596	outparalog	9481
ENSG00000214274	ENSMUSG00000072599	32	0.596	outparalog	9481
ENSG00000169385	ENSMUSG00000062148	53	1.000	many2many ortholog	9481
ENSG00000169385	ENSMUSG00000072599	49	1.000	many2many ortholog	9481
ENSG00000169385	ENSMUSG00000072115	28	0.000	outparalog	9481
ENSG00000169385	ENSG00000169397	69	1.000	inparalog	9481
ENSG00000169397	ENSMUSG00000062148	49	1.000	many2many ortholog	9481
ENSG00000169397	ENSMUSG00000072599	50	1.000	many2many ortholog	9481
ENSG00000169397	ENSMUSG00000072115	28	0.000	outparalog	9481
ENSMUSG00000072115	ENSMUSG00000062148	32	0.000	outparalog	9481
ENSMUSG00000072115	ENSMUSG00000072599	30	0.000	outparalog	9481
ENSMUSG00000062148	ENSMUSG00000072599	77	1.000	inparalog	9481
ENSG00000150281	ENSMUSG00000040663	29	0.675	outparalog	9486
ENSG00000150281	ENSMUSG00000060034	36	0.917	outparalog	9486
ENSG00000150281	ENSG00000175505	28	0.675	outparalog	9486
ENSG00000175505	ENSMUSG00000040663	97	0.750	ortholog	9486
ENSG00000175505	ENSMUSG00000060034	32	0.625	outparalog	9486
ENSMUSG00000060034	ENSMUSG00000040663	32	0.625	outparalog	9486
ENSG00000089289	ENSMUSG00000046717	66	0.500	outparalog	9488
ENSG00000135823	ENSMUSG00000026470	95	1.000	ortholog	9531
ENSG00000111704	ENSMUSG00000012396	60	0.800	one2many ortholog	9546
ENSG00000157500	ENSG00000136044	54	1.000	outparalog	9551
ENSG00000101856	ENSG00000164040	58	0.562	outparalog	9564
ENSG00000101856	ENSMUSG00000037499	40	0.500	outparalog	9564
ENSG00000101856	ENSMUSG00000049940	58	0.750	outparalog	9564
ENSG00000164040	ENSMUSG00000049940	90	0.312	ortholog	9564
ENSG00000164040	ENSMUSG00000037499	37	0.188	outparalog	9564
ENSMUSG00000037499	ENSMUSG00000049940	37	0.750	outparalog	9564
ENSG00000122707	ENSMUSG00000028476	94	0.786	ortholog	9571
ENSG00000118762	ENSMUSG00000034462	91	0.692	ortholog	9574
ENSG00000118762	ENSG00000107593	51	0.548	outparalog	9574
ENSG00000118762	ENSMUSG00000037578	53	0.726	outparalog	9574
ENSG00000107593	ENSMUSG00000037578	87	0.405	ortholog	9574
ENSG00000107593	ENSMUSG00000034462	50	0.400	outparalog	9574
ENSMUSG00000034462	ENSMUSG00000037578	52	0.967	outparalog	9574
ENSG00000178035	ENSMUSG00000062867	99	0.857	ortholog	9597
ENSG00000178035	ENSG00000106348	84	0.857	outparalog	9597
ENSG00000178035	ENSMUSG00000003500	84	0.857	outparalog	9597
ENSG00000106348	ENSMUSG00000003500	98	1.000	ortholog	9597
ENSG00000106348	ENSMUSG00000062867	84	1.000	outparalog	9597
ENSMUSG00000062867	ENSMUSG00000003500	84	1.000	outparalog	9597
ENSG00000146731	ENSG00000132141	86	0.750	outparalog	9613
ENSG00000073146	ENSG00000155363	39	0.288	outparalog	9646
ENSG00000143839	ENSMUSG00000004552	41	0.367	outparalog	9657
ENSMUSG00000027412	ENSMUSG00000024052	53	1.000	outparalog	9670
ENSMUSG00000027412	ENSMUSG00000020593	52	1.000	outparalog	9670
ENSMUSG00000024052	ENSMUSG00000020593	56	1.000	outparalog	9670
ENSG00000164070	ENSMUSG00000029657	61	1.000	outparalog	9686
ENSG00000122304	ENSMUSG00000038015	68	1.000	ortholog	9694
ENSG00000027697	ENSG00000185436	24	0.583	outparalog	9695
ENSG00000027697	ENSMUSG00000022971	25	0.833	outparalog	9695
ENSG00000027697	ENSG00000164485	29	0.733	outparalog	9695
ENSG00000027697	ENSG00000110324	25	0.697	outparalog	9695
ENSG00000027697	ENSG00000159110	25	0.833	outparalog	9695
ENSG00000027697	ENSG00000142166	23	0.833	outparalog	9695
ENSG00000027697	ENSMUSG00000039760	28	0.583	outparalog	9695
ENSG00000027697	ENSG00000159113	26	0.697	outparalog	9695
ENSG00000027697	ENSMUSG00000022967	23	0.917	outparalog	9695
ENSG00000027697	ENSG00000142677	26	0.917	outparalog	9695
ENSG00000027697	ENSMUSG00000022969	28	0.697	outparalog	9695
ENSG00000185436	ENSMUSG00000022971	26	0.583	outparalog	9695
ENSG00000185436	ENSG00000164485	31	0.600	outparalog	9695
ENSG00000185436	ENSG00000110324	27	0.591	outparalog	9695
ENSG00000185436	ENSG00000159110	26	0.583	outparalog	9695
ENSG00000185436	ENSG00000142166	22	0.583	outparalog	9695
ENSG00000185436	ENSMUSG00000039760	30	1.000	outparalog	9695
ENSG00000185436	ENSG00000159113	31	0.591	outparalog	9695
ENSG00000185436	ENSMUSG00000022967	25	0.600	outparalog	9695
ENSG00000185436	ENSG00000142677	26	0.600	outparalog	9695
ENSG00000185436	ENSMUSG00000022969	26	0.591	outparalog	9695
ENSG00000164485	ENSMUSG00000039760	67	0.600	ortholog	9695
ENSG00000164485	ENSMUSG00000022971	28	0.733	outparalog	9695
ENSG00000164485	ENSG00000110324	28	0.764	outparalog	9695
ENSG00000164485	ENSG00000159110	31	0.733	outparalog	9695
ENSG00000164485	ENSG00000142166	28	0.733	outparalog	9695
ENSG00000164485	ENSG00000159113	30	0.764	outparalog	9695
ENSG00000164485	ENSMUSG00000022967	27	0.800	outparalog	9695
ENSG00000164485	ENSG00000142677	39	0.800	outparalog	9695
ENSG00000164485	ENSMUSG00000022969	32	0.764	outparalog	9695
ENSG00000110324	ENSMUSG00000022971	26	0.697	outparalog	9695
ENSG00000110324	ENSG00000159110	25	0.697	outparalog	9695
ENSG00000110324	ENSG00000142166	20	0.697	outparalog	9695
ENSG00000110324	ENSMUSG00000039760	34	0.591	outparalog	9695
ENSG00000110324	ENSG00000159113	27	1.000	outparalog	9695
ENSG00000110324	ENSMUSG00000022967	24	0.764	outparalog	9695
ENSG00000110324	ENSG00000142677	27	0.764	outparalog	9695
ENSG00000110324	ENSMUSG00000022969	29	1.000	outparalog	9695
ENSG00000159110	ENSMUSG00000022971	50	1.000	ortholog	9695
ENSG00000159110	ENSG00000142166	24	1.000	outparalog	9695
ENSG00000159110	ENSMUSG00000039760	29	0.583	outparalog	9695
ENSG00000159110	ENSG00000159113	28	0.697	outparalog	9695
ENSG00000159110	ENSMUSG00000022967	23	0.917	outparalog	9695
ENSG00000159110	ENSG00000142677	25	0.917	outparalog	9695
ENSG00000159110	ENSMUSG00000022969	27	0.697	outparalog	9695
ENSG00000142166	ENSMUSG00000022967	50	0.917	ortholog	9695
ENSG00000142166	ENSMUSG00000022971	22	1.000	outparalog	9695
ENSG00000142166	ENSMUSG00000039760	31	0.583	outparalog	9695
ENSG00000142166	ENSG00000159113	32	0.697	outparalog	9695
ENSG00000142166	ENSG00000142677	23	0.917	outparalog	9695
ENSG00000142166	ENSMUSG00000022969	27	0.697	outparalog	9695
ENSG00000159113	ENSMUSG00000022969	69	1.000	ortholog	9695
ENSG00000159113	ENSMUSG00000022971	26	0.697	outparalog	9695
ENSG00000159113	ENSMUSG00000039760	30	0.591	outparalog	9695
ENSG00000159113	ENSMUSG00000022967	32	0.764	outparalog	9695
ENSG00000159113	ENSG00000142677	27	0.764	outparalog	9695
ENSG00000142677	ENSMUSG00000022971	22	0.917	outparalog	9695
ENSG00000142677	ENSMUSG00000039760	36	0.600	outparalog	9695
ENSG00000142677	ENSMUSG00000022967	25	1.000	outparalog	9695
ENSG00000142677	ENSMUSG00000022969	30	0.764	outparalog	9695
ENSMUSG00000022971	ENSMUSG00000039760	29	0.583	outparalog	9695
ENSMUSG00000022971	ENSMUSG00000022967	25	0.917	outparalog	9695
ENSMUSG00000022971	ENSMUSG00000022969	27	0.697	outparalog	9695
ENSMUSG00000039760	ENSMUSG00000022967	30	0.600	outparalog	9695
ENSMUSG00000039760	ENSMUSG00000022969	31	0.591	outparalog	9695
ENSMUSG00000022967	ENSMUSG00000022969	28	0.764	outparalog	9695
ENSG00000137825	ENSMUSG00000027296	94	0.812	ortholog	9700
ENSG00000137825	ENSMUSG00000038855	60	1.000	outparalog	9700
ENSG00000137825	ENSMUSG00000003752	54	1.000	outparalog	9700
ENSG00000137825	ENSG00000143772	58	1.000	outparalog	9700
ENSG00000143772	ENSMUSG00000038855	79	1.000	ortholog	9700
ENSG00000143772	ENSMUSG00000027296	60	0.812	outparalog	9700
ENSG00000143772	ENSMUSG00000003752	46	1.000	outparalog	9700
ENSMUSG00000027296	ENSMUSG00000038855	60	0.812	outparalog	9700
ENSMUSG00000027296	ENSMUSG00000003752	53	0.812	outparalog	9700
ENSMUSG00000038855	ENSMUSG00000003752	48	1.000	outparalog	9700
ENSG00000144366	ENSMUSG00000037295	26	0.750	outparalog	9710
ENSG00000144366	ENSG00000157978	29	0.350	outparalog	9710
ENSG00000157978	ENSMUSG00000037295	90	0.600	ortholog	9710
ENSG00000172893	ENSMUSG00000058454	89	0.857	ortholog	9727
ENSG00000172893	ENSG00000143815	38	0.343	outparalog	9727
ENSG00000143815	ENSMUSG00000058454	39	0.000	outparalog	9727
ENSG00000114771	ENSMUSG00000027761	70	0.900	ortholog	9772
ENSG00000114771	ENSG00000079435	37	0.650	outparalog	9772
ENSG00000114771	ENSMUSG00000003123	34	0.733	outparalog	9772
ENSG00000079435	ENSMUSG00000003123	84	0.729	ortholog	9772
ENSG00000079435	ENSMUSG00000027761	36	0.750	outparalog	9772
ENSMUSG00000027761	ENSMUSG00000003123	35	0.833	outparalog	9772
ENSG00000075131	ENSMUSG00000032397	76	1.000	ortholog	9783
ENSG00000213931	ENSG00000188536	41	0.000	outparalog	9799
ENSG00000213931	ENSG00000130656	41	1.000	outparalog	9799
ENSG00000213931	ENSMUSG00000021032	27	1.000	outparalog	9799
ENSG00000213931	ENSG00000206172	41	0.000	outparalog	9799
ENSG00000213931	ENSG00000165553	27	1.000	outparalog	9799
ENSG00000165553	ENSMUSG00000021032	94	1.000	ortholog	9799
ENSG00000165553	ENSG00000188536	25	0.000	outparalog	9799
ENSG00000165553	ENSG00000130656	24	1.000	outparalog	9799
ENSG00000165553	ENSG00000206172	25	0.000	outparalog	9799
ENSG00000130656	ENSG00000188536	60	0.000	outparalog	9799
ENSG00000130656	ENSMUSG00000021032	24	1.000	outparalog	9799
ENSG00000130656	ENSG00000206172	60	0.000	outparalog	9799
ENSG00000188536	ENSMUSG00000021032	26	0.000	outparalog	9799
ENSG00000188536	ENSG00000206172	100	1.000	inparalog	9799
ENSG00000206172	ENSMUSG00000021032	26	0.000	outparalog	9799
ENSG00000206181	ENSG00000011007	51	0.000	outparalog	9813
ENSG00000138795	ENSMUSG00000027985	98	0.582	ortholog	9821
ENSG00000138795	ENSMUSG00000055799	60	0.686	outparalog	9821
ENSG00000138795	ENSMUSG00000000782	55	0.600	outparalog	9821
ENSG00000138795	ENSMUSG00000024985	66	0.533	outparalog	9821
ENSMUSG00000055799	ENSMUSG00000000782	52	0.857	outparalog	9821
ENSMUSG00000055799	ENSMUSG00000027985	59	0.701	outparalog	9821
ENSMUSG00000055799	ENSMUSG00000024985	65	0.714	outparalog	9821
ENSMUSG00000000782	ENSMUSG00000027985	55	0.727	outparalog	9821
ENSMUSG00000000782	ENSMUSG00000024985	56	0.267	outparalog	9821
ENSMUSG00000027985	ENSMUSG00000024985	66	0.424	outparalog	9821
ENSG00000135447	ENSMUSG00000022490	79	0.000	ortholog	9849
ENSG00000135447	ENSMUSG00000061718	33	1.000	outparalog	9849
ENSMUSG00000061718	ENSMUSG00000022490	31	0.000	outparalog	9849
ENSG00000149091	ENSG00000157680	62	0.700	outparalog	9857
ENSG00000149091	ENSMUSG00000025357	34	0.622	outparalog	9857
ENSG00000149091	ENSG00000058866	34	0.700	outparalog	9857
ENSG00000149091	ENSG00000136267	34	0.567	outparalog	9857
ENSG00000149091	ENSMUSG00000036095	33	0.700	outparalog	9857
ENSG00000149091	ENSG00000065357	34	0.700	outparalog	9857
ENSG00000157680	ENSMUSG00000025357	35	0.833	outparalog	9857
ENSG00000157680	ENSG00000058866	35	1.000	outparalog	9857
ENSG00000157680	ENSG00000136267	36	0.000	outparalog	9857
ENSG00000157680	ENSMUSG00000036095	36	1.000	outparalog	9857
ENSG00000157680	ENSG00000065357	35	1.000	outparalog	9857
ENSG00000058866	ENSMUSG00000025357	57	0.833	outparalog	9857
ENSG00000058866	ENSG00000136267	66	0.000	outparalog	9857
ENSG00000058866	ENSMUSG00000036095	68	1.000	outparalog	9857
ENSG00000058866	ENSG00000065357	59	1.000	outparalog	9857
ENSG00000136267	ENSMUSG00000036095	96	0.000	ortholog	9857
ENSG00000136267	ENSMUSG00000025357	60	0.306	outparalog	9857
ENSG00000136267	ENSG00000065357	62	0.000	outparalog	9857
ENSG00000065357	ENSMUSG00000025357	83	0.833	ortholog	9857
ENSG00000065357	ENSMUSG00000036095	62	1.000	outparalog	9857
ENSMUSG00000025357	ENSMUSG00000036095	59	0.833	outparalog	9857
ENSMUSG00000045288	ENSMUSG00000030909	49	0.700	outparalog	9859
ENSG00000151657	ENSMUSG00000037262	93	0.675	ortholog	9861
ENSG00000147380	ENSMUSG00000021799	30	0.786	outparalog	9870
ENSG00000147380	ENSG00000166160	100	1.000	inparalog	9870
ENSG00000147380	ENSG00000102076	96	1.000	inparalog	9870
ENSG00000166160	ENSMUSG00000021799	30	0.786	outparalog	9870
ENSG00000166160	ENSG00000102076	96	1.000	inparalog	9870
ENSG00000102076	ENSMUSG00000021799	29	0.786	outparalog	9870
ENSG00000117632	ENSMUSG00000028832	99	0.667	ortholog	9893
ENSG00000117632	ENSMUSG00000027581	67	0.500	outparalog	9893
ENSG00000117632	ENSMUSG00000027500	70	0.667	outparalog	9893
ENSG00000117632	ENSG00000104435	70	0.667	outparalog	9893
ENSG00000104435	ENSMUSG00000027500	100	1.000	ortholog	9893
ENSG00000104435	ENSMUSG00000027581	73	0.833	outparalog	9893
ENSG00000104435	ENSMUSG00000028832	70	1.000	outparalog	9893
ENSMUSG00000027581	ENSMUSG00000028832	67	0.833	outparalog	9893
ENSMUSG00000027581	ENSMUSG00000027500	73	0.833	outparalog	9893
ENSMUSG00000028832	ENSMUSG00000027500	70	1.000	outparalog	9893
ENSG00000181374	ENSG00000102970	30	1.000	outparalog	9971
ENSG00000181374	ENSMUSG00000031780	32	1.000	outparalog	9971
ENSG00000181374	ENSG00000131142	30	0.938	outparalog	9971
ENSG00000181374	ENSMUSG00000000982	43	1.000	outparalog	9971
ENSG00000181374	ENSG00000137077	36	1.000	outparalog	9971
ENSG00000181374	ENSG00000006074	38	1.000	outparalog	9971
ENSG00000181374	ENSG00000115009	24	1.000	outparalog	9971
ENSG00000181374	ENSG00000102962	31	1.000	outparalog	9971
ENSG00000181374	ENSG00000006075	40	0.000	outparalog	9971
ENSG00000181374	ENSG00000106178	35	1.000	outparalog	9971
ENSG00000181374	ENSMUSG00000020702	38	0.786	outparalog	9971
ENSG00000181374	ENSG00000172156	66	1.000	outparalog	9971
ENSG00000181374	ENSG00000108702	37	1.000	outparalog	9971
ENSG00000181374	ENSMUSG00000004814	39	0.786	outparalog	9971
ENSG00000181374	ENSG00000006606	41	1.000	outparalog	9971
ENSG00000181374	ENSG00000108700	62	0.889	outparalog	9971
ENSG00000181374	ENSG00000161574	39	0.850	outparalog	9971
ENSG00000181374	ENSG00000108691	65	0.733	outparalog	9971
ENSG00000181374	ENSG00000161573	35	0.938	outparalog	9971
ENSG00000181374	ENSMUSG00000018930	39	0.643	outparalog	9971
ENSG00000181374	ENSG00000213494	37	0.393	outparalog	9971
ENSG00000181374	ENSG00000161570	32	0.850	outparalog	9971
ENSG00000181374	ENSMUSG00000023235	25	1.000	outparalog	9971
ENSG00000181374	ENSMUSG00000035385	54	0.786	outparalog	9971
ENSG00000181374	ENSG00000006210	33	1.000	outparalog	9971
ENSG00000108700	ENSG00000102970	31	0.889	outparalog	9971
ENSG00000108700	ENSMUSG00000031780	30	0.889	outparalog	9971
ENSG00000108700	ENSG00000131142	29	0.826	outparalog	9971
ENSG00000108700	ENSMUSG00000000982	39	0.889	outparalog	9971
ENSG00000108700	ENSG00000137077	35	0.889	outparalog	9971
ENSG00000108700	ENSG00000006074	37	0.889	outparalog	9971
ENSG00000108700	ENSG00000115009	31	0.889	outparalog	9971
ENSG00000108700	ENSG00000102962	34	0.889	outparalog	9971
ENSG00000108700	ENSG00000006075	40	0.444	outparalog	9971
ENSG00000108700	ENSG00000106178	40	0.889	outparalog	9971
ENSG00000108700	ENSMUSG00000020702	31	0.722	outparalog	9971
ENSG00000108700	ENSG00000172156	70	0.889	outparalog	9971
ENSG00000108700	ENSG00000108702	38	0.889	outparalog	9971
ENSG00000108700	ENSMUSG00000004814	41	0.722	outparalog	9971
ENSG00000108700	ENSG00000006606	38	0.889	outparalog	9971
ENSG00000108700	ENSG00000161574	46	0.950	outparalog	9971
ENSG00000108700	ENSG00000108691	69	0.800	outparalog	9971
ENSG00000108700	ENSG00000161573	36	0.826	outparalog	9971
ENSG00000108700	ENSMUSG00000018930	39	0.611	outparalog	9971
ENSG00000108700	ENSG00000213494	37	0.722	outparalog	9971
ENSG00000108700	ENSG00000161570	37	0.950	outparalog	9971
ENSG00000108700	ENSMUSG00000023235	25	0.889	outparalog	9971
ENSG00000108700	ENSMUSG00000035385	51	0.722	outparalog	9971
ENSG00000108700	ENSG00000006210	36	0.889	outparalog	9971
ENSG00000161573	ENSG00000102970	32	0.938	outparalog	9971
ENSG00000161573	ENSMUSG00000031780	30	0.938	outparalog	9971
ENSG00000161573	ENSG00000131142	33	0.875	outparalog	9971
ENSG00000161573	ENSMUSG00000000982	41	0.938	outparalog	9971
ENSG00000161573	ENSG00000137077	35	0.938	outparalog	9971
ENSG00000161573	ENSG00000006074	39	0.938	outparalog	9971
ENSG00000161573	ENSG00000115009	33	0.938	outparalog	9971
ENSG00000161573	ENSG00000102962	34	0.938	outparalog	9971
ENSG00000161573	ENSG00000006075	38	0.229	outparalog	9971
ENSG00000161573	ENSG00000106178	27	0.938	outparalog	9971
ENSG00000161573	ENSMUSG00000020702	32	0.750	outparalog	9971
ENSG00000161573	ENSG00000172156	32	0.938	outparalog	9971
ENSG00000161573	ENSG00000108702	30	0.938	outparalog	9971
ENSG00000161573	ENSMUSG00000004814	29	0.750	outparalog	9971
ENSG00000161573	ENSG00000006606	40	0.938	outparalog	9971
ENSG00000161573	ENSG00000161574	36	0.900	outparalog	9971
ENSG00000161573	ENSG00000108691	31	0.671	outparalog	9971
ENSG00000161573	ENSMUSG00000018930	38	0.625	outparalog	9971
ENSG00000161573	ENSG00000213494	42	0.375	outparalog	9971
ENSG00000161573	ENSG00000161570	37	0.900	outparalog	9971
ENSG00000161573	ENSMUSG00000023235	26	0.938	outparalog	9971
ENSG00000161573	ENSMUSG00000035385	31	0.750	outparalog	9971
ENSG00000161573	ENSG00000006210	28	0.938	outparalog	9971
ENSG00000213494	ENSG00000102970	31	0.393	outparalog	9971
ENSG00000213494	ENSMUSG00000031780	33	0.393	outparalog	9971
ENSG00000213494	ENSG00000131142	33	0.375	outparalog	9971
ENSG00000213494	ENSMUSG00000000982	46	0.393	outparalog	9971
ENSG00000213494	ENSG00000137077	32	0.393	outparalog	9971
ENSG00000213494	ENSG00000006074	44	0.393	outparalog	9971
ENSG00000213494	ENSG00000115009	30	0.393	outparalog	9971
ENSG00000213494	ENSG00000102962	30	0.393	outparalog	9971
ENSG00000213494	ENSG00000006075	48	0.583	outparalog	9971
ENSG00000213494	ENSG00000106178	31	0.393	outparalog	9971
ENSG00000213494	ENSMUSG00000020702	26	0.500	outparalog	9971
ENSG00000213494	ENSG00000172156	38	0.393	outparalog	9971
ENSG00000213494	ENSG00000108702	33	0.393	outparalog	9971
ENSG00000213494	ENSMUSG00000004814	38	0.500	outparalog	9971
ENSG00000213494	ENSG00000006606	42	0.393	outparalog	9971
ENSG00000213494	ENSG00000161574	41	0.700	outparalog	9971
ENSG00000213494	ENSG00000108691	33	0.633	outparalog	9971
ENSG00000213494	ENSMUSG00000018930	46	0.750	outparalog	9971
ENSG00000213494	ENSG00000161570	38	0.700	outparalog	9971
ENSG00000213494	ENSMUSG00000023235	28	0.393	outparalog	9971
ENSG00000213494	ENSMUSG00000035385	35	0.500	outparalog	9971
ENSG00000213494	ENSG00000006210	28	0.393	outparalog	9971
ENSG00000102970	ENSMUSG00000031780	63	1.000	ortholog	9971
ENSG00000102970	ENSG00000131142	30	0.938	outparalog	9971
ENSG00000102970	ENSMUSG00000000982	31	1.000	outparalog	9971
ENSG00000102970	ENSG00000137077	29	1.000	outparalog	9971
ENSG00000102970	ENSG00000006074	37	1.000	outparalog	9971
ENSG00000102970	ENSG00000115009	26	1.000	outparalog	9971
ENSG00000102970	ENSG00000102962	37	1.000	outparalog	9971
ENSG00000102970	ENSG00000006075	29	0.000	outparalog	9971
ENSG00000102970	ENSG00000106178	24	1.000	outparalog	9971
ENSG00000102970	ENSMUSG00000020702	26	0.786	outparalog	9971
ENSG00000102970	ENSG00000172156	30	1.000	outparalog	9971
ENSG00000102970	ENSG00000108702	22	1.000	outparalog	9971
ENSG00000102970	ENSMUSG00000004814	25	0.786	outparalog	9971
ENSG00000102970	ENSG00000006606	31	1.000	outparalog	9971
ENSG00000102970	ENSG00000161574	33	0.850	outparalog	9971
ENSG00000102970	ENSG00000108691	26	0.733	outparalog	9971
ENSG00000102970	ENSMUSG00000018930	34	0.643	outparalog	9971
ENSG00000102970	ENSG00000161570	32	0.850	outparalog	9971
ENSG00000102970	ENSMUSG00000023235	30	1.000	outparalog	9971
ENSG00000102970	ENSMUSG00000035385	30	0.786	outparalog	9971
ENSG00000102970	ENSG00000006210	33	1.000	outparalog	9971
ENSG00000131142	ENSMUSG00000023235	52	0.938	ortholog	9971
ENSG00000131142	ENSMUSG00000031780	30	0.938	outparalog	9971
ENSG00000131142	ENSMUSG00000000982	28	0.938	outparalog	9971
ENSG00000131142	ENSG00000137077	31	0.938	outparalog	9971
ENSG00000131142	ENSG00000006074	31	0.938	outparalog	9971
ENSG00000131142	ENSG00000115009	36	0.938	outparalog	9971
ENSG00000131142	ENSG00000102962	34	0.938	outparalog	9971
ENSG00000131142	ENSG00000006075	35	0.000	outparalog	9971
ENSG00000131142	ENSG00000106178	32	0.938	outparalog	9971
ENSG00000131142	ENSMUSG00000020702	29	0.750	outparalog	9971
ENSG00000131142	ENSG00000172156	39	0.938	outparalog	9971
ENSG00000131142	ENSG00000108702	33	0.938	outparalog	9971
ENSG00000131142	ENSMUSG00000004814	29	0.750	outparalog	9971
ENSG00000131142	ENSG00000006606	37	0.938	outparalog	9971
ENSG00000131142	ENSG00000161574	37	0.787	outparalog	9971
ENSG00000131142	ENSG00000108691	28	0.671	outparalog	9971
ENSG00000131142	ENSMUSG00000018930	33	0.625	outparalog	9971
ENSG00000131142	ENSG00000161570	33	0.787	outparalog	9971
ENSG00000131142	ENSMUSG00000035385	24	0.750	outparalog	9971
ENSG00000131142	ENSG00000006210	37	0.938	outparalog	9971
ENSG00000115009	ENSMUSG00000031780	30	1.000	outparalog	9971
ENSG00000115009	ENSMUSG00000000982	28	1.000	outparalog	9971
ENSG00000115009	ENSG00000137077	36	1.000	outparalog	9971
ENSG00000115009	ENSG00000006074	37	1.000	outparalog	9971
ENSG00000115009	ENSG00000102962	30	1.000	outparalog	9971
ENSG00000115009	ENSG00000006075	31	0.000	outparalog	9971
ENSG00000115009	ENSG00000106178	26	1.000	outparalog	9971
ENSG00000115009	ENSMUSG00000020702	29	0.786	outparalog	9971
ENSG00000115009	ENSG00000172156	24	1.000	outparalog	9971
ENSG00000115009	ENSG00000108702	21	1.000	outparalog	9971
ENSG00000115009	ENSMUSG00000004814	27	0.786	outparalog	9971
ENSG00000115009	ENSG00000006606	30	1.000	outparalog	9971
ENSG00000115009	ENSG00000161574	30	0.850	outparalog	9971
ENSG00000115009	ENSG00000108691	25	0.733	outparalog	9971
ENSG00000115009	ENSMUSG00000018930	31	0.643	outparalog	9971
ENSG00000115009	ENSG00000161570	28	0.850	outparalog	9971
ENSG00000115009	ENSMUSG00000023235	34	1.000	outparalog	9971
ENSG00000115009	ENSMUSG00000035385	32	0.786	outparalog	9971
ENSG00000115009	ENSG00000006210	26	1.000	outparalog	9971
ENSG00000102962	ENSMUSG00000031780	36	1.000	outparalog	9971
ENSG00000102962	ENSMUSG00000000982	37	1.000	outparalog	9971
ENSG00000102962	ENSG00000137077	31	1.000	outparalog	9971
ENSG00000102962	ENSG00000006074	39	1.000	outparalog	9971
ENSG00000102962	ENSG00000006075	32	0.000	outparalog	9971
ENSG00000102962	ENSG00000106178	31	1.000	outparalog	9971
ENSG00000102962	ENSMUSG00000020702	29	0.786	outparalog	9971
ENSG00000102962	ENSG00000172156	34	1.000	outparalog	9971
ENSG00000102962	ENSG00000108702	30	1.000	outparalog	9971
ENSG00000102962	ENSMUSG00000004814	30	0.786	outparalog	9971
ENSG00000102962	ENSG00000006606	33	1.000	outparalog	9971
ENSG00000102962	ENSG00000161574	37	0.850	outparalog	9971
ENSG00000102962	ENSG00000108691	31	0.733	outparalog	9971
ENSG00000102962	ENSMUSG00000018930	35	0.643	outparalog	9971
ENSG00000102962	ENSG00000161570	33	0.850	outparalog	9971
ENSG00000102962	ENSMUSG00000023235	33	1.000	outparalog	9971
ENSG00000102962	ENSMUSG00000035385	30	0.786	outparalog	9971
ENSG00000102962	ENSG00000006210	23	1.000	outparalog	9971
ENSG00000106178	ENSMUSG00000004814	58	0.786	ortholog	9971
ENSG00000106178	ENSMUSG00000031780	27	1.000	outparalog	9971
ENSG00000106178	ENSMUSG00000000982	36	1.000	outparalog	9971
ENSG00000106178	ENSG00000137077	35	1.000	outparalog	9971
ENSG00000106178	ENSG00000006074	35	1.000	outparalog	9971
ENSG00000106178	ENSG00000006075	33	0.000	outparalog	9971
ENSG00000106178	ENSMUSG00000020702	24	0.786	outparalog	9971
ENSG00000106178	ENSG00000172156	36	1.000	outparalog	9971
ENSG00000106178	ENSG00000108702	31	1.000	outparalog	9971
ENSG00000106178	ENSG00000006606	37	1.000	outparalog	9971
ENSG00000106178	ENSG00000161574	37	0.850	outparalog	9971
ENSG00000106178	ENSG00000108691	37	0.733	outparalog	9971
ENSG00000106178	ENSMUSG00000018930	34	0.643	outparalog	9971
ENSG00000106178	ENSG00000161570	28	0.850	outparalog	9971
ENSG00000106178	ENSMUSG00000023235	28	1.000	outparalog	9971
ENSG00000106178	ENSMUSG00000035385	38	0.786	outparalog	9971
ENSG00000106178	ENSG00000006210	34	1.000	outparalog	9971
ENSG00000172156	ENSMUSG00000031780	35	1.000	outparalog	9971
ENSG00000172156	ENSMUSG00000000982	43	1.000	outparalog	9971
ENSG00000172156	ENSG00000137077	44	1.000	outparalog	9971
ENSG00000172156	ENSG00000006074	42	1.000	outparalog	9971
ENSG00000172156	ENSG00000006075	40	0.000	outparalog	9971
ENSG00000172156	ENSMUSG00000020702	33	0.786	outparalog	9971
ENSG00000172156	ENSG00000108702	34	1.000	outparalog	9971
ENSG00000172156	ENSMUSG00000004814	36	0.786	outparalog	9971
ENSG00000172156	ENSG00000006606	38	1.000	outparalog	9971
ENSG00000172156	ENSG00000161574	38	0.850	outparalog	9971
ENSG00000172156	ENSG00000108691	71	0.733	outparalog	9971
ENSG00000172156	ENSMUSG00000018930	38	0.643	outparalog	9971
ENSG00000172156	ENSG00000161570	43	0.850	outparalog	9971
ENSG00000172156	ENSMUSG00000023235	26	1.000	outparalog	9971
ENSG00000172156	ENSMUSG00000035385	49	0.786	outparalog	9971
ENSG00000172156	ENSG00000006210	38	1.000	outparalog	9971
ENSG00000108702	ENSMUSG00000020702	43	0.786	ortholog	9971
ENSG00000108702	ENSMUSG00000031780	27	1.000	outparalog	9971
ENSG00000108702	ENSMUSG00000000982	38	1.000	outparalog	9971
ENSG00000108702	ENSG00000137077	30	1.000	outparalog	9971
ENSG00000108702	ENSG00000006074	30	1.000	outparalog	9971
ENSG00000108702	ENSG00000006075	36	0.000	outparalog	9971
ENSG00000108702	ENSMUSG00000004814	38	0.786	outparalog	9971
ENSG00000108702	ENSG00000006606	29	1.000	outparalog	9971
ENSG00000108702	ENSG00000161574	34	0.850	outparalog	9971
ENSG00000108702	ENSG00000108691	34	0.733	outparalog	9971
ENSG00000108702	ENSMUSG00000018930	31	0.643	outparalog	9971
ENSG00000108702	ENSG00000161570	24	0.850	outparalog	9971
ENSG00000108702	ENSMUSG00000023235	31	1.000	outparalog	9971
ENSG00000108702	ENSMUSG00000035385	35	0.786	outparalog	9971
ENSG00000108702	ENSG00000006210	25	1.000	outparalog	9971
ENSG00000006606	ENSMUSG00000031780	34	1.000	outparalog	9971
ENSG00000006606	ENSMUSG00000000982	40	1.000	outparalog	9971
ENSG00000006606	ENSG00000137077	39	1.000	outparalog	9971
ENSG00000006606	ENSG00000006074	38	1.000	outparalog	9971
ENSG00000006606	ENSG00000006075	37	0.000	outparalog	9971
ENSG00000006606	ENSMUSG00000020702	26	0.786	outparalog	9971
ENSG00000006606	ENSMUSG00000004814	38	0.786	outparalog	9971
ENSG00000006606	ENSG00000161574	33	0.850	outparalog	9971
ENSG00000006606	ENSG00000108691	31	0.733	outparalog	9971
ENSG00000006606	ENSMUSG00000018930	37	0.643	outparalog	9971
ENSG00000006606	ENSG00000161570	36	0.850	outparalog	9971
ENSG00000006606	ENSMUSG00000023235	31	1.000	outparalog	9971
ENSG00000006606	ENSMUSG00000035385	34	0.786	outparalog	9971
ENSG00000006606	ENSG00000006210	30	1.000	outparalog	9971
ENSG00000108691	ENSMUSG00000035385	55	0.633	ortholog	9971
ENSG00000108691	ENSMUSG00000031780	33	0.733	outparalog	9971
ENSG00000108691	ENSMUSG00000000982	38	0.733	outparalog	9971
ENSG00000108691	ENSG00000137077	41	0.733	outparalog	9971
ENSG00000108691	ENSG00000006074	36	0.733	outparalog	9971
ENSG00000108691	ENSG00000006075	38	0.400	outparalog	9971
ENSG00000108691	ENSMUSG00000020702	34	0.633	outparalog	9971
ENSG00000108691	ENSMUSG00000004814	38	0.633	outparalog	9971
ENSG00000108691	ENSG00000161574	41	0.750	outparalog	9971
ENSG00000108691	ENSMUSG00000018930	36	0.567	outparalog	9971
ENSG00000108691	ENSG00000161570	34	0.750	outparalog	9971
ENSG00000108691	ENSMUSG00000023235	31	0.733	outparalog	9971
ENSG00000108691	ENSG00000006210	39	0.733	outparalog	9971
ENSG00000161570	ENSMUSG00000031780	31	0.850	outparalog	9971
ENSG00000161570	ENSMUSG00000000982	51	0.850	outparalog	9971
ENSG00000161570	ENSG00000137077	29	0.850	outparalog	9971
ENSG00000161570	ENSG00000006074	40	0.850	outparalog	9971
ENSG00000161570	ENSG00000006075	49	0.650	outparalog	9971
ENSG00000161570	ENSMUSG00000020702	29	0.700	outparalog	9971
ENSG00000161570	ENSMUSG00000004814	33	0.700	outparalog	9971
ENSG00000161570	ENSG00000161574	40	1.000	outparalog	9971
ENSG00000161570	ENSMUSG00000018930	47	0.600	outparalog	9971
ENSG00000161570	ENSMUSG00000023235	33	0.850	outparalog	9971
ENSG00000161570	ENSMUSG00000035385	32	0.700	outparalog	9971
ENSG00000161570	ENSG00000006210	27	0.850	outparalog	9971
ENSG00000006210	ENSMUSG00000031780	33	1.000	outparalog	9971
ENSG00000006210	ENSMUSG00000000982	28	1.000	outparalog	9971
ENSG00000006210	ENSG00000137077	39	1.000	outparalog	9971
ENSG00000006210	ENSG00000006074	30	1.000	outparalog	9971
ENSG00000006210	ENSG00000006075	33	0.000	outparalog	9971
ENSG00000006210	ENSMUSG00000020702	19	0.786	outparalog	9971
ENSG00000006210	ENSMUSG00000004814	36	0.786	outparalog	9971
ENSG00000006210	ENSG00000161574	33	0.850	outparalog	9971
ENSG00000006210	ENSMUSG00000018930	30	0.643	outparalog	9971
ENSG00000006210	ENSMUSG00000023235	30	1.000	outparalog	9971
ENSG00000006210	ENSMUSG00000035385	37	0.786	outparalog	9971
ENSG00000006074	ENSMUSG00000000982	56	1.000	one2many ortholog	9971
ENSG00000006074	ENSMUSG00000031780	36	1.000	outparalog	9971
ENSG00000006074	ENSG00000137077	31	1.000	outparalog	9971
ENSG00000006074	ENSG00000006075	63	0.000	inparalog	9971
ENSG00000006074	ENSMUSG00000020702	38	0.786	outparalog	9971
ENSG00000006074	ENSMUSG00000004814	40	0.786	outparalog	9971
ENSG00000006074	ENSG00000161574	45	0.850	outparalog	9971
ENSG00000006074	ENSMUSG00000018930	50	0.643	outparalog	9971
ENSG00000006074	ENSMUSG00000023235	27	1.000	outparalog	9971
ENSG00000006074	ENSMUSG00000035385	44	0.786	outparalog	9971
ENSG00000006075	ENSMUSG00000000982	77	0.000	one2many ortholog	9971
[truncated: 7,493,961 more chars]
