# Supplementary material for: Testing the Ortholog Conjecture with Comparative Functional Genomic Data from Mammals
Source: PLoS Comput Biol. 2011 Jun 9;7(6):e1002073. doi: 10.1371/journal.pcbi.1002073 (PMC3111532; doi:10.1371/journal.pcbi.1002073)
Supplement: Dataset S2 — Correlation in gene expression profiles between proteins, tissues used from the human and mouse array experiments, mappings of probesets to genes, as well as normalized expression values for each gene. (TXT) [file pcbi.1002073.s011.txt]

This file contains data used to calculate correlation values between homologous genes.  There are 5 tab delimited tables in this file.  These tables described below and are separated by a "\." delimiter.  


###############################################################################
###############################################################################

Homology_Data

	Contains a listing of pairs of homologs, sequence identity, expression correlation values, descriptions of the specific homology relationship between the two genes, and finally a family number.  It is assumed that all target/homolog relationships are reflexive and duplicate relationships are omitted.  For simplicity sake only pairs of genes where both genes have expression data are listed.  This data is derived from Ensembl Compara (release 49, March 2008).  Mouse genes are prefixed with "EMSMUSG" whereas Human genes are prefixed with "ENSG".  There are 8 columns of tab separated data in this file:
	
	Target Gene: Ensembl Gene ID 
	Homolog Gene: Ensembl Gene ID
	SID: Pairwise sequence identity between the protein sequence of each gene
	Corr:  Correlation of expression values
	Type:  Homology relationship
	Family:  A number designating the family we have grouped the pair of sequences into.

	Within species out-paralogs are those paris of genes from the same species with "outparalog" designated as their type, whereas between species out-paralogs are those pairs from a different species with "outparalog" designated as their type.  Family grouping numbers are arbitrary and have no relationship with tree numbers found in the Ensembl Compara file besides the fact that proteins in the same family should be in the same tree.


##################
##################


Mouse_ProbeSet_Map

	Each row in this table lists a Mouse Ensembl gene id, and 1 or more corresponding probe set accessions from GPL1073 which were combined to create final expression values for the respective gene.  These probe sets were combined to create a single set of expression values for each gene after expression values were normalized.  As noted in the paper, normalization was performed on data for all probe sets, and all tissue samples before combining probe sets.

##################
##################


Human_ProbeSet_Map


	Each row in this table a Human Ensembl gene id, and 1 or more corresponding probe set accessions from GPL96 or GPL1074 which were combined to create final expression values for the respective gene.  These probe sets were combined to create a single set of expression values for each gene after expression values were normalized.  As noted in the paper, normalization was performed on data for all probe sets, and all tissue samples in each platform before combining probe sets.  


##################
##################

Used_Samples

	This table contains a listing of each tissue sample used when calculating correlation values between two genes.  Each row contains 4 values: 2 corresponding to 2 samples from Human, and 2 corresponding to two samples from Mouse.  Each pair of values for an organism correspond to duplicate runs on the same tissue sample type and are averaged to obtain one value for that tissue.  Values designate which column of values are used after expression values are normalized, and combined for one or more probe sets (Human expression values might come from tissue samples in GLP1074 or GPL96, or both, and therefore will not have one single tissue accession associated with them). 


##################
##################

Final_values 

	These values correspond to the expression values obtained for each gene by:
		1. Normalizing expression values in each platform individually
		2. Combining potentially multiple probe set expression values to obtain a single vector of expression values for each gene
		3. Combining the two expression values for the same tissue, and selecting only the tissue used in analysis. 

###############################################################################
###############################################################################


\.

Homology_Data

Target Gene	Homolog Gene	SID	Corr	Type	Family
ENSG00000167904	ENSMUSG00000028232	93	0.43	ortholog	2
ENSMUSG00000028232	ENSG00000167904	93	0.43	ortholog	2
ENSG00000160606	ENSMUSG00000038217	33	-0.03	outparalog	11
ENSMUSG00000038217	ENSG00000160606	33	-0.03	outparalog	11
ENSG00000065150	ENSMUSG00000030662	98	0.42	ortholog	15
ENSG00000065150	ENSG00000196497	25	0.40	outparalog	15
ENSG00000065150	ENSMUSG00000074909	78	-0.07	outparalog	15
ENSG00000065150	ENSG00000137040	79	0.39	outparalog	15
ENSG00000065150	ENSMUSG00000002319	25	0.42	outparalog	15
ENSG00000196497	ENSMUSG00000002319	82	0.61	ortholog	15
ENSG00000196497	ENSG00000065150	25	0.40	outparalog	15
ENSG00000196497	ENSMUSG00000074909	25	-0.36	outparalog	15
ENSG00000196497	ENSMUSG00000030662	24	0.72	outparalog	15
ENSG00000196497	ENSG00000137040	25	-0.35	outparalog	15
ENSG00000137040	ENSMUSG00000074909	96	0.25	ortholog	15
ENSG00000137040	ENSG00000065150	79	0.39	outparalog	15
ENSG00000137040	ENSG00000196497	25	-0.35	outparalog	15
ENSG00000137040	ENSMUSG00000030662	79	-0.25	outparalog	15
ENSG00000137040	ENSMUSG00000002319	26	-0.08	outparalog	15
ENSMUSG00000074909	ENSG00000137040	96	0.25	ortholog	15
ENSMUSG00000074909	ENSG00000065150	78	-0.07	outparalog	15
ENSMUSG00000074909	ENSG00000196497	25	-0.36	outparalog	15
ENSMUSG00000074909	ENSMUSG00000030662	78	-0.14	outparalog	15
ENSMUSG00000074909	ENSMUSG00000002319	26	-0.18	outparalog	15
ENSMUSG00000030662	ENSG00000065150	98	0.42	ortholog	15
ENSMUSG00000030662	ENSG00000196497	24	0.72	outparalog	15
ENSMUSG00000030662	ENSMUSG00000074909	78	-0.14	outparalog	15
ENSMUSG00000030662	ENSG00000137040	79	-0.25	outparalog	15
ENSMUSG00000030662	ENSMUSG00000002319	26	0.86	outparalog	15
ENSMUSG00000002319	ENSG00000196497	82	0.61	ortholog	15
ENSMUSG00000002319	ENSG00000065150	25	0.42	outparalog	15
ENSMUSG00000002319	ENSMUSG00000074909	26	-0.18	outparalog	15
ENSMUSG00000002319	ENSMUSG00000030662	26	0.86	outparalog	15
ENSMUSG00000002319	ENSG00000137040	26	-0.08	outparalog	15
ENSG00000116675	ENSMUSG00000028528	93	0.61	ortholog	16
ENSG00000116675	ENSMUSG00000034663	23	-0.32	outparalog	16
ENSG00000116675	ENSG00000178950	50	-0.29	outparalog	16
ENSG00000116675	ENSG00000115977	25	0.08	outparalog	16
ENSG00000116675	ENSG00000138756	23	0.26	outparalog	16
ENSG00000178950	ENSMUSG00000028528	51	-0.41	outparalog	16
ENSG00000178950	ENSG00000116675	50	-0.29	outparalog	16
ENSG00000178950	ENSMUSG00000034663	28	0.26	outparalog	16
ENSG00000178950	ENSG00000115977	32	0.17	outparalog	16
ENSG00000178950	ENSG00000138756	23	0.22	outparalog	16
ENSG00000115977	ENSMUSG00000028528	25	-0.56	outparalog	16
ENSG00000115977	ENSG00000116675	24	0.08	outparalog	16
ENSG00000115977	ENSMUSG00000034663	50	0.40	outparalog	16
ENSG00000115977	ENSG00000178950	33	0.17	outparalog	16
ENSG00000115977	ENSG00000138756	42	0.72	outparalog	16
ENSG00000138756	ENSMUSG00000034663	83	0.35	ortholog	16
ENSG00000138756	ENSMUSG00000028528	24	-0.45	outparalog	16
ENSG00000138756	ENSG00000116675	23	0.26	outparalog	16
ENSG00000138756	ENSG00000178950	23	0.22	outparalog	16
ENSG00000138756	ENSG00000115977	42	0.72	outparalog	16
ENSMUSG00000028528	ENSG00000116675	93	0.61	ortholog	16
ENSMUSG00000028528	ENSMUSG00000034663	23	-0.61	outparalog	16
ENSMUSG00000028528	ENSG00000178950	51	-0.41	outparalog	16
ENSMUSG00000028528	ENSG00000115977	25	-0.56	outparalog	16
ENSMUSG00000028528	ENSG00000138756	24	-0.45	outparalog	16
ENSMUSG00000034663	ENSG00000138756	83	0.35	ortholog	16
ENSMUSG00000034663	ENSMUSG00000028528	23	-0.61	outparalog	16
ENSMUSG00000034663	ENSG00000116675	23	-0.32	outparalog	16
ENSMUSG00000034663	ENSG00000178950	28	0.26	outparalog	16
ENSMUSG00000034663	ENSG00000115977	50	0.40	outparalog	16
ENSG00000139194	ENSMUSG00000046402	56	-0.03	outparalog	17
ENSG00000139194	ENSMUSG00000052468	35	-0.06	outparalog	17
ENSG00000139194	ENSG00000197416	34	-0.14	outparalog	17
ENSG00000139194	ENSMUSG00000019874	27	-0.05	outparalog	17
ENSG00000139194	ENSG00000145384	26	0.03	outparalog	17
ENSG00000139194	ENSG00000143320	42	-0.12	outparalog	17
ENSG00000139194	ENSG00000162444	48	-0.34	outparalog	17
ENSG00000139194	ENSG00000166426	37	-0.09	outparalog	17
ENSG00000139194	ENSG00000163864	31	-0.01	outparalog	17
ENSG00000139194	ENSMUSG00000004885	40	-0.01	outparalog	17
ENSG00000139194	ENSMUSG00000028992	24	0.20	outparalog	17
ENSG00000139194	ENSG00000157064	23	-0.22	outparalog	17
ENSG00000139194	ENSMUSG00000032456	31	0.13	outparalog	17
ENSG00000139194	ENSMUSG00000032454	51	0.07	outparalog	17
ENSG00000139194	ENSMUSG00000028996	51	-0.04	outparalog	17
ENSG00000139194	ENSG00000121769	36	0.19	outparalog	17
ENSG00000139194	ENSG00000173614	27	-0.14	outparalog	17
ENSG00000139194	ENSG00000170323	29	-0.09	outparalog	17
ENSG00000139194	ENSG00000164434	27	0.04	outparalog	17
ENSG00000139194	ENSMUSG00000027530	33	0.33	outparalog	17
ENSG00000139194	ENSG00000114115	56	-0.17	outparalog	17
ENSG00000139194	ENSMUSG00000062515	31	-0.05	outparalog	17
ENSG00000139194	ENSG00000114113	51	0.16	outparalog	17
ENSG00000139194	ENSMUSG00000032291	37	-0.16	outparalog	17
ENSG00000139194	ENSG00000147588	35	-0.15	outparalog	17
ENSG00000139194	ENSMUSG00000023057	28	0.48	outparalog	17
ENSG00000197416	ENSMUSG00000027530	80	-0.08	ortholog	17
ENSG00000197416	ENSMUSG00000046402	34	0.13	outparalog	17
ENSG00000197416	ENSMUSG00000052468	62	0.01	outparalog	17
ENSG00000197416	ENSMUSG00000019874	49	0.26	outparalog	17
ENSG00000197416	ENSG00000145384	28	0.64	outparalog	17
ENSG00000197416	ENSG00000143320	40	0.49	outparalog	17
ENSG00000197416	ENSG00000162444	34	-0.57	outparalog	17
ENSG00000197416	ENSG00000166426	39	-0.26	outparalog	17
ENSG00000197416	ENSG00000163864	29	0.76	outparalog	17
ENSG00000197416	ENSMUSG00000004885	37	0.30	outparalog	17
ENSG00000197416	ENSMUSG00000028992	29	0.03	outparalog	17
ENSG00000197416	ENSG00000157064	28	-0.32	outparalog	17
ENSG00000197416	ENSG00000139194	34	-0.14	outparalog	17
ENSG00000197416	ENSMUSG00000032456	22	0.02	outparalog	17
ENSG00000197416	ENSMUSG00000032454	37	0.28	outparalog	17
ENSG00000197416	ENSMUSG00000028996	36	0.04	outparalog	17
ENSG00000197416	ENSG00000121769	52	0.29	outparalog	17
ENSG00000197416	ENSG00000173614	27	0.27	outparalog	17
ENSG00000197416	ENSG00000170323	55	-0.09	outparalog	17
ENSG00000197416	ENSG00000164434	47	0.14	outparalog	17
ENSG00000197416	ENSG00000114115	33	0.26	outparalog	17
ENSG00000197416	ENSMUSG00000062515	55	0.26	outparalog	17
ENSG00000197416	ENSG00000114113	35	0.06	outparalog	17
ENSG00000197416	ENSMUSG00000032291	39	0.27	outparalog	17
ENSG00000197416	ENSG00000147588	66	-0.29	outparalog	17
ENSG00000197416	ENSMUSG00000023057	31	-0.13	outparalog	17
ENSG00000145384	ENSMUSG00000023057	78	0.15	ortholog	17
ENSG00000145384	ENSMUSG00000046402	34	0.14	outparalog	17
ENSG00000145384	ENSMUSG00000052468	31	0.20	outparalog	17
ENSG00000145384	ENSG00000197416	28	0.64	outparalog	17
ENSG00000145384	ENSMUSG00000019874	34	0.28	outparalog	17
ENSG00000145384	ENSG00000143320	34	0.44	outparalog	17
ENSG00000145384	ENSG00000162444	28	-0.49	outparalog	17
ENSG00000145384	ENSG00000166426	33	-0.32	outparalog	17
ENSG00000145384	ENSG00000163864	22	0.64	outparalog	17
ENSG00000145384	ENSMUSG00000004885	32	0.35	outparalog	17
ENSG00000145384	ENSMUSG00000028992	28	0.18	outparalog	17
ENSG00000145384	ENSG00000157064	30	-0.25	outparalog	17
ENSG00000145384	ENSG00000139194	26	0.03	outparalog	17
ENSG00000145384	ENSMUSG00000032456	23	0.23	outparalog	17
ENSG00000145384	ENSMUSG00000032454	30	0.44	outparalog	17
ENSG00000145384	ENSMUSG00000028996	31	0.26	outparalog	17
ENSG00000145384	ENSG00000121769	35	0.59	outparalog	17
ENSG00000145384	ENSG00000173614	28	0.06	outparalog	17
ENSG00000145384	ENSG00000170323	35	0.04	outparalog	17
ENSG00000145384	ENSG00000164434	35	0.40	outparalog	17
ENSG00000145384	ENSMUSG00000027530	27	0.27	outparalog	17
ENSG00000145384	ENSG00000114115	34	0.01	outparalog	17
ENSG00000145384	ENSMUSG00000062515	35	0.13	outparalog	17
ENSG00000145384	ENSG00000114113	30	0.02	outparalog	17
ENSG00000145384	ENSMUSG00000032291	33	0.04	outparalog	17
ENSG00000145384	ENSG00000147588	32	-0.27	outparalog	17
ENSG00000143320	ENSMUSG00000004885	93	0.51	ortholog	17
ENSG00000143320	ENSMUSG00000046402	47	0.02	outparalog	17
ENSG00000143320	ENSMUSG00000052468	40	0.03	outparalog	17
ENSG00000143320	ENSG00000197416	40	0.49	outparalog	17
ENSG00000143320	ENSMUSG00000019874	44	0.17	outparalog	17
ENSG00000143320	ENSG00000145384	34	0.44	outparalog	17
ENSG00000143320	ENSG00000162444	40	-0.58	outparalog	17
ENSG00000143320	ENSG00000166426	77	0.03	outparalog	17
ENSG00000143320	ENSG00000163864	19	0.55	outparalog	17
ENSG00000143320	ENSMUSG00000028992	19	0.02	outparalog	17
ENSG00000143320	ENSG00000157064	22	-0.03	outparalog	17
ENSG00000143320	ENSG00000139194	42	-0.12	outparalog	17
ENSG00000143320	ENSMUSG00000032456	24	0.08	outparalog	17
ENSG00000143320	ENSMUSG00000032454	41	0.45	outparalog	17
ENSG00000143320	ENSMUSG00000028996	42	0.20	outparalog	17
ENSG00000143320	ENSG00000121769	46	0.06	outparalog	17
ENSG00000143320	ENSG00000173614	25	0.01	outparalog	17
ENSG00000143320	ENSG00000170323	39	-0.01	outparalog	17
ENSG00000143320	ENSG00000164434	40	0.21	outparalog	17
ENSG00000143320	ENSMUSG00000027530	38	-0.06	outparalog	17
ENSG00000143320	ENSG00000114115	47	-0.10	outparalog	17
ENSG00000143320	ENSMUSG00000062515	39	-0.18	outparalog	17
ENSG00000143320	ENSG00000114113	39	-0.04	outparalog	17
ENSG00000143320	ENSMUSG00000032291	77	0.41	outparalog	17
ENSG00000143320	ENSG00000147588	40	-0.22	outparalog	17
ENSG00000143320	ENSMUSG00000023057	31	-0.09	outparalog	17
ENSG00000162444	ENSMUSG00000028996	82	0.04	ortholog	17
ENSG00000162444	ENSMUSG00000046402	50	-0.23	outparalog	17
ENSG00000162444	ENSMUSG00000052468	33	-0.00	outparalog	17
ENSG00000162444	ENSG00000197416	34	-0.57	outparalog	17
ENSG00000162444	ENSMUSG00000019874	30	-0.41	outparalog	17
ENSG00000162444	ENSG00000145384	27	-0.49	outparalog	17
ENSG00000162444	ENSG00000143320	40	-0.58	outparalog	17
ENSG00000162444	ENSG00000166426	37	0.31	outparalog	17
ENSG00000162444	ENSG00000163864	19	-0.64	outparalog	17
ENSG00000162444	ENSMUSG00000004885	37	-0.17	outparalog	17
ENSG00000162444	ENSMUSG00000028992	26	0.03	outparalog	17
ENSG00000162444	ENSG00000157064	21	0.17	outparalog	17
ENSG00000162444	ENSG00000139194	48	-0.34	outparalog	17
ENSG00000162444	ENSMUSG00000032456	18	-0.12	outparalog	17
ENSG00000162444	ENSMUSG00000032454	49	-0.30	outparalog	17
ENSG00000162444	ENSG00000121769	35	-0.06	outparalog	17
ENSG00000162444	ENSG00000173614	21	0.07	outparalog	17
ENSG00000162444	ENSG00000170323	35	-0.01	outparalog	17
ENSG00000162444	ENSG00000164434	34	-0.31	outparalog	17
ENSG00000162444	ENSMUSG00000027530	36	0.06	outparalog	17
ENSG00000162444	ENSG00000114115	51	0.02	outparalog	17
ENSG00000162444	ENSMUSG00000062515	36	0.09	outparalog	17
ENSG00000162444	ENSG00000114113	52	0.05	outparalog	17
ENSG00000162444	ENSMUSG00000032291	37	-0.13	outparalog	17
ENSG00000162444	ENSG00000147588	32	0.22	outparalog	17
ENSG00000162444	ENSMUSG00000023057	26	-0.12	outparalog	17
ENSG00000166426	ENSMUSG00000032291	99	-0.09	ortholog	17
ENSG00000166426	ENSMUSG00000046402	44	-0.12	outparalog	17
ENSG00000166426	ENSMUSG00000052468	42	0.18	outparalog	17
ENSG00000166426	ENSG00000197416	39	-0.26	outparalog	17
ENSG00000166426	ENSMUSG00000019874	40	0.08	outparalog	17
ENSG00000166426	ENSG00000145384	33	-0.32	outparalog	17
ENSG00000166426	ENSG00000143320	77	0.03	outparalog	17
ENSG00000166426	ENSG00000162444	37	0.31	outparalog	17
ENSG00000166426	ENSG00000163864	24	-0.13	outparalog	17
ENSG00000166426	ENSMUSG00000004885	74	0.07	outparalog	17
ENSG00000166426	ENSMUSG00000028992	20	0.17	outparalog	17
ENSG00000166426	ENSG00000157064	26	0.00	outparalog	17
ENSG00000166426	ENSG00000139194	37	-0.09	outparalog	17
ENSG00000166426	ENSMUSG00000032456	28	0.02	outparalog	17
ENSG00000166426	ENSMUSG00000032454	38	0.06	outparalog	17
ENSG00000166426	ENSMUSG00000028996	41	0.10	outparalog	17
ENSG00000166426	ENSG00000121769	44	-0.09	outparalog	17
ENSG00000166426	ENSG00000173614	25	0.03	outparalog	17
ENSG00000166426	ENSG00000170323	40	-0.06	outparalog	17
ENSG00000166426	ENSG00000164434	37	-0.07	outparalog	17
ENSG00000166426	ENSMUSG00000027530	38	0.25	outparalog	17
ENSG00000166426	ENSG00000114115	43	-0.11	outparalog	17
ENSG00000166426	ENSMUSG00000062515	39	-0.22	outparalog	17
ENSG00000166426	ENSG00000114113	36	-0.29	outparalog	17
ENSG00000166426	ENSG00000147588	43	0.02	outparalog	17
ENSG00000166426	ENSMUSG00000023057	32	0.05	outparalog	17
ENSG00000163864	ENSMUSG00000032456	83	-0.05	ortholog	17
ENSG00000163864	ENSMUSG00000046402	23	0.17	outparalog	17
ENSG00000163864	ENSMUSG00000052468	25	0.21	outparalog	17
ENSG00000163864	ENSG00000197416	29	0.76	outparalog	17
ENSG00000163864	ENSMUSG00000019874	21	0.49	outparalog	17
ENSG00000163864	ENSG00000145384	22	0.64	outparalog	17
ENSG00000163864	ENSG00000143320	19	0.55	outparalog	17
ENSG00000163864	ENSG00000162444	19	-0.64	outparalog	17
ENSG00000163864	ENSG00000166426	24	-0.13	outparalog	17
ENSG00000163864	ENSMUSG00000004885	19	0.26	outparalog	17
ENSG00000163864	ENSMUSG00000028992	54	-0.15	outparalog	17
ENSG00000163864	ENSG00000157064	47	-0.32	outparalog	17
ENSG00000163864	ENSG00000139194	31	-0.01	outparalog	17
ENSG00000163864	ENSMUSG00000032454	24	0.27	outparalog	17
ENSG00000163864	ENSMUSG00000028996	24	0.09	outparalog	17
ENSG00000163864	ENSG00000121769	25	0.31	outparalog	17
ENSG00000163864	ENSG00000173614	52	0.28	outparalog	17
ENSG00000163864	ENSG00000170323	29	0.01	outparalog	17
ENSG00000163864	ENSG00000164434	20	0.28	outparalog	17
ENSG00000163864	ENSMUSG00000027530	22	-0.12	outparalog	17
ENSG00000163864	ENSG00000114115	23	-0.00	outparalog	17
ENSG00000163864	ENSMUSG00000062515	29	0.09	outparalog	17
ENSG00000163864	ENSG00000114113	23	-0.23	outparalog	17
ENSG00000163864	ENSMUSG00000032291	26	0.22	outparalog	17
ENSG00000163864	ENSG00000147588	24	-0.01	outparalog	17
ENSG00000163864	ENSMUSG00000023057	26	-0.11	outparalog	17
ENSG00000157064	ENSMUSG00000046402	22	-0.25	outparalog	17
ENSG00000157064	ENSMUSG00000052468	29	-0.12	outparalog	17
ENSG00000157064	ENSG00000197416	28	-0.32	outparalog	17
ENSG00000157064	ENSMUSG00000019874	31	0.26	outparalog	17
ENSG00000157064	ENSG00000145384	30	-0.25	outparalog	17
ENSG00000157064	ENSG00000143320	22	-0.03	outparalog	17
ENSG00000157064	ENSG00000162444	21	0.17	outparalog	17
ENSG00000157064	ENSG00000166426	26	0.00	outparalog	17
ENSG00000157064	ENSG00000163864	47	-0.32	outparalog	17
ENSG00000157064	ENSMUSG00000004885	22	-0.31	outparalog	17
ENSG00000157064	ENSMUSG00000028992	42	-0.40	outparalog	17
ENSG00000157064	ENSG00000139194	23	-0.22	outparalog	17
ENSG00000157064	ENSMUSG00000032456	49	-0.37	outparalog	17
ENSG00000157064	ENSMUSG00000032454	22	-0.49	outparalog	17
ENSG00000157064	ENSMUSG00000028996	25	-0.42	outparalog	17
ENSG00000157064	ENSG00000121769	26	-0.27	outparalog	17
ENSG00000157064	ENSG00000173614	40	-0.17	outparalog	17
ENSG00000157064	ENSG00000170323	30	-0.17	outparalog	17
ENSG00000157064	ENSG00000164434	24	0.57	outparalog	17
ENSG00000157064	ENSMUSG00000027530	27	-0.38	outparalog	17
ENSG00000157064	ENSG00000114115	21	-0.04	outparalog	17
ENSG00000157064	ENSMUSG00000062515	27	-0.31	outparalog	17
ENSG00000157064	ENSG00000114113	24	-0.12	outparalog	17
ENSG00000157064	ENSMUSG00000032291	28	-0.19	outparalog	17
ENSG00000157064	ENSG00000147588	23	0.27	outparalog	17
ENSG00000157064	ENSMUSG00000023057	27	-0.28	outparalog	17
ENSG00000121769	ENSMUSG00000046402	33	-0.09	outparalog	17
ENSG00000121769	ENSMUSG00000052468	61	0.13	outparalog	17
ENSG00000121769	ENSG00000197416	52	0.29	outparalog	17
ENSG00000121769	ENSMUSG00000019874	63	0.09	outparalog	17
ENSG00000121769	ENSG00000145384	35	0.59	outparalog	17
ENSG00000121769	ENSG00000143320	46	0.06	outparalog	17
ENSG00000121769	ENSG00000162444	35	-0.06	outparalog	17
ENSG00000121769	ENSG00000166426	44	-0.09	outparalog	17
ENSG00000121769	ENSG00000163864	25	0.31	outparalog	17
ENSG00000121769	ENSMUSG00000004885	46	0.22	outparalog	17
ENSG00000121769	ENSMUSG00000028992	25	0.27	outparalog	17
ENSG00000121769	ENSG00000157064	26	-0.27	outparalog	17
ENSG00000121769	ENSG00000139194	36	0.19	outparalog	17
ENSG00000121769	ENSMUSG00000032456	22	0.19	outparalog	17
ENSG00000121769	ENSMUSG00000032454	43	0.27	outparalog	17
ENSG00000121769	ENSMUSG00000028996	37	0.35	outparalog	17
ENSG00000121769	ENSG00000173614	29	0.25	outparalog	17
ENSG00000121769	ENSG00000170323	65	-0.12	outparalog	17
ENSG00000121769	ENSG00000164434	59	0.15	outparalog	17
ENSG00000121769	ENSMUSG00000027530	52	0.43	outparalog	17
ENSG00000121769	ENSG00000114115	34	-0.09	outparalog	17
ENSG00000121769	ENSMUSG00000062515	65	0.14	outparalog	17
ENSG00000121769	ENSG00000114113	43	0.14	outparalog	17
ENSG00000121769	ENSMUSG00000032291	44	-0.01	outparalog	17
ENSG00000121769	ENSG00000147588	63	-0.12	outparalog	17
ENSG00000121769	ENSMUSG00000023057	32	0.18	outparalog	17
ENSG00000173614	ENSMUSG00000028992	82	-0.24	ortholog	17
ENSG00000173614	ENSMUSG00000046402	24	0.10	outparalog	17
ENSG00000173614	ENSMUSG00000052468	33	0.04	outparalog	17
ENSG00000173614	ENSG00000197416	27	0.27	outparalog	17
ENSG00000173614	ENSMUSG00000019874	28	-0.15	outparalog	17
ENSG00000173614	ENSG00000145384	28	0.06	outparalog	17
ENSG00000173614	ENSG00000143320	25	0.01	outparalog	17
ENSG00000173614	ENSG00000162444	21	0.07	outparalog	17
ENSG00000173614	ENSG00000166426	25	0.03	outparalog	17
ENSG00000173614	ENSG00000163864	52	0.28	outparalog	17
ENSG00000173614	ENSMUSG00000004885	32	-0.09	outparalog	17
ENSG00000173614	ENSG00000157064	40	-0.17	outparalog	17
ENSG00000173614	ENSG00000139194	27	-0.14	outparalog	17
ENSG00000173614	ENSMUSG00000032456	52	0.15	outparalog	17
ENSG00000173614	ENSMUSG00000032454	30	0.13	outparalog	17
ENSG00000173614	ENSMUSG00000028996	30	0.17	outparalog	17
ENSG00000173614	ENSG00000121769	29	0.25	outparalog	17
ENSG00000173614	ENSG00000170323	29	0.19	outparalog	17
ENSG00000173614	ENSG00000164434	28	-0.06	outparalog	17
ENSG00000173614	ENSMUSG00000027530	28	-0.06	outparalog	17
ENSG00000173614	ENSG00000114115	24	-0.06	outparalog	17
ENSG00000173614	ENSMUSG00000062515	28	0.31	outparalog	17
ENSG00000173614	ENSG00000114113	27	-0.11	outparalog	17
ENSG00000173614	ENSMUSG00000032291	25	0.24	outparalog	17
ENSG00000173614	ENSG00000147588	30	0.06	outparalog	17
ENSG00000173614	ENSMUSG00000023057	25	-0.40	outparalog	17
ENSG00000170323	ENSMUSG00000062515	92	0.61	ortholog	17
ENSG00000170323	ENSMUSG00000046402	36	-0.01	outparalog	17
ENSG00000170323	ENSMUSG00000052468	64	-0.05	outparalog	17
ENSG00000170323	ENSG00000197416	55	-0.09	outparalog	17
ENSG00000170323	ENSMUSG00000019874	53	-0.09	outparalog	17
ENSG00000170323	ENSG00000145384	35	0.04	outparalog	17
ENSG00000170323	ENSG00000143320	39	-0.01	outparalog	17
ENSG00000170323	ENSG00000162444	35	-0.01	outparalog	17
ENSG00000170323	ENSG00000166426	40	-0.06	outparalog	17
ENSG00000170323	ENSG00000163864	29	0.01	outparalog	17
ENSG00000170323	ENSMUSG00000004885	37	-0.04	outparalog	17
ENSG00000170323	ENSMUSG00000028992	28	-0.01	outparalog	17
ENSG00000170323	ENSG00000157064	30	-0.17	outparalog	17
ENSG00000170323	ENSG00000139194	29	-0.09	outparalog	17
ENSG00000170323	ENSMUSG00000032456	27	0.06	outparalog	17
ENSG00000170323	ENSMUSG00000032454	39	-0.04	outparalog	17
ENSG00000170323	ENSMUSG00000028996	37	0.63	outparalog	17
ENSG00000170323	ENSG00000121769	65	-0.12	outparalog	17
ENSG00000170323	ENSG00000173614	29	0.19	outparalog	17
ENSG00000170323	ENSG00000164434	54	-0.18	outparalog	17
ENSG00000170323	ENSMUSG00000027530	56	-0.02	outparalog	17
ENSG00000170323	ENSG00000114115	36	-0.17	outparalog	17
ENSG00000170323	ENSG00000114113	39	-0.18	outparalog	17
ENSG00000170323	ENSMUSG00000032291	40	-0.08	outparalog	17
ENSG00000170323	ENSG00000147588	67	-0.14	outparalog	17
ENSG00000170323	ENSMUSG00000023057	28	-0.05	outparalog	17
ENSG00000164434	ENSMUSG00000019874	78	0.54	ortholog	17
ENSG00000164434	ENSMUSG00000046402	38	-0.13	outparalog	17
ENSG00000164434	ENSMUSG00000052468	55	0.10	outparalog	17
ENSG00000164434	ENSG00000197416	47	0.14	outparalog	17
ENSG00000164434	ENSG00000145384	35	0.40	outparalog	17
ENSG00000164434	ENSG00000143320	40	0.21	outparalog	17
ENSG00000164434	ENSG00000162444	34	-0.31	outparalog	17
ENSG00000164434	ENSG00000166426	37	-0.07	outparalog	17
ENSG00000164434	ENSG00000163864	20	0.28	outparalog	17
ENSG00000164434	ENSMUSG00000004885	40	-0.14	outparalog	17
ENSG00000164434	ENSMUSG00000028992	24	-0.16	outparalog	17
ENSG00000164434	ENSG00000157064	24	0.57	outparalog	17
ENSG00000164434	ENSG00000139194	27	0.04	outparalog	17
ENSG00000164434	ENSMUSG00000032456	22	-0.12	outparalog	17
ENSG00000164434	ENSMUSG00000032454	33	-0.08	outparalog	17
ENSG00000164434	ENSMUSG00000028996	37	-0.27	outparalog	17
ENSG00000164434	ENSG00000121769	59	0.15	outparalog	17
ENSG00000164434	ENSG00000173614	28	-0.06	outparalog	17
ENSG00000164434	ENSG00000170323	54	-0.18	outparalog	17
ENSG00000164434	ENSMUSG00000027530	52	-0.10	outparalog	17
ENSG00000164434	ENSG00000114115	39	-0.16	outparalog	17
ENSG00000164434	ENSMUSG00000062515	55	-0.23	outparalog	17
ENSG00000164434	ENSG00000114113	34	-0.13	outparalog	17
ENSG00000164434	ENSMUSG00000032291	37	-0.16	outparalog	17
ENSG00000164434	ENSG00000147588	55	0.01	outparalog	17
ENSG00000164434	ENSMUSG00000023057	28	-0.06	outparalog	17
ENSG00000114115	ENSMUSG00000046402	96	0.39	ortholog	17
ENSG00000114115	ENSMUSG00000052468	36	-0.18	outparalog	17
ENSG00000114115	ENSG00000197416	33	0.26	outparalog	17
ENSG00000114115	ENSMUSG00000019874	39	-0.17	outparalog	17
ENSG00000114115	ENSG00000145384	34	0.01	outparalog	17
ENSG00000114115	ENSG00000143320	47	-0.10	outparalog	17
ENSG00000114115	ENSG00000162444	51	0.02	outparalog	17
ENSG00000114115	ENSG00000166426	43	-0.11	outparalog	17
ENSG00000114115	ENSG00000163864	23	-0.00	outparalog	17
ENSG00000114115	ENSMUSG00000004885	44	-0.09	outparalog	17
ENSG00000114115	ENSMUSG00000028992	24	-0.15	outparalog	17
ENSG00000114115	ENSG00000157064	21	-0.04	outparalog	17
ENSG00000114115	ENSG00000139194	56	-0.17	outparalog	17
ENSG00000114115	ENSMUSG00000032456	24	0.13	outparalog	17
ENSG00000114115	ENSMUSG00000032454	55	-0.16	outparalog	17
ENSG00000114115	ENSMUSG00000028996	57	-0.14	outparalog	17
ENSG00000114115	ENSG00000121769	34	-0.09	outparalog	17
ENSG00000114115	ENSG00000173614	24	-0.06	outparalog	17
ENSG00000114115	ENSG00000170323	36	-0.17	outparalog	17
ENSG00000114115	ENSG00000164434	39	-0.16	outparalog	17
ENSG00000114115	ENSMUSG00000027530	37	-0.15	outparalog	17
ENSG00000114115	ENSMUSG00000062515	36	0.32	outparalog	17
ENSG00000114115	ENSG00000114113	55	0.20	outparalog	17
ENSG00000114115	ENSMUSG00000032291	43	-0.03	outparalog	17
ENSG00000114115	ENSG00000147588	37	-0.06	outparalog	17
ENSG00000114115	ENSMUSG00000023057	32	0.03	outparalog	17
ENSG00000114113	ENSMUSG00000032454	91	-0.03	ortholog	17
ENSG00000114113	ENSMUSG00000046402	56	-0.10	outparalog	17
ENSG00000114113	ENSMUSG00000052468	34	-0.13	outparalog	17
ENSG00000114113	ENSG00000197416	35	0.06	outparalog	17
ENSG00000114113	ENSMUSG00000019874	35	-0.17	outparalog	17
ENSG00000114113	ENSG00000145384	30	0.02	outparalog	17
ENSG00000114113	ENSG00000143320	39	-0.04	outparalog	17
ENSG00000114113	ENSG00000162444	52	0.05	outparalog	17
ENSG00000114113	ENSG00000166426	36	-0.29	outparalog	17
ENSG00000114113	ENSG00000163864	23	-0.23	outparalog	17
ENSG00000114113	ENSMUSG00000004885	39	0.01	outparalog	17
ENSG00000114113	ENSMUSG00000028992	28	-0.01	outparalog	17
ENSG00000114113	ENSG00000157064	24	-0.12	outparalog	17
ENSG00000114113	ENSG00000139194	51	0.16	outparalog	17
ENSG00000114113	ENSMUSG00000032456	25	0.24	outparalog	17
ENSG00000114113	ENSMUSG00000028996	59	-0.17	outparalog	17
ENSG00000114113	ENSG00000121769	43	0.14	outparalog	17
ENSG00000114113	ENSG00000173614	27	-0.11	outparalog	17
ENSG00000114113	ENSG00000170323	39	-0.18	outparalog	17
ENSG00000114113	ENSG00000164434	34	-0.13	outparalog	17
ENSG00000114113	ENSMUSG00000027530	35	-0.02	outparalog	17
ENSG00000114113	ENSG00000114115	55	0.20	outparalog	17
ENSG00000114113	ENSMUSG00000062515	38	0.15	outparalog	17
ENSG00000114113	ENSMUSG00000032291	36	0.08	outparalog	17
ENSG00000114113	ENSG00000147588	36	-0.08	outparalog	17
ENSG00000114113	ENSMUSG00000023057	35	-0.26	outparalog	17
ENSG00000147588	ENSMUSG00000052468	87	0.63	ortholog	17
ENSG00000147588	ENSMUSG00000046402	37	-0.24	outparalog	17
ENSG00000147588	ENSG00000197416	66	-0.29	outparalog	17
ENSG00000147588	ENSMUSG00000019874	56	0.33	outparalog	17
ENSG00000147588	ENSG00000145384	32	-0.27	outparalog	17
ENSG00000147588	ENSG00000143320	40	-0.22	outparalog	17
ENSG00000147588	ENSG00000162444	32	0.22	outparalog	17
ENSG00000147588	ENSG00000166426	43	0.02	outparalog	17
ENSG00000147588	ENSG00000163864	24	-0.01	outparalog	17
ENSG00000147588	ENSMUSG00000004885	40	-0.34	outparalog	17
ENSG00000147588	ENSMUSG00000028992	28	-0.60	outparalog	17
ENSG00000147588	ENSG00000157064	23	0.27	outparalog	17
ENSG00000147588	ENSG00000139194	35	-0.15	outparalog	17
ENSG00000147588	ENSMUSG00000032456	26	-0.41	outparalog	17
ENSG00000147588	ENSMUSG00000032454	36	-0.35	outparalog	17
ENSG00000147588	ENSMUSG00000028996	39	-0.36	outparalog	17
ENSG00000147588	ENSG00000121769	63	-0.12	outparalog	17
ENSG00000147588	ENSG00000173614	30	0.06	outparalog	17
ENSG00000147588	ENSG00000170323	67	-0.14	outparalog	17
ENSG00000147588	ENSG00000164434	55	0.01	outparalog	17
ENSG00000147588	ENSMUSG00000027530	64	-0.34	outparalog	17
ENSG00000147588	ENSG00000114115	37	-0.06	outparalog	17
ENSG00000147588	ENSMUSG00000062515	68	-0.27	outparalog	17
ENSG00000147588	ENSG00000114113	36	-0.08	outparalog	17
ENSG00000147588	ENSMUSG00000032291	43	-0.05	outparalog	17
ENSG00000147588	ENSMUSG00000023057	28	-0.29	outparalog	17
ENSMUSG00000046402	ENSG00000114115	96	0.39	ortholog	17
ENSMUSG00000046402	ENSMUSG00000052468	36	-0.06	outparalog	17
ENSMUSG00000046402	ENSG00000197416	34	0.13	outparalog	17
ENSMUSG00000046402	ENSMUSG00000019874	38	-0.21	outparalog	17
ENSMUSG00000046402	ENSG00000145384	34	0.14	outparalog	17
ENSMUSG00000046402	ENSG00000143320	47	0.02	outparalog	17
ENSMUSG00000046402	ENSG00000162444	50	-0.23	outparalog	17
ENSMUSG00000046402	ENSG00000166426	44	-0.12	outparalog	17
ENSMUSG00000046402	ENSG00000163864	23	0.17	outparalog	17
ENSMUSG00000046402	ENSMUSG00000004885	44	0.14	outparalog	17
ENSMUSG00000046402	ENSMUSG00000028992	24	-0.05	outparalog	17
ENSMUSG00000046402	ENSG00000157064	22	-0.25	outparalog	17
ENSMUSG00000046402	ENSG00000139194	56	-0.03	outparalog	17
ENSMUSG00000046402	ENSMUSG00000032456	24	0.34	outparalog	17
ENSMUSG00000046402	ENSMUSG00000032454	56	0.13	outparalog	17
ENSMUSG00000046402	ENSMUSG00000028996	57	0.07	outparalog	17
ENSMUSG00000046402	ENSG00000121769	33	-0.09	outparalog	17
ENSMUSG00000046402	ENSG00000173614	24	0.10	outparalog	17
ENSMUSG00000046402	ENSG00000170323	36	-0.01	outparalog	17
ENSMUSG00000046402	ENSG00000164434	38	-0.13	outparalog	17
ENSMUSG00000046402	ENSMUSG00000027530	37	-0.07	outparalog	17
ENSMUSG00000046402	ENSMUSG00000062515	37	0.16	outparalog	17
ENSMUSG00000046402	ENSG00000114113	56	-0.10	outparalog	17
ENSMUSG00000046402	ENSMUSG00000032291	44	0.02	outparalog	17
ENSMUSG00000046402	ENSG00000147588	37	-0.24	outparalog	17
ENSMUSG00000046402	ENSMUSG00000023057	32	0.05	outparalog	17
ENSMUSG00000052468	ENSG00000147588	87	0.63	ortholog	17
ENSMUSG00000052468	ENSMUSG00000046402	36	-0.06	outparalog	17
ENSMUSG00000052468	ENSG00000197416	62	0.01	outparalog	17
ENSMUSG00000052468	ENSMUSG00000019874	55	0.37	outparalog	17
ENSMUSG00000052468	ENSG00000145384	31	0.20	outparalog	17
ENSMUSG00000052468	ENSG00000143320	40	0.03	outparalog	17
ENSMUSG00000052468	ENSG00000162444	33	-0.00	outparalog	17
ENSMUSG00000052468	ENSG00000166426	42	0.18	outparalog	17
ENSMUSG00000052468	ENSG00000163864	25	0.21	outparalog	17
ENSMUSG00000052468	ENSMUSG00000004885	41	-0.17	outparalog	17
ENSMUSG00000052468	ENSMUSG00000028992	31	-0.17	outparalog	17
ENSMUSG00000052468	ENSG00000157064	29	-0.12	outparalog	17
ENSMUSG00000052468	ENSG00000139194	35	-0.06	outparalog	17
ENSMUSG00000052468	ENSMUSG00000032456	25	-0.02	outparalog	17
ENSMUSG00000052468	ENSMUSG00000032454	34	-0.00	outparalog	17
ENSMUSG00000052468	ENSMUSG00000028996	37	-0.14	outparalog	17
ENSMUSG00000052468	ENSG00000121769	61	0.13	outparalog	17
ENSMUSG00000052468	ENSG00000173614	33	0.04	outparalog	17
ENSMUSG00000052468	ENSG00000170323	64	-0.05	outparalog	17
ENSMUSG00000052468	ENSG00000164434	55	0.10	outparalog	17
ENSMUSG00000052468	ENSMUSG00000027530	61	0.04	outparalog	17
ENSMUSG00000052468	ENSG00000114115	36	-0.18	outparalog	17
ENSMUSG00000052468	ENSMUSG00000062515	65	-0.25	outparalog	17
ENSMUSG00000052468	ENSG00000114113	34	-0.13	outparalog	17
ENSMUSG00000052468	ENSMUSG00000032291	42	-0.11	outparalog	17
ENSMUSG00000052468	ENSMUSG00000023057	28	-0.08	outparalog	17
ENSMUSG00000019874	ENSG00000164434	78	0.54	ortholog	17
ENSMUSG00000019874	ENSMUSG00000046402	38	-0.21	outparalog	17
ENSMUSG00000019874	ENSMUSG00000052468	55	0.37	outparalog	17
ENSMUSG00000019874	ENSG00000197416	49	0.26	outparalog	17
ENSMUSG00000019874	ENSG00000145384	34	0.28	outparalog	17
ENSMUSG00000019874	ENSG00000143320	44	0.17	outparalog	17
ENSMUSG00000019874	ENSG00000162444	30	-0.41	outparalog	17
ENSMUSG00000019874	ENSG00000166426	40	0.08	outparalog	17
ENSMUSG00000019874	ENSG00000163864	21	0.49	outparalog	17
ENSMUSG00000019874	ENSMUSG00000004885	44	-0.27	outparalog	17
ENSMUSG00000019874	ENSMUSG00000028992	25	-0.35	outparalog	17
ENSMUSG00000019874	ENSG00000157064	31	0.26	outparalog	17
ENSMUSG00000019874	ENSG00000139194	27	-0.05	outparalog	17
ENSMUSG00000019874	ENSMUSG00000032456	25	-0.30	outparalog	17
ENSMUSG00000019874	ENSMUSG00000032454	33	-0.11	outparalog	17
ENSMUSG00000019874	ENSMUSG00000028996	34	-0.32	outparalog	17
ENSMUSG00000019874	ENSG00000121769	63	0.09	outparalog	17
ENSMUSG00000019874	ENSG00000173614	28	-0.15	outparalog	17
ENSMUSG00000019874	ENSG00000170323	53	-0.09	outparalog	17
ENSMUSG00000019874	ENSMUSG00000027530	49	-0.22	outparalog	17
ENSMUSG00000019874	ENSG00000114115	39	-0.17	outparalog	17
ENSMUSG00000019874	ENSMUSG00000062515	53	-0.29	outparalog	17
ENSMUSG00000019874	ENSG00000114113	35	-0.17	outparalog	17
ENSMUSG00000019874	ENSMUSG00000032291	40	-0.14	outparalog	17
ENSMUSG00000019874	ENSG00000147588	56	0.33	outparalog	17
ENSMUSG00000019874	ENSMUSG00000023057	28	-0.21	outparalog	17
ENSMUSG00000004885	ENSG00000143320	93	0.51	ortholog	17
ENSMUSG00000004885	ENSMUSG00000046402	44	0.14	outparalog	17
ENSMUSG00000004885	ENSMUSG00000052468	41	-0.17	outparalog	17
ENSMUSG00000004885	ENSG00000197416	37	0.30	outparalog	17
ENSMUSG00000004885	ENSMUSG00000019874	44	-0.27	outparalog	17
ENSMUSG00000004885	ENSG00000145384	32	0.35	outparalog	17
ENSMUSG00000004885	ENSG00000162444	37	-0.17	outparalog	17
ENSMUSG00000004885	ENSG00000166426	74	0.07	outparalog	17
ENSMUSG00000004885	ENSG00000163864	19	0.26	outparalog	17
ENSMUSG00000004885	ENSMUSG00000028992	26	0.41	outparalog	17
ENSMUSG00000004885	ENSG00000157064	22	-0.31	outparalog	17
ENSMUSG00000004885	ENSG00000139194	40	-0.01	outparalog	17
ENSMUSG00000004885	ENSMUSG00000032456	19	-0.14	outparalog	17
ENSMUSG00000004885	ENSMUSG00000032454	41	0.59	outparalog	17
ENSMUSG00000004885	ENSMUSG00000028996	43	0.54	outparalog	17
ENSMUSG00000004885	ENSG00000121769	46	0.22	outparalog	17
ENSMUSG00000004885	ENSG00000173614	32	-0.09	outparalog	17
ENSMUSG00000004885	ENSG00000170323	37	-0.04	outparalog	17
ENSMUSG00000004885	ENSG00000164434	40	-0.14	outparalog	17
ENSMUSG00000004885	ENSMUSG00000027530	37	0.37	outparalog	17
ENSMUSG00000004885	ENSG00000114115	44	-0.09	outparalog	17
ENSMUSG00000004885	ENSMUSG00000062515	37	0.21	outparalog	17
ENSMUSG00000004885	ENSG00000114113	39	0.01	outparalog	17
ENSMUSG00000004885	ENSMUSG00000032291	74	0.21	outparalog	17
ENSMUSG00000004885	ENSG00000147588	40	-0.34	outparalog	17
ENSMUSG00000004885	ENSMUSG00000023057	31	0.27	outparalog	17
ENSMUSG00000028992	ENSG00000173614	82	-0.24	ortholog	17
ENSMUSG00000028992	ENSMUSG00000046402	24	-0.05	outparalog	17
ENSMUSG00000028992	ENSMUSG00000052468	31	-0.17	outparalog	17
ENSMUSG00000028992	ENSG00000197416	29	0.03	outparalog	17
ENSMUSG00000028992	ENSMUSG00000019874	25	-0.35	outparalog	17
ENSMUSG00000028992	ENSG00000145384	28	0.18	outparalog	17
ENSMUSG00000028992	ENSG00000143320	19	0.02	outparalog	17
ENSMUSG00000028992	ENSG00000162444	26	0.03	outparalog	17
ENSMUSG00000028992	ENSG00000166426	20	0.17	outparalog	17
ENSMUSG00000028992	ENSG00000163864	54	-0.15	outparalog	17
ENSMUSG00000028992	ENSMUSG00000004885	26	0.41	outparalog	17
ENSMUSG00000028992	ENSG00000157064	42	-0.40	outparalog	17
ENSMUSG00000028992	ENSG00000139194	24	0.20	outparalog	17
ENSMUSG00000028992	ENSMUSG00000032456	51	0.14	outparalog	17
ENSMUSG00000028992	ENSMUSG00000032454	27	0.53	outparalog	17
ENSMUSG00000028992	ENSMUSG00000028996	26	0.48	outparalog	17
ENSMUSG00000028992	ENSG00000121769	25	0.27	outparalog	17
ENSMUSG00000028992	ENSG00000170323	28	-0.01	outparalog	17
ENSMUSG00000028992	ENSG00000164434	24	-0.16	outparalog	17
ENSMUSG00000028992	ENSMUSG00000027530	27	0.82	outparalog	17
ENSMUSG00000028992	ENSG00000114115	24	-0.15	outparalog	17
ENSMUSG00000028992	ENSMUSG00000062515	29	0.03	outparalog	17
ENSMUSG00000028992	ENSG00000114113	28	-0.01	outparalog	17
ENSMUSG00000028992	ENSMUSG00000032291	23	0.21	outparalog	17
ENSMUSG00000028992	ENSG00000147588	28	-0.60	outparalog	17
ENSMUSG00000028992	ENSMUSG00000023057	28	0.67	outparalog	17
ENSMUSG00000032456	ENSG00000163864	83	-0.05	ortholog	17
ENSMUSG00000032456	ENSMUSG00000046402	24	0.34	outparalog	17
ENSMUSG00000032456	ENSMUSG00000052468	25	-0.02	outparalog	17
ENSMUSG00000032456	ENSG00000197416	22	0.02	outparalog	17
ENSMUSG00000032456	ENSMUSG00000019874	25	-0.30	outparalog	17
ENSMUSG00000032456	ENSG00000145384	23	0.23	outparalog	17
ENSMUSG00000032456	ENSG00000143320	24	0.08	outparalog	17
ENSMUSG00000032456	ENSG00000162444	18	-0.12	outparalog	17
ENSMUSG00000032456	ENSG00000166426	28	0.02	outparalog	17
ENSMUSG00000032456	ENSMUSG00000004885	19	-0.14	outparalog	17
ENSMUSG00000032456	ENSMUSG00000028992	51	0.14	outparalog	17
ENSMUSG00000032456	ENSG00000157064	49	-0.37	outparalog	17
ENSMUSG00000032456	ENSG00000139194	31	0.13	outparalog	17
ENSMUSG00000032456	ENSMUSG00000032454	22	0.18	outparalog	17
ENSMUSG00000032456	ENSMUSG00000028996	27	0.00	outparalog	17
ENSMUSG00000032456	ENSG00000121769	22	0.19	outparalog	17
ENSMUSG00000032456	ENSG00000173614	52	0.15	outparalog	17
ENSMUSG00000032456	ENSG00000170323	27	0.06	outparalog	17
ENSMUSG00000032456	ENSG00000164434	22	-0.12	outparalog	17
ENSMUSG00000032456	ENSMUSG00000027530	24	0.15	outparalog	17
ENSMUSG00000032456	ENSG00000114115	24	0.13	outparalog	17
ENSMUSG00000032456	ENSMUSG00000062515	29	-0.02	outparalog	17
ENSMUSG00000032456	ENSG00000114113	25	0.24	outparalog	17
ENSMUSG00000032456	ENSMUSG00000032291	28	-0.09	outparalog	17
ENSMUSG00000032456	ENSG00000147588	26	-0.41	outparalog	17
ENSMUSG00000032456	ENSMUSG00000023057	25	0.04	outparalog	17
ENSMUSG00000032454	ENSG00000114113	91	-0.03	ortholog	17
ENSMUSG00000032454	ENSMUSG00000046402	56	0.13	outparalog	17
ENSMUSG00000032454	ENSMUSG00000052468	34	-0.00	outparalog	17
ENSMUSG00000032454	ENSG00000197416	37	0.28	outparalog	17
ENSMUSG00000032454	ENSMUSG00000019874	33	-0.11	outparalog	17
ENSMUSG00000032454	ENSG00000145384	30	0.44	outparalog	17
ENSMUSG00000032454	ENSG00000143320	41	0.45	outparalog	17
ENSMUSG00000032454	ENSG00000162444	49	-0.30	outparalog	17
ENSMUSG00000032454	ENSG00000166426	38	0.06	outparalog	17
ENSMUSG00000032454	ENSG00000163864	24	0.27	outparalog	17
ENSMUSG00000032454	ENSMUSG00000004885	41	0.59	outparalog	17
ENSMUSG00000032454	ENSMUSG00000028992	27	0.53	outparalog	17
ENSMUSG00000032454	ENSG00000157064	22	-0.49	outparalog	17
ENSMUSG00000032454	ENSG00000139194	51	0.07	outparalog	17
ENSMUSG00000032454	ENSMUSG00000032456	21	0.18	outparalog	17
ENSMUSG00000032454	ENSMUSG00000028996	56	0.47	outparalog	17
ENSMUSG00000032454	ENSG00000121769	43	0.27	outparalog	17
ENSMUSG00000032454	ENSG00000173614	30	0.13	outparalog	17
ENSMUSG00000032454	ENSG00000170323	39	-0.04	outparalog	17
ENSMUSG00000032454	ENSG00000164434	33	-0.08	outparalog	17
ENSMUSG00000032454	ENSMUSG00000027530	35	0.65	outparalog	17
ENSMUSG00000032454	ENSG00000114115	55	-0.16	outparalog	17
ENSMUSG00000032454	ENSMUSG00000062515	39	-0.07	outparalog	17
ENSMUSG00000032454	ENSMUSG00000032291	38	0.43	outparalog	17
ENSMUSG00000032454	ENSG00000147588	36	-0.35	outparalog	17
ENSMUSG00000032454	ENSMUSG00000023057	37	0.39	outparalog	17
ENSMUSG00000028996	ENSG00000162444	82	0.04	ortholog	17
ENSMUSG00000028996	ENSMUSG00000046402	57	0.07	outparalog	17
ENSMUSG00000028996	ENSMUSG00000052468	37	-0.14	outparalog	17
ENSMUSG00000028996	ENSG00000197416	36	0.04	outparalog	17
ENSMUSG00000028996	ENSMUSG00000019874	34	-0.32	outparalog	17
ENSMUSG00000028996	ENSG00000145384	31	0.26	outparalog	17
ENSMUSG00000028996	ENSG00000143320	42	0.20	outparalog	17
ENSMUSG00000028996	ENSG00000166426	41	0.10	outparalog	17
ENSMUSG00000028996	ENSG00000163864	24	0.09	outparalog	17
ENSMUSG00000028996	ENSMUSG00000004885	43	0.54	outparalog	17
ENSMUSG00000028996	ENSMUSG00000028992	26	0.48	outparalog	17
ENSMUSG00000028996	ENSG00000157064	25	-0.42	outparalog	17
ENSMUSG00000028996	ENSG00000139194	51	-0.04	outparalog	17
ENSMUSG00000028996	ENSMUSG00000032456	27	0.00	outparalog	17
ENSMUSG00000028996	ENSMUSG00000032454	56	0.47	outparalog	17
ENSMUSG00000028996	ENSG00000121769	37	0.35	outparalog	17
ENSMUSG00000028996	ENSG00000173614	30	0.17	outparalog	17
ENSMUSG00000028996	ENSG00000170323	37	0.63	outparalog	17
ENSMUSG00000028996	ENSG00000164434	37	-0.27	outparalog	17
ENSMUSG00000028996	ENSMUSG00000027530	39	0.47	outparalog	17
ENSMUSG00000028996	ENSG00000114115	57	-0.14	outparalog	17
ENSMUSG00000028996	ENSMUSG00000062515	38	0.52	outparalog	17
ENSMUSG00000028996	ENSG00000114113	59	-0.17	outparalog	17
ENSMUSG00000028996	ENSMUSG00000032291	41	0.21	outparalog	17
ENSMUSG00000028996	ENSG00000147588	39	-0.36	outparalog	17
ENSMUSG00000028996	ENSMUSG00000023057	30	0.34	outparalog	17
ENSMUSG00000027530	ENSG00000197416	80	-0.08	ortholog	17
ENSMUSG00000027530	ENSMUSG00000046402	37	-0.07	outparalog	17
ENSMUSG00000027530	ENSMUSG00000052468	61	0.04	outparalog	17
ENSMUSG00000027530	ENSMUSG00000019874	49	-0.22	outparalog	17
ENSMUSG00000027530	ENSG00000145384	27	0.27	outparalog	17
ENSMUSG00000027530	ENSG00000143320	38	-0.06	outparalog	17
ENSMUSG00000027530	ENSG00000162444	36	0.06	outparalog	17
ENSMUSG00000027530	ENSG00000166426	38	0.25	outparalog	17
ENSMUSG00000027530	ENSG00000163864	22	-0.12	outparalog	17
ENSMUSG00000027530	ENSMUSG00000004885	37	0.37	outparalog	17
ENSMUSG00000027530	ENSMUSG00000028992	27	0.82	outparalog	17
ENSMUSG00000027530	ENSG00000157064	27	-0.38	outparalog	17
ENSMUSG00000027530	ENSG00000139194	33	0.33	outparalog	17
ENSMUSG00000027530	ENSMUSG00000032456	24	0.15	outparalog	17
ENSMUSG00000027530	ENSMUSG00000032454	35	0.65	outparalog	17
ENSMUSG00000027530	ENSMUSG00000028996	39	0.47	outparalog	17
ENSMUSG00000027530	ENSG00000121769	52	0.43	outparalog	17
ENSMUSG00000027530	ENSG00000173614	28	-0.06	outparalog	17
ENSMUSG00000027530	ENSG00000170323	56	-0.02	outparalog	17
ENSMUSG00000027530	ENSG00000164434	52	-0.10	outparalog	17
ENSMUSG00000027530	ENSG00000114115	37	-0.15	outparalog	17
ENSMUSG00000027530	ENSMUSG00000062515	55	-0.01	outparalog	17
ENSMUSG00000027530	ENSG00000114113	35	-0.02	outparalog	17
ENSMUSG00000027530	ENSMUSG00000032291	38	0.12	outparalog	17
ENSMUSG00000027530	ENSG00000147588	64	-0.34	outparalog	17
ENSMUSG00000027530	ENSMUSG00000023057	26	0.66	outparalog	17
ENSMUSG00000062515	ENSG00000170323	92	0.61	ortholog	17
ENSMUSG00000062515	ENSMUSG00000046402	37	0.16	outparalog	17
ENSMUSG00000062515	ENSMUSG00000052468	65	-0.25	outparalog	17
ENSMUSG00000062515	ENSG00000197416	55	0.26	outparalog	17
ENSMUSG00000062515	ENSMUSG00000019874	53	-0.29	outparalog	17
ENSMUSG00000062515	ENSG00000145384	35	0.13	outparalog	17
ENSMUSG00000062515	ENSG00000143320	39	-0.18	outparalog	17
ENSMUSG00000062515	ENSG00000162444	36	0.09	outparalog	17
ENSMUSG00000062515	ENSG00000166426	39	-0.22	outparalog	17
ENSMUSG00000062515	ENSG00000163864	29	0.09	outparalog	17
ENSMUSG00000062515	ENSMUSG00000004885	37	0.21	outparalog	17
ENSMUSG00000062515	ENSMUSG00000028992	29	0.03	outparalog	17
ENSMUSG00000062515	ENSG00000157064	27	-0.31	outparalog	17
ENSMUSG00000062515	ENSG00000139194	31	-0.05	outparalog	17
ENSMUSG00000062515	ENSMUSG00000032456	29	-0.02	outparalog	17
ENSMUSG00000062515	ENSMUSG00000032454	39	-0.07	outparalog	17
ENSMUSG00000062515	ENSMUSG00000028996	38	0.52	outparalog	17
ENSMUSG00000062515	ENSG00000121769	65	0.14	outparalog	17
ENSMUSG00000062515	ENSG00000173614	28	0.31	outparalog	17
ENSMUSG00000062515	ENSG00000164434	55	-0.23	outparalog	17
ENSMUSG00000062515	ENSMUSG00000027530	55	-0.01	outparalog	17
ENSMUSG00000062515	ENSG00000114115	36	0.32	outparalog	17
ENSMUSG00000062515	ENSG00000114113	38	0.15	outparalog	17
ENSMUSG00000062515	ENSMUSG00000032291	39	-0.08	outparalog	17
ENSMUSG00000062515	ENSG00000147588	68	-0.27	outparalog	17
ENSMUSG00000062515	ENSMUSG00000023057	29	-0.08	outparalog	17
ENSMUSG00000032291	ENSG00000166426	99	-0.09	ortholog	17
ENSMUSG00000032291	ENSMUSG00000046402	44	0.02	outparalog	17
ENSMUSG00000032291	ENSMUSG00000052468	42	-0.11	outparalog	17
ENSMUSG00000032291	ENSG00000197416	39	0.27	outparalog	17
ENSMUSG00000032291	ENSMUSG00000019874	40	-0.14	outparalog	17
ENSMUSG00000032291	ENSG00000145384	33	0.04	outparalog	17
ENSMUSG00000032291	ENSG00000143320	77	0.41	outparalog	17
ENSMUSG00000032291	ENSG00000162444	37	-0.13	outparalog	17
ENSMUSG00000032291	ENSG00000163864	26	0.22	outparalog	17
ENSMUSG00000032291	ENSMUSG00000004885	74	0.21	outparalog	17
ENSMUSG00000032291	ENSMUSG00000028992	23	0.21	outparalog	17
ENSMUSG00000032291	ENSG00000157064	28	-0.19	outparalog	17
ENSMUSG00000032291	ENSG00000139194	37	-0.16	outparalog	17
ENSMUSG00000032291	ENSMUSG00000032456	28	-0.09	outparalog	17
ENSMUSG00000032291	ENSMUSG00000032454	38	0.43	outparalog	17
ENSMUSG00000032291	ENSMUSG00000028996	41	0.21	outparalog	17
ENSMUSG00000032291	ENSG00000121769	44	-0.01	outparalog	17
ENSMUSG00000032291	ENSG00000173614	25	0.24	outparalog	17
ENSMUSG00000032291	ENSG00000170323	40	-0.08	outparalog	17
ENSMUSG00000032291	ENSG00000164434	37	-0.16	outparalog	17
ENSMUSG00000032291	ENSMUSG00000027530	38	0.12	outparalog	17
ENSMUSG00000032291	ENSG00000114115	43	-0.03	outparalog	17
ENSMUSG00000032291	ENSMUSG00000062515	39	-0.08	outparalog	17
ENSMUSG00000032291	ENSG00000114113	36	0.08	outparalog	17
ENSMUSG00000032291	ENSG00000147588	43	-0.05	outparalog	17
ENSMUSG00000032291	ENSMUSG00000023057	32	0.05	outparalog	17
ENSMUSG00000023057	ENSG00000145384	78	0.15	ortholog	17
ENSMUSG00000023057	ENSMUSG00000046402	32	0.05	outparalog	17
ENSMUSG00000023057	ENSMUSG00000052468	28	-0.08	outparalog	17
ENSMUSG00000023057	ENSG00000197416	31	-0.13	outparalog	17
ENSMUSG00000023057	ENSMUSG00000019874	28	-0.21	outparalog	17
ENSMUSG00000023057	ENSG00000143320	31	-0.09	outparalog	17
ENSMUSG00000023057	ENSG00000162444	26	-0.12	outparalog	17
ENSMUSG00000023057	ENSG00000166426	32	0.05	outparalog	17
ENSMUSG00000023057	ENSG00000163864	26	-0.11	outparalog	17
ENSMUSG00000023057	ENSMUSG00000004885	31	0.27	outparalog	17
ENSMUSG00000023057	ENSMUSG00000028992	28	0.67	outparalog	17
ENSMUSG00000023057	ENSG00000157064	27	-0.28	outparalog	17
ENSMUSG00000023057	ENSG00000139194	28	0.48	outparalog	17
ENSMUSG00000023057	ENSMUSG00000032456	25	0.04	outparalog	17
ENSMUSG00000023057	ENSMUSG00000032454	37	0.39	outparalog	17
ENSMUSG00000023057	ENSMUSG00000028996	30	0.34	outparalog	17
ENSMUSG00000023057	ENSG00000121769	32	0.18	outparalog	17
ENSMUSG00000023057	ENSG00000173614	25	-0.40	outparalog	17
ENSMUSG00000023057	ENSG00000170323	28	-0.05	outparalog	17
ENSMUSG00000023057	ENSG00000164434	28	-0.06	outparalog	17
ENSMUSG00000023057	ENSMUSG00000027530	26	0.66	outparalog	17
ENSMUSG00000023057	ENSG00000114115	32	0.03	outparalog	17
ENSMUSG00000023057	ENSMUSG00000062515	29	-0.08	outparalog	17
ENSMUSG00000023057	ENSG00000114113	35	-0.26	outparalog	17
ENSMUSG00000023057	ENSMUSG00000032291	32	0.05	outparalog	17
ENSMUSG00000023057	ENSG00000147588	28	-0.29	outparalog	17
ENSG00000141013	ENSMUSG00000040220	91	0.17	ortholog	25
ENSMUSG00000040220	ENSG00000141013	91	0.17	ortholog	25
ENSG00000167693	ENSMUSG00000021396	37	0.12	outparalog	27
ENSG00000167693	ENSMUSG00000034829	32	-0.06	outparalog	27
ENSG00000167693	ENSG00000171773	32	0.20	outparalog	27
ENSG00000171773	ENSMUSG00000034829	78	0.00	ortholog	27
ENSG00000171773	ENSMUSG00000021396	39	0.04	outparalog	27
ENSG00000171773	ENSG00000167693	32	0.20	outparalog	27
ENSMUSG00000021396	ENSG00000167693	37	0.12	outparalog	27
ENSMUSG00000021396	ENSMUSG00000034829	38	0.52	outparalog	27
ENSMUSG00000021396	ENSG00000171773	39	0.04	outparalog	27
ENSMUSG00000034829	ENSG00000171773	78	0.00	ortholog	27
ENSMUSG00000034829	ENSMUSG00000021396	38	0.52	outparalog	27
ENSMUSG00000034829	ENSG00000167693	32	-0.06	outparalog	27
ENSG00000174373	ENSMUSG00000021027	95	0.48	ortholog	28
ENSG00000174373	ENSG00000188559	57	-0.14	outparalog	28
ENSG00000174373	ENSMUSG00000037110	56	-0.20	outparalog	28
ENSG00000188559	ENSMUSG00000037110	92	-0.06	ortholog	28
ENSG00000188559	ENSG00000174373	57	-0.14	outparalog	28
ENSG00000188559	ENSMUSG00000021027	56	0.00	outparalog	28
ENSMUSG00000021027	ENSG00000174373	95	0.48	ortholog	28
ENSMUSG00000021027	ENSG00000188559	56	0.00	outparalog	28
ENSMUSG00000021027	ENSMUSG00000037110	56	-0.29	outparalog	28
ENSMUSG00000037110	ENSG00000188559	92	-0.06	ortholog	28
ENSMUSG00000037110	ENSG00000174373	56	-0.20	outparalog	28
ENSMUSG00000037110	ENSMUSG00000021027	56	-0.29	outparalog	28
ENSG00000088992	ENSMUSG00000055826	56	0.43	one2many ortholog	29
ENSG00000088992	ENSMUSG00000029359	97	0.22	one2many ortholog	29
ENSMUSG00000055826	ENSG00000088992	56	0.43	one2many ortholog	29
ENSMUSG00000055826	ENSMUSG00000029359	57	0.14	inparalog	29
ENSMUSG00000029359	ENSG00000088992	97	0.22	one2many ortholog	29
ENSMUSG00000029359	ENSMUSG00000055826	57	0.14	inparalog	29
ENSG00000169375	ENSMUSG00000042557	98	0.31	ortholog	31
ENSG00000169375	ENSG00000127511	56	-0.44	outparalog	31
ENSG00000127511	ENSMUSG00000042557	56	0.10	outparalog	31
ENSG00000127511	ENSG00000169375	56	-0.44	outparalog	31
ENSMUSG00000042557	ENSG00000169375	98	0.31	ortholog	31
ENSMUSG00000042557	ENSG00000127511	56	0.10	outparalog	31
ENSG00000123395	ENSMUSG00000037204	99	-0.18	ortholog	32
ENSMUSG00000037204	ENSG00000123395	99	-0.18	ortholog	32
ENSMUSG00000059149	ENSMUSG00000038522	27	-0.10	outparalog	38
ENSMUSG00000059149	ENSMUSG00000039339	28	-0.19	outparalog	38
ENSMUSG00000038522	ENSMUSG00000059149	27	-0.10	outparalog	38
ENSMUSG00000038522	ENSMUSG00000039339	91	0.28	inparalog	38
ENSMUSG00000039339	ENSMUSG00000059149	28	-0.19	outparalog	38
ENSMUSG00000039339	ENSMUSG00000038522	91	0.28	inparalog	38
ENSG00000213204	ENSMUSG00000028294	80	0.31	ortholog	45
ENSMUSG00000028294	ENSG00000213204	80	0.31	ortholog	45
ENSG00000106459	ENSMUSG00000058440	89	-0.02	ortholog	53
ENSMUSG00000058440	ENSG00000106459	89	-0.02	ortholog	53
ENSG00000166153	ENSMUSG00000027173	37	0.17	outparalog	55
ENSG00000166153	ENSG00000121690	37	0.62	outparalog	55
ENSG00000121690	ENSMUSG00000027173	87	0.12	ortholog	55
ENSG00000121690	ENSG00000166153	37	0.62	outparalog	55
ENSMUSG00000027173	ENSG00000121690	87	0.12	ortholog	55
ENSMUSG00000027173	ENSG00000166153	37	0.17	outparalog	55
ENSG00000152092	ENSMUSG00000026587	98	0.90	ortholog	58
ENSG00000152092	ENSMUSG00000028373	52	-0.29	outparalog	58
ENSG00000152092	ENSG00000148219	52	-0.18	outparalog	58
ENSG00000148219	ENSMUSG00000028373	97	-0.05	ortholog	58
ENSG00000148219	ENSMUSG00000026587	52	-0.28	outparalog	58
ENSG00000148219	ENSG00000152092	52	-0.18	outparalog	58
ENSMUSG00000026587	ENSG00000152092	98	0.90	ortholog	58
ENSMUSG00000026587	ENSMUSG00000028373	52	-0.26	outparalog	58
ENSMUSG00000026587	ENSG00000148219	52	-0.28	outparalog	58
ENSMUSG00000028373	ENSG00000148219	97	-0.05	ortholog	58
ENSMUSG00000028373	ENSMUSG00000026587	52	-0.26	outparalog	58
ENSMUSG00000028373	ENSG00000152092	52	-0.29	outparalog	58
ENSG00000198718	ENSMUSG00000035614	87	0.52	ortholog	60
ENSG00000198718	ENSMUSG00000045761	38	-0.26	outparalog	60
ENSMUSG00000035614	ENSG00000198718	87	0.52	ortholog	60
ENSMUSG00000035614	ENSMUSG00000045761	39	-0.79	outparalog	60
ENSMUSG00000045761	ENSMUSG00000035614	39	-0.79	outparalog	60
ENSMUSG00000045761	ENSG00000198718	38	-0.26	outparalog	60
ENSG00000118420	ENSMUSG00000032415	79	0.03	ortholog	62
ENSMUSG00000032415	ENSG00000118420	79	0.03	ortholog	62
ENSG00000009765	ENSMUSG00000019762	73	0.18	ortholog	63
ENSMUSG00000019762	ENSG00000009765	73	0.18	ortholog	63
ENSG00000124383	ENSMUSG00000030521	83	-0.19	ortholog	69
ENSMUSG00000030521	ENSG00000124383	83	-0.19	ortholog	69
ENSG00000162600	ENSMUSG00000035069	72	0.04	ortholog	70
ENSMUSG00000035069	ENSG00000162600	72	0.04	ortholog	70
ENSG00000123066	ENSMUSG00000034297	58	0.27	outparalog	73
ENSG00000123066	ENSG00000108510	58	0.38	outparalog	73
ENSG00000108510	ENSMUSG00000034297	94	-0.21	ortholog	73
ENSG00000108510	ENSG00000123066	58	0.38	outparalog	73
ENSMUSG00000034297	ENSG00000108510	94	-0.21	ortholog	73
ENSMUSG00000034297	ENSG00000123066	58	0.27	outparalog	73
ENSG00000141642	ENSMUSG00000036941	92	-0.06	ortholog	74
ENSG00000141642	ENSMUSG00000020549	31	0.06	outparalog	74
ENSG00000141642	ENSG00000006744	34	0.86	outparalog	74
ENSG00000006744	ENSMUSG00000020549	83	0.11	ortholog	74
ENSG00000006744	ENSG00000141642	34	0.86	outparalog	74
ENSG00000006744	ENSMUSG00000036941	34	-0.10	outparalog	74
ENSMUSG00000020549	ENSG00000006744	83	0.11	ortholog	74
ENSMUSG00000020549	ENSG00000141642	31	0.06	outparalog	74
ENSMUSG00000020549	ENSMUSG00000036941	34	0.25	outparalog	74
ENSMUSG00000036941	ENSG00000141642	92	-0.06	ortholog	74
ENSMUSG00000036941	ENSMUSG00000020549	34	0.25	outparalog	74
ENSMUSG00000036941	ENSG00000006744	34	-0.10	outparalog	74
ENSG00000171450	ENSG00000176749	57	0.88	outparalog	75
ENSG00000171450	ENSMUSG00000048895	57	0.54	outparalog	75
ENSG00000176749	ENSMUSG00000048895	98	0.51	ortholog	75
ENSG00000176749	ENSG00000171450	57	0.88	outparalog	75
ENSMUSG00000048895	ENSG00000176749	98	0.51	ortholog	75
ENSMUSG00000048895	ENSG00000171450	57	0.54	outparalog	75
ENSG00000144395	ENSMUSG00000025983	77	-0.10	ortholog	76
ENSMUSG00000025983	ENSG00000144395	77	-0.10	ortholog	76
ENSG00000167508	ENSMUSG00000006517	84	0.14	ortholog	77
ENSMUSG00000006517	ENSG00000167508	84	0.14	ortholog	77
ENSG00000147650	ENSMUSG00000022305	93	-0.15	ortholog	78
ENSG00000147650	ENSMUSG00000022175	43	0.42	outparalog	78
ENSG00000147650	ENSMUSG00000001802	51	0.07	outparalog	78
ENSG00000147650	ENSG00000130881	48	0.08	outparalog	78
ENSG00000147650	ENSG00000197324	41	-0.33	outparalog	78
ENSG00000130881	ENSMUSG00000001802	93	-0.09	ortholog	78
ENSG00000130881	ENSMUSG00000022175	42	-0.19	outparalog	78
ENSG00000130881	ENSG00000147650	48	0.08	outparalog	78
ENSG00000130881	ENSMUSG00000022305	50	0.17	outparalog	78
ENSG00000130881	ENSG00000197324	45	-0.27	outparalog	78
ENSG00000197324	ENSMUSG00000022175	88	0.17	ortholog	78
ENSG00000197324	ENSMUSG00000001802	46	0.14	outparalog	78
ENSG00000197324	ENSG00000147650	42	-0.33	outparalog	78
ENSG00000197324	ENSG00000130881	45	-0.27	outparalog	78
ENSG00000197324	ENSMUSG00000022305	44	-0.39	outparalog	78
ENSMUSG00000022175	ENSG00000197324	88	0.17	ortholog	78
ENSMUSG00000022175	ENSMUSG00000001802	47	0.12	outparalog	78
ENSMUSG00000022175	ENSG00000147650	43	0.42	outparalog	78
ENSMUSG00000022175	ENSG00000130881	43	-0.19	outparalog	78
ENSMUSG00000022175	ENSMUSG00000022305	43	-0.21	outparalog	78
ENSMUSG00000001802	ENSG00000130881	93	-0.09	ortholog	78
ENSMUSG00000001802	ENSMUSG00000022175	47	0.12	outparalog	78
ENSMUSG00000001802	ENSG00000147650	51	0.07	outparalog	78
ENSMUSG00000001802	ENSMUSG00000022305	52	-0.70	outparalog	78
ENSMUSG00000001802	ENSG00000197324	46	0.14	outparalog	78
ENSMUSG00000022305	ENSG00000147650	93	-0.15	ortholog	78
ENSMUSG00000022305	ENSMUSG00000022175	42	-0.21	outparalog	78
ENSMUSG00000022305	ENSMUSG00000001802	52	-0.70	outparalog	78
ENSMUSG00000022305	ENSG00000130881	50	0.17	outparalog	78
ENSMUSG00000022305	ENSG00000197324	43	-0.39	outparalog	78
ENSG00000168818	ENSMUSG00000029125	93	0.09	ortholog	83
ENSMUSG00000029125	ENSG00000168818	93	0.09	ortholog	83
ENSG00000102265	ENSMUSG00000001131	74	0.37	ortholog	84
ENSG00000102265	ENSMUSG00000020044	41	0.26	outparalog	84
ENSG00000102265	ENSMUSG00000030317	41	0.03	outparalog	84
ENSG00000102265	ENSG00000157150	40	0.33	outparalog	84
ENSG00000102265	ENSG00000035862	44	0.12	outparalog	84
ENSG00000102265	ENSG00000100234	41	0.32	outparalog	84
ENSG00000157150	ENSMUSG00000030317	89	0.46	ortholog	84
ENSG00000157150	ENSMUSG00000020044	49	-0.04	outparalog	84
ENSG00000157150	ENSG00000102265	40	0.33	outparalog	84
ENSG00000157150	ENSMUSG00000001131	39	-0.17	outparalog	84
ENSG00000157150	ENSG00000035862	49	-0.07	outparalog	84
ENSG00000157150	ENSG00000100234	51	-0.01	outparalog	84
ENSG00000035862	ENSMUSG00000020044	46	-0.08	outparalog	84
ENSG00000035862	ENSG00000102265	44	0.12	outparalog	84
ENSG00000035862	ENSMUSG00000001131	41	0.21	outparalog	84
ENSG00000035862	ENSMUSG00000030317	50	-0.12	outparalog	84
ENSG00000035862	ENSG00000157150	49	-0.07	outparalog	84
ENSG00000035862	ENSG00000100234	47	0.88	outparalog	84
ENSG00000100234	ENSMUSG00000020044	96	0.25	ortholog	84
ENSG00000100234	ENSG00000102265	41	0.32	outparalog	84
ENSG00000100234	ENSMUSG00000001131	40	0.25	outparalog	84
ENSG00000100234	ENSMUSG00000030317	48	-0.18	outparalog	84
ENSG00000100234	ENSG00000157150	51	-0.01	outparalog	84
ENSG00000100234	ENSG00000035862	47	0.88	outparalog	84
ENSMUSG00000020044	ENSG00000100234	96	0.25	ortholog	84
ENSMUSG00000020044	ENSG00000102265	41	0.26	outparalog	84
ENSMUSG00000020044	ENSMUSG00000001131	40	0.17	outparalog	84
ENSMUSG00000020044	ENSMUSG00000030317	48	-0.28	outparalog	84
ENSMUSG00000020044	ENSG00000157150	49	-0.04	outparalog	84
ENSMUSG00000020044	ENSG00000035862	46	-0.08	outparalog	84
ENSMUSG00000001131	ENSG00000102265	74	0.37	ortholog	84
ENSMUSG00000001131	ENSMUSG00000020044	40	0.17	outparalog	84
ENSMUSG00000001131	ENSMUSG00000030317	42	-0.07	outparalog	84
ENSMUSG00000001131	ENSG00000157150	39	-0.17	outparalog	84
ENSMUSG00000001131	ENSG00000035862	41	0.21	outparalog	84
ENSMUSG00000001131	ENSG00000100234	40	0.25	outparalog	84
ENSMUSG00000030317	ENSG00000157150	89	0.46	ortholog	84
ENSMUSG00000030317	ENSMUSG00000020044	48	-0.28	outparalog	84
ENSMUSG00000030317	ENSG00000102265	41	0.03	outparalog	84
ENSMUSG00000030317	ENSMUSG00000001131	42	-0.07	outparalog	84
ENSMUSG00000030317	ENSG00000035862	50	-0.12	outparalog	84
ENSMUSG00000030317	ENSG00000100234	48	-0.18	outparalog	84
ENSG00000013375	ENSMUSG00000056131	88	0.12	ortholog	91
ENSMUSG00000056131	ENSG00000013375	88	0.12	ortholog	91
ENSG00000173110	ENSG00000187522	37	0.56	outparalog	94
ENSG00000173110	ENSMUSG00000051396	36	0.22	outparalog	94
ENSG00000173110	ENSMUSG00000026864	62	0.04	outparalog	94
ENSG00000173110	ENSG00000109971	78	-0.49	outparalog	94
ENSG00000173110	ENSMUSG00000059970	80	-0.05	outparalog	94
ENSG00000173110	ENSG00000126803	80	-0.25	outparalog	94
ENSG00000173110	ENSG00000155304	44	0.40	outparalog	94
ENSG00000173110	ENSMUSG00000024359	51	-0.26	outparalog	94
ENSG00000173110	ENSG00000113013	51	-0.41	outparalog	94
ENSG00000109971	ENSG00000187522	36	-0.62	outparalog	94
ENSG00000109971	ENSMUSG00000051396	36	0.11	outparalog	94
ENSG00000109971	ENSMUSG00000026864	66	-0.16	outparalog	94
ENSG00000109971	ENSG00000173110	78	-0.49	outparalog	94
ENSG00000109971	ENSMUSG00000059970	88	0.05	outparalog	94
ENSG00000109971	ENSG00000126803	88	0.55	outparalog	94
ENSG00000109971	ENSG00000155304	45	-0.10	outparalog	94
ENSG00000109971	ENSMUSG00000024359	51	0.02	outparalog	94
ENSG00000109971	ENSG00000113013	52	0.49	outparalog	94
ENSG00000187522	ENSMUSG00000051396	91	-0.04	ortholog	94
ENSG00000187522	ENSMUSG00000026864	35	-0.06	outparalog	94
ENSG00000187522	ENSG00000173110	37	0.56	outparalog	94
ENSG00000187522	ENSG00000109971	36	-0.62	outparalog	94
ENSG00000187522	ENSMUSG00000059970	36	-0.15	outparalog	94
ENSG00000187522	ENSG00000126803	36	-0.40	outparalog	94
ENSG00000187522	ENSG00000155304	32	0.37	outparalog	94
ENSG00000187522	ENSMUSG00000024359	33	-0.05	outparalog	94
ENSG00000187522	ENSG00000113013	33	-0.19	outparalog	94
ENSG00000126803	ENSMUSG00000059970	99	0.60	ortholog	94
ENSG00000126803	ENSG00000187522	36	-0.40	outparalog	94
ENSG00000126803	ENSMUSG00000051396	35	-0.27	outparalog	94
ENSG00000126803	ENSMUSG00000026864	65	-0.19	outparalog	94
ENSG00000126803	ENSG00000173110	80	-0.25	outparalog	94
ENSG00000126803	ENSG00000109971	88	0.55	outparalog	94
ENSG00000126803	ENSG00000155304	45	-0.06	outparalog	94
ENSG00000126803	ENSMUSG00000024359	51	-0.02	outparalog	94
ENSG00000126803	ENSG00000113013	51	0.31	outparalog	94
ENSG00000155304	ENSG00000187522	32	0.37	outparalog	94
ENSG00000155304	ENSMUSG00000051396	32	0.02	outparalog	94
ENSG00000155304	ENSMUSG00000026864	43	-0.03	outparalog	94
ENSG00000155304	ENSG00000173110	44	0.40	outparalog	94
ENSG00000155304	ENSG00000109971	45	-0.10	outparalog	94
ENSG00000155304	ENSMUSG00000059970	45	-0.22	outparalog	94
ENSG00000155304	ENSG00000126803	45	-0.06	outparalog	94
ENSG00000155304	ENSMUSG00000024359	40	-0.06	outparalog	94
ENSG00000155304	ENSG00000113013	40	0.37	outparalog	94
ENSG00000113013	ENSMUSG00000024359	98	0.21	ortholog	94
ENSG00000113013	ENSG00000187522	33	-0.19	outparalog	94
ENSG00000113013	ENSMUSG00000051396	33	-0.25	outparalog	94
ENSG00000113013	ENSMUSG00000026864	53	-0.01	outparalog	94
ENSG00000113013	ENSG00000173110	51	-0.41	outparalog	94
ENSG00000113013	ENSG00000109971	52	0.49	outparalog	94
ENSG00000113013	ENSMUSG00000059970	51	-0.15	outparalog	94
ENSG00000113013	ENSG00000126803	51	0.31	outparalog	94
ENSG00000113013	ENSG00000155304	40	0.37	outparalog	94
ENSMUSG00000051396	ENSG00000187522	91	-0.04	ortholog	94
ENSMUSG00000051396	ENSMUSG00000026864	35	0.06	outparalog	94
ENSMUSG00000051396	ENSG00000173110	36	0.22	outparalog	94
ENSMUSG00000051396	ENSG00000109971	36	0.11	outparalog	94
ENSMUSG00000051396	ENSMUSG00000059970	35	-0.24	outparalog	94
ENSMUSG00000051396	ENSG00000126803	35	-0.27	outparalog	94
ENSMUSG00000051396	ENSG00000155304	32	0.02	outparalog	94
ENSMUSG00000051396	ENSMUSG00000024359	32	-0.11	outparalog	94
ENSMUSG00000051396	ENSG00000113013	33	-0.25	outparalog	94
ENSMUSG00000026864	ENSG00000187522	35	-0.06	outparalog	94
ENSMUSG00000026864	ENSMUSG00000051396	35	0.06	outparalog	94
ENSMUSG00000026864	ENSG00000173110	62	0.04	outparalog	94
ENSMUSG00000026864	ENSG00000109971	66	-0.16	outparalog	94
ENSMUSG00000026864	ENSMUSG00000059970	64	-0.07	outparalog	94
ENSMUSG00000026864	ENSG00000126803	65	-0.19	outparalog	94
ENSMUSG00000026864	ENSG00000155304	43	-0.03	outparalog	94
ENSMUSG00000026864	ENSMUSG00000024359	52	0.05	outparalog	94
ENSMUSG00000026864	ENSG00000113013	53	-0.01	outparalog	94
ENSMUSG00000059970	ENSG00000126803	99	0.60	ortholog	94
ENSMUSG00000059970	ENSG00000187522	36	-0.15	outparalog	94
ENSMUSG00000059970	ENSMUSG00000051396	35	-0.24	outparalog	94
ENSMUSG00000059970	ENSMUSG00000026864	64	-0.07	outparalog	94
ENSMUSG00000059970	ENSG00000173110	80	-0.05	outparalog	94
ENSMUSG00000059970	ENSG00000109971	88	0.05	outparalog	94
ENSMUSG00000059970	ENSG00000155304	45	-0.22	outparalog	94
ENSMUSG00000059970	ENSMUSG00000024359	51	-0.12	outparalog	94
ENSMUSG00000059970	ENSG00000113013	51	-0.15	outparalog	94
ENSMUSG00000024359	ENSG00000113013	98	0.21	ortholog	94
ENSMUSG00000024359	ENSG00000187522	33	-0.05	outparalog	94
ENSMUSG00000024359	ENSMUSG00000051396	32	-0.11	outparalog	94
ENSMUSG00000024359	ENSMUSG00000026864	52	0.05	outparalog	94
ENSMUSG00000024359	ENSG00000173110	51	-0.26	outparalog	94
ENSMUSG00000024359	ENSG00000109971	51	0.02	outparalog	94
ENSMUSG00000024359	ENSMUSG00000059970	51	-0.12	outparalog	94
ENSMUSG00000024359	ENSG00000126803	51	-0.02	outparalog	94
ENSMUSG00000024359	ENSG00000155304	40	-0.06	outparalog	94
ENSG00000038210	ENSMUSG00000029186	81	-0.22	ortholog	95
ENSG00000038210	ENSG00000043822	65	0.49	outparalog	95
ENSG00000038210	ENSMUSG00000025178	64	0.27	outparalog	95
ENSG00000043822	ENSMUSG00000025178	95	0.15	ortholog	95
ENSG00000043822	ENSG00000038210	65	0.49	outparalog	95
ENSG00000043822	ENSMUSG00000029186	63	0.14	outparalog	95
ENSMUSG00000029186	ENSG00000038210	81	-0.22	ortholog	95
ENSMUSG00000029186	ENSG00000043822	63	0.14	outparalog	95
ENSMUSG00000029186	ENSMUSG00000025178	62	-0.32	outparalog	95
ENSMUSG00000025178	ENSG00000043822	95	0.15	ortholog	95
ENSMUSG00000025178	ENSG00000038210	64	0.27	outparalog	95
ENSMUSG00000025178	ENSMUSG00000029186	62	-0.32	outparalog	95
ENSG00000168314	ENSMUSG00000032517	85	0.85	ortholog	96
ENSG00000168314	ENSMUSG00000041794	48	0.59	outparalog	96
ENSG00000168314	ENSG00000170011	48	0.30	outparalog	96
ENSG00000168314	ENSG00000115648	37	-0.22	outparalog	96
ENSG00000170011	ENSMUSG00000041794	80	0.37	ortholog	96
ENSG00000170011	ENSMUSG00000032517	46	0.11	outparalog	96
ENSG00000170011	ENSG00000168314	48	0.30	outparalog	96
ENSG00000170011	ENSG00000115648	38	-0.17	outparalog	96
ENSG00000115648	ENSMUSG00000041794	37	0.02	outparalog	96
ENSG00000115648	ENSMUSG00000032517	40	-0.14	outparalog	96
ENSG00000115648	ENSG00000168314	37	-0.22	outparalog	96
ENSG00000115648	ENSG00000170011	38	-0.17	outparalog	96
ENSMUSG00000041794	ENSG00000170011	80	0.37	ortholog	96
ENSMUSG00000041794	ENSMUSG00000032517	46	0.66	outparalog	96
ENSMUSG00000041794	ENSG00000168314	48	0.59	outparalog	96
ENSMUSG00000041794	ENSG00000115648	37	0.02	outparalog	96
ENSMUSG00000032517	ENSG00000168314	85	0.85	ortholog	96
ENSMUSG00000032517	ENSMUSG00000041794	46	0.66	outparalog	96
ENSMUSG00000032517	ENSG00000170011	46	0.11	outparalog	96
ENSMUSG00000032517	ENSG00000115648	40	-0.14	outparalog	96
ENSG00000109255	ENSMUSG00000029236	74	0.64	ortholog	98
ENSMUSG00000029236	ENSG00000109255	74	0.64	ortholog	98
ENSG00000185670	ENSMUSG00000071661	84	-0.27	ortholog	101
ENSG00000185670	ENSMUSG00000063659	46	-0.59	outparalog	101
ENSG00000185670	ENSG00000168795	34	0.20	outparalog	101
ENSG00000185670	ENSG00000179456	46	-0.30	outparalog	101
ENSG00000185670	ENSMUSG00000049657	34	0.14	outparalog	101
ENSG00000168795	ENSMUSG00000049657	94	0.17	ortholog	101
ENSG00000168795	ENSMUSG00000071661	36	0.24	outparalog	101
ENSG00000168795	ENSG00000185670	34	0.20	outparalog	101
ENSG00000168795	ENSMUSG00000063659	30	-0.20	outparalog	101
ENSG00000168795	ENSG00000179456	30	-0.04	outparalog	101
ENSG00000179456	ENSMUSG00000063659	99	0.83	ortholog	101
ENSG00000179456	ENSMUSG00000071661	45	-0.09	outparalog	101
ENSG00000179456	ENSG00000185670	46	-0.30	outparalog	101
ENSG00000179456	ENSG00000168795	30	-0.04	outparalog	101
ENSG00000179456	ENSMUSG00000049657	30	-0.41	outparalog	101
ENSMUSG00000071661	ENSG00000185670	84	-0.27	ortholog	101
ENSMUSG00000071661	ENSMUSG00000063659	45	0.03	outparalog	101
ENSMUSG00000071661	ENSG00000168795	36	0.24	outparalog	101
ENSMUSG00000071661	ENSG00000179456	45	-0.09	outparalog	101
ENSMUSG00000071661	ENSMUSG00000049657	33	0.32	outparalog	101
ENSMUSG00000063659	ENSG00000179456	99	0.83	ortholog	101
ENSMUSG00000063659	ENSMUSG00000071661	45	0.03	outparalog	101
ENSMUSG00000063659	ENSG00000185670	46	-0.59	outparalog	101
ENSMUSG00000063659	ENSG00000168795	30	-0.20	outparalog	101
ENSMUSG00000063659	ENSMUSG00000049657	30	-0.49	outparalog	101
ENSMUSG00000049657	ENSG00000168795	94	0.17	ortholog	101
ENSMUSG00000049657	ENSMUSG00000071661	33	0.32	outparalog	101
ENSMUSG00000049657	ENSG00000185670	34	0.14	outparalog	101
ENSMUSG00000049657	ENSMUSG00000063659	30	-0.49	outparalog	101
ENSMUSG00000049657	ENSG00000179456	30	-0.41	outparalog	101
ENSG00000058600	ENSMUSG00000030880	93	-0.21	ortholog	102
ENSMUSG00000030880	ENSG00000058600	93	-0.21	ortholog	102
ENSG00000132313	ENSMUSG00000052962	77	-0.26	ortholog	104
ENSMUSG00000052962	ENSG00000132313	77	-0.26	ortholog	104
ENSG00000149634	ENSMUSG00000017767	81	-0.22	ortholog	105
ENSMUSG00000017767	ENSG00000149634	81	-0.22	ortholog	105
ENSG00000101194	ENSMUSG00000023393	82	-0.46	ortholog	108
ENSMUSG00000023393	ENSG00000101194	82	-0.46	ortholog	108
ENSG00000139514	ENSMUSG00000041313	88	0.23	ortholog	114
ENSG00000139514	ENSMUSG00000054753	56	0.10	outparalog	114
ENSG00000139514	ENSMUSG00000031297	60	0.08	outparalog	114
ENSG00000139514	ENSG00000099960	44	-0.09	outparalog	114
ENSG00000139514	ENSG00000003989	60	0.79	outparalog	114
ENSG00000139514	ENSG00000165349	64	-0.18	outparalog	114
ENSG00000139514	ENSG00000013293	49	-0.25	outparalog	114
ENSG00000139514	ENSMUSG00000031596	62	-0.07	outparalog	114
ENSG00000139514	ENSMUSG00000069072	49	0.18	outparalog	114
ENSG00000099960	ENSMUSG00000054753	43	0.01	outparalog	114
ENSG00000099960	ENSG00000139514	44	-0.09	outparalog	114
ENSG00000099960	ENSMUSG00000031297	44	-0.19	outparalog	114
ENSG00000099960	ENSMUSG00000041313	44	-0.04	outparalog	114
ENSG00000099960	ENSG00000003989	43	-0.10	outparalog	114
ENSG00000099960	ENSG00000165349	47	0.02	outparalog	114
ENSG00000099960	ENSG00000013293	43	-0.10	outparalog	114
ENSG00000099960	ENSMUSG00000031596	41	-0.16	outparalog	114
ENSG00000099960	ENSMUSG00000069072	43	0.10	outparalog	114
ENSG00000003989	ENSMUSG00000031596	88	0.04	ortholog	114
ENSG00000003989	ENSMUSG00000054753	52	0.03	outparalog	114
ENSG00000003989	ENSG00000139514	60	0.79	outparalog	114
ENSG00000003989	ENSMUSG00000031297	58	-0.14	outparalog	114
ENSG00000003989	ENSG00000099960	43	-0.10	outparalog	114
ENSG00000003989	ENSMUSG00000041313	61	0.30	outparalog	114
ENSG00000003989	ENSG00000165349	59	-0.27	outparalog	114
ENSG00000003989	ENSG00000013293	45	-0.27	outparalog	114
ENSG00000003989	ENSMUSG00000069072	45	0.09	outparalog	114
ENSG00000165349	ENSMUSG00000031297	82	0.08	ortholog	114
ENSG00000165349	ENSMUSG00000054753	68	-0.38	outparalog	114
ENSG00000165349	ENSG00000139514	64	-0.18	outparalog	114
ENSG00000165349	ENSG00000099960	47	0.02	outparalog	114
ENSG00000165349	ENSMUSG00000041313	63	-0.41	outparalog	114
ENSG00000165349	ENSG00000003989	59	-0.27	outparalog	114
ENSG00000165349	ENSG00000013293	48	0.19	outparalog	114
ENSG00000165349	ENSMUSG00000031596	59	0.05	outparalog	114
ENSG00000165349	ENSMUSG00000069072	48	-0.16	outparalog	114
ENSG00000013293	ENSMUSG00000069072	97	-0.45	ortholog	114
ENSG00000013293	ENSMUSG00000054753	45	0.16	outparalog	114
ENSG00000013293	ENSG00000139514	49	-0.25	outparalog	114
ENSG00000013293	ENSMUSG00000031297	47	0.42	outparalog	114
ENSG00000013293	ENSG00000099960	43	-0.10	outparalog	114
ENSG00000013293	ENSMUSG00000041313	49	0.00	outparalog	114
ENSG00000013293	ENSG00000003989	45	-0.27	outparalog	114
ENSG00000013293	ENSG00000165349	48	0.19	outparalog	114
ENSG00000013293	ENSMUSG00000031596	47	0.20	outparalog	114
ENSMUSG00000054753	ENSG00000139514	56	0.10	outparalog	114
ENSMUSG00000054753	ENSMUSG00000031297	68	0.25	outparalog	114
ENSMUSG00000054753	ENSG00000099960	43	0.01	outparalog	114
ENSMUSG00000054753	ENSMUSG00000041313	56	0.68	outparalog	114
ENSMUSG00000054753	ENSG00000003989	52	0.03	outparalog	114
ENSMUSG00000054753	ENSG00000165349	68	-0.38	outparalog	114
ENSMUSG00000054753	ENSG00000013293	45	0.16	outparalog	114
ENSMUSG00000054753	ENSMUSG00000031596	53	0.28	outparalog	114
ENSMUSG00000054753	ENSMUSG00000069072	45	0.14	outparalog	114
ENSMUSG00000031297	ENSG00000165349	82	0.08	ortholog	114
ENSMUSG00000031297	ENSMUSG00000054753	68	0.25	outparalog	114
ENSMUSG00000031297	ENSG00000139514	60	0.08	outparalog	114
ENSMUSG00000031297	ENSG00000099960	44	-0.19	outparalog	114
ENSMUSG00000031297	ENSMUSG00000041313	60	0.27	outparalog	114
ENSMUSG00000031297	ENSG00000003989	58	-0.14	outparalog	114
ENSMUSG00000031297	ENSG00000013293	47	0.42	outparalog	114
ENSMUSG00000031297	ENSMUSG00000031596	58	0.03	outparalog	114
ENSMUSG00000031297	ENSMUSG00000069072	48	0.26	outparalog	114
ENSMUSG00000041313	ENSG00000139514	88	0.23	ortholog	114
ENSMUSG00000041313	ENSMUSG00000054753	56	0.68	outparalog	114
ENSMUSG00000041313	ENSMUSG00000031297	60	0.27	outparalog	114
ENSMUSG00000041313	ENSG00000099960	44	-0.04	outparalog	114
ENSMUSG00000041313	ENSG00000003989	61	0.30	outparalog	114
ENSMUSG00000041313	ENSG00000165349	63	-0.41	outparalog	114
ENSMUSG00000041313	ENSG00000013293	49	0.00	outparalog	114
ENSMUSG00000041313	ENSMUSG00000031596	63	0.40	outparalog	114
ENSMUSG00000041313	ENSMUSG00000069072	48	0.43	outparalog	114
ENSMUSG00000031596	ENSG00000003989	88	0.04	ortholog	114
ENSMUSG00000031596	ENSMUSG00000054753	53	0.28	outparalog	114
ENSMUSG00000031596	ENSG00000139514	62	-0.07	outparalog	114
ENSMUSG00000031596	ENSMUSG00000031297	58	0.03	outparalog	114
ENSMUSG00000031596	ENSG00000099960	41	-0.16	outparalog	114
ENSMUSG00000031596	ENSMUSG00000041313	62	0.40	outparalog	114
ENSMUSG00000031596	ENSG00000165349	59	0.05	outparalog	114
ENSMUSG00000031596	ENSG00000013293	47	0.20	outparalog	114
ENSMUSG00000031596	ENSMUSG00000069072	47	0.02	outparalog	114
ENSMUSG00000069072	ENSG00000013293	97	-0.45	ortholog	114
ENSMUSG00000069072	ENSMUSG00000054753	45	0.14	outparalog	114
ENSMUSG00000069072	ENSG00000139514	49	0.18	outparalog	114
ENSMUSG00000069072	ENSMUSG00000031297	48	0.26	outparalog	114
ENSMUSG00000069072	ENSG00000099960	43	0.10	outparalog	114
ENSMUSG00000069072	ENSMUSG00000041313	48	0.43	outparalog	114
ENSMUSG00000069072	ENSG00000003989	45	0.09	outparalog	114
ENSMUSG00000069072	ENSG00000165349	48	-0.16	outparalog	114
ENSMUSG00000069072	ENSMUSG00000031596	47	0.02	outparalog	114
ENSG00000169752	ENSMUSG00000032311	74	0.30	ortholog	124
ENSMUSG00000032311	ENSG00000169752	74	0.30	ortholog	124
ENSG00000203952	ENSMUSG00000073207	59	-0.01	ortholog	127
ENSMUSG00000073207	ENSG00000203952	59	-0.01	ortholog	127
ENSG00000128908	ENSMUSG00000034154	97	0.22	ortholog	129
ENSMUSG00000034154	ENSG00000128908	97	0.22	ortholog	129
ENSG00000173559	ENSMUSG00000025374	63	-0.00	outparalog	133
ENSG00000173559	ENSG00000139579	59	0.77	outparalog	133
ENSG00000139579	ENSMUSG00000025374	93	0.13	ortholog	133
ENSG00000139579	ENSG00000173559	59	0.77	outparalog	133
ENSMUSG00000025374	ENSG00000139579	93	0.13	ortholog	133
ENSMUSG00000025374	ENSG00000173559	63	-0.00	outparalog	133
ENSG00000134955	ENSMUSG00000032122	88	-0.07	ortholog	135
ENSG00000134955	ENSMUSG00000024036	63	0.12	outparalog	135
ENSG00000134955	ENSG00000157800	38	-0.35	outparalog	135
ENSG00000134955	ENSMUSG00000029924	38	-0.40	outparalog	135
ENSG00000134955	ENSG00000160190	62	-0.25	outparalog	135
ENSG00000157800	ENSMUSG00000029924	89	0.30	ortholog	135
ENSG00000157800	ENSG00000134955	38	-0.35	outparalog	135
ENSG00000157800	ENSMUSG00000024036	38	0.13	outparalog	135
ENSG00000157800	ENSMUSG00000032122	38	0.10	outparalog	135
ENSG00000157800	ENSG00000160190	36	-0.28	outparalog	135
ENSG00000160190	ENSMUSG00000024036	87	-0.01	ortholog	135
ENSG00000160190	ENSG00000134955	62	-0.25	outparalog	135
ENSG00000160190	ENSMUSG00000032122	62	0.29	outparalog	135
ENSG00000160190	ENSG00000157800	36	-0.28	outparalog	135
ENSG00000160190	ENSMUSG00000029924	38	0.07	outparalog	135
ENSMUSG00000024036	ENSG00000160190	87	-0.01	ortholog	135
ENSMUSG00000024036	ENSG00000134955	63	0.12	outparalog	135
ENSMUSG00000024036	ENSMUSG00000032122	63	-0.08	outparalog	135
ENSMUSG00000024036	ENSG00000157800	38	0.13	outparalog	135
ENSMUSG00000024036	ENSMUSG00000029924	39	0.09	outparalog	135
ENSMUSG00000032122	ENSG00000134955	88	-0.07	ortholog	135
ENSMUSG00000032122	ENSMUSG00000024036	63	-0.08	outparalog	135
ENSMUSG00000032122	ENSG00000157800	38	0.10	outparalog	135
ENSMUSG00000032122	ENSMUSG00000029924	38	-0.31	outparalog	135
ENSMUSG00000032122	ENSG00000160190	62	0.29	outparalog	135
ENSMUSG00000029924	ENSG00000157800	89	0.30	ortholog	135
ENSMUSG00000029924	ENSG00000134955	38	-0.40	outparalog	135
ENSMUSG00000029924	ENSMUSG00000024036	39	0.09	outparalog	135
ENSMUSG00000029924	ENSMUSG00000032122	38	-0.31	outparalog	135
ENSMUSG00000029924	ENSG00000160190	38	0.07	outparalog	135
ENSG00000171435	ENSMUSG00000018334	58	0.27	outparalog	136
ENSG00000171435	ENSG00000141068	58	-0.05	outparalog	136
ENSG00000141068	ENSMUSG00000018334	91	0.10	ortholog	136
ENSG00000141068	ENSG00000171435	58	-0.05	outparalog	136
ENSMUSG00000018334	ENSG00000141068	91	0.10	ortholog	136
ENSMUSG00000018334	ENSG00000171435	58	0.27	outparalog	136
ENSG00000215383	ENSMUSG00000074732	41	0.04	outparalog	137
ENSG00000215383	ENSG00000214581	36	0.30	outparalog	137
ENSG00000214581	ENSMUSG00000074732	45	-0.24	ortholog	137
ENSG00000214581	ENSG00000215383	36	0.30	outparalog	137
ENSMUSG00000074732	ENSG00000214581	45	-0.24	ortholog	137
ENSMUSG00000074732	ENSG00000215383	41	0.04	outparalog	137
ENSG00000091164	ENSMUSG00000024583	99	-0.03	ortholog	140
ENSG00000091164	ENSMUSG00000038709	37	0.17	outparalog	140
ENSG00000091164	ENSMUSG00000005354	29	0.08	outparalog	140
ENSG00000091164	ENSG00000100348	20	0.11	outparalog	140
ENSG00000091164	ENSMUSG00000050612	25	0.17	outparalog	140
ENSG00000091164	ENSG00000168454	30	0.25	outparalog	140
ENSG00000100348	ENSMUSG00000005354	89	0.66	ortholog	140
ENSG00000100348	ENSMUSG00000038709	34	0.06	outparalog	140
ENSG00000100348	ENSMUSG00000024583	19	-0.09	outparalog	140
ENSG00000100348	ENSG00000091164	20	0.11	outparalog	140
ENSG00000100348	ENSMUSG00000050612	33	0.03	outparalog	140
ENSG00000100348	ENSG00000168454	34	0.06	outparalog	140
ENSG00000168454	ENSMUSG00000050612	50	0.91	ortholog	140
ENSG00000168454	ENSMUSG00000038709	42	0.89	outparalog	140
ENSG00000168454	ENSMUSG00000024583	29	-0.07	outparalog	140
ENSG00000168454	ENSG00000091164	30	0.25	outparalog	140
ENSG00000168454	ENSMUSG00000005354	33	-0.17	outparalog	140
ENSG00000168454	ENSG00000100348	34	0.06	outparalog	140
ENSMUSG00000038709	ENSMUSG00000024583	37	-0.22	outparalog	140
ENSMUSG00000038709	ENSG00000091164	37	0.17	outparalog	140
ENSMUSG00000038709	ENSMUSG00000005354	30	-0.15	outparalog	140
ENSMUSG00000038709	ENSG00000100348	34	0.06	outparalog	140
ENSMUSG00000038709	ENSMUSG00000050612	46	0.99	outparalog	140
ENSMUSG00000038709	ENSG00000168454	42	0.89	outparalog	140
ENSMUSG00000024583	ENSG00000091164	99	-0.03	ortholog	140
ENSMUSG00000024583	ENSMUSG00000038709	37	-0.22	outparalog	140
ENSMUSG00000024583	ENSMUSG00000005354	27	-0.09	outparalog	140
ENSMUSG00000024583	ENSG00000100348	19	-0.09	outparalog	140
ENSMUSG00000024583	ENSMUSG00000050612	25	-0.23	outparalog	140
ENSMUSG00000024583	ENSG00000168454	29	-0.07	outparalog	140
ENSMUSG00000005354	ENSG00000100348	89	0.66	ortholog	140
ENSMUSG00000005354	ENSMUSG00000038709	30	-0.15	outparalog	140
ENSMUSG00000005354	ENSMUSG00000024583	27	-0.09	outparalog	140
ENSMUSG00000005354	ENSG00000091164	29	0.08	outparalog	140
ENSMUSG00000005354	ENSMUSG00000050612	33	-0.15	outparalog	140
ENSMUSG00000005354	ENSG00000168454	33	-0.17	outparalog	140
ENSMUSG00000050612	ENSG00000168454	50	0.91	ortholog	140
ENSMUSG00000050612	ENSMUSG00000038709	46	0.99	outparalog	140
ENSMUSG00000050612	ENSMUSG00000024583	25	-0.23	outparalog	140
ENSMUSG00000050612	ENSG00000091164	25	0.17	outparalog	140
ENSMUSG00000050612	ENSMUSG00000005354	33	-0.15	outparalog	140
ENSMUSG00000050612	ENSG00000100348	33	0.03	outparalog	140
ENSG00000104112	ENSMUSG00000032181	89	0.50	ortholog	147
ENSMUSG00000032181	ENSG00000104112	89	0.50	ortholog	147
ENSG00000170619	ENSMUSG00000055041	79	-0.12	ortholog	148
ENSMUSG00000055041	ENSG00000170619	79	-0.12	ortholog	148
ENSG00000107882	ENSMUSG00000025231	98	-0.06	ortholog	152
ENSMUSG00000025231	ENSG00000107882	98	-0.06	ortholog	152
ENSG00000105954	ENSMUSG00000029831	59	-0.01	ortholog	153
ENSMUSG00000029831	ENSG00000105954	59	-0.01	ortholog	153
ENSG00000139971	ENSMUSG00000036242	58	0.19	ortholog	154
ENSMUSG00000036242	ENSG00000139971	58	0.19	ortholog	154
ENSG00000204057	ENSMUSG00000028730	84	0.34	outparalog	157
ENSMUSG00000028730	ENSG00000204057	84	0.34	outparalog	157
ENSG00000153820	ENSMUSG00000026163	73	0.59	ortholog	158
ENSG00000153820	ENSMUSG00000022016	39	0.59	outparalog	158
ENSG00000153820	ENSG00000023516	28	0.75	outparalog	158
ENSG00000023516	ENSMUSG00000022016	75	0.77	one2many ortholog	158
ENSG00000023516	ENSMUSG00000026163	27	0.35	outparalog	158
ENSG00000023516	ENSG00000153820	28	0.75	outparalog	158
ENSMUSG00000026163	ENSG00000153820	73	0.59	ortholog	158
ENSMUSG00000026163	ENSMUSG00000022016	40	0.11	outparalog	158
ENSMUSG00000026163	ENSG00000023516	27	0.35	outparalog	158
ENSMUSG00000022016	ENSG00000023516	75	0.77	one2many ortholog	158
ENSMUSG00000022016	ENSMUSG00000026163	40	0.11	outparalog	158
ENSMUSG00000022016	ENSG00000153820	39	0.59	outparalog	158
ENSG00000172366	ENSMUSG00000025732	83	0.44	ortholog	162
ENSG00000172366	ENSMUSG00000061111	45	-0.47	outparalog	162
ENSMUSG00000061111	ENSMUSG00000025732	47	-0.29	outparalog	162
ENSMUSG00000061111	ENSG00000172366	45	-0.47	outparalog	162
ENSMUSG00000025732	ENSG00000172366	83	0.44	ortholog	162
ENSMUSG00000025732	ENSMUSG00000061111	47	-0.29	outparalog	162
ENSG00000183828	ENSMUSG00000002804	82	0.24	ortholog	168
ENSMUSG00000002804	ENSG00000183828	82	0.24	ortholog	168
ENSG00000078237	ENSMUSG00000038028	73	0.21	ortholog	170
ENSMUSG00000038028	ENSG00000078237	73	0.21	ortholog	170
ENSG00000186532	ENSMUSG00000018809	72	0.16	ortholog	172
ENSMUSG00000018809	ENSG00000186532	72	0.16	ortholog	172
ENSG00000106012	ENSMUSG00000036555	67	0.60	ortholog	173
ENSMUSG00000036555	ENSG00000106012	67	0.60	ortholog	173
ENSG00000105928	ENSMUSG00000029821	72	0.17	ortholog	174
ENSG00000105928	ENSMUSG00000075267	35	-0.10	outparalog	174
ENSMUSG00000029821	ENSG00000105928	72	0.17	ortholog	174
ENSMUSG00000029821	ENSMUSG00000075267	31	0.25	outparalog	174
ENSMUSG00000075267	ENSMUSG00000029821	31	0.25	outparalog	174
ENSMUSG00000075267	ENSG00000105928	35	-0.10	outparalog	174
ENSG00000143889	ENSMUSG00000024095	96	0.71	ortholog	175
ENSG00000143889	ENSMUSG00000015165	57	0.44	outparalog	175
ENSMUSG00000015165	ENSMUSG00000024095	58	0.54	outparalog	175
ENSMUSG00000015165	ENSG00000143889	57	0.44	outparalog	175
ENSMUSG00000024095	ENSG00000143889	96	0.71	ortholog	175
ENSMUSG00000024095	ENSMUSG00000015165	58	0.54	outparalog	175
ENSG00000159131	ENSMUSG00000022962	86	0.08	ortholog	186
ENSMUSG00000022962	ENSG00000159131	86	0.08	ortholog	186
ENSG00000152620	ENSMUSG00000022253	95	0.22	ortholog	187
ENSMUSG00000022253	ENSG00000152620	95	0.22	ortholog	187
ENSG00000140287	ENSMUSG00000027360	88	0.45	ortholog	188
ENSG00000140287	ENSMUSG00000056880	30	-0.02	outparalog	188
ENSG00000140287	ENSMUSG00000026787	29	0.43	outparalog	188
ENSG00000140287	ENSG00000144644	31	0.12	outparalog	188
ENSG00000140287	ENSG00000136750	29	0.42	outparalog	188
ENSG00000140287	ENSMUSG00000070880	29	0.17	outparalog	188
ENSG00000140287	ENSG00000128683	30	0.34	outparalog	188
ENSG00000140287	ENSMUSG00000023044	25	-0.19	outparalog	188
ENSG00000140287	ENSG00000132437	53	-0.08	outparalog	188
ENSG00000140287	ENSMUSG00000020182	54	0.46	outparalog	188
ENSG00000140287	ENSG00000139631	27	0.15	outparalog	188
ENSG00000144644	ENSMUSG00000056880	85	0.04	ortholog	188
ENSG00000144644	ENSMUSG00000027360	31	0.22	outparalog	188
ENSG00000144644	ENSMUSG00000026787	53	-0.20	outparalog	188
ENSG00000144644	ENSG00000140287	31	0.12	outparalog	188
ENSG00000144644	ENSG00000136750	54	0.05	outparalog	188
ENSG00000144644	ENSMUSG00000070880	55	-0.30	outparalog	188
ENSG00000144644	ENSG00000128683	55	0.02	outparalog	188
ENSG00000144644	ENSMUSG00000023044	63	0.04	outparalog	188
ENSG00000144644	ENSG00000132437	29	0.10	outparalog	188
ENSG00000144644	ENSMUSG00000020182	30	-0.08	outparalog	188
ENSG00000144644	ENSG00000139631	62	-0.07	outparalog	188
ENSG00000136750	ENSMUSG00000026787	96	-0.02	ortholog	188
ENSG00000136750	ENSMUSG00000027360	27	0.12	outparalog	188
ENSG00000136750	ENSMUSG00000056880	45	-0.14	outparalog	188
ENSG00000136750	ENSG00000140287	29	0.42	outparalog	188
ENSG00000136750	ENSG00000144644	54	0.05	outparalog	188
ENSG00000136750	ENSMUSG00000070880	65	0.20	outparalog	188
ENSG00000136750	ENSG00000128683	65	0.85	outparalog	188
ENSG00000136750	ENSMUSG00000023044	55	-0.31	outparalog	188
ENSG00000136750	ENSG00000132437	28	-0.10	outparalog	188
ENSG00000136750	ENSMUSG00000020182	29	-0.08	outparalog	188
ENSG00000136750	ENSG00000139631	47	0.24	outparalog	188
ENSG00000128683	ENSMUSG00000070880	97	0.20	ortholog	188
ENSG00000128683	ENSMUSG00000027360	29	0.22	outparalog	188
ENSG00000128683	ENSMUSG00000056880	48	0.01	outparalog	188
ENSG00000128683	ENSMUSG00000026787	66	0.09	outparalog	188
ENSG00000128683	ENSG00000140287	30	0.34	outparalog	188
ENSG00000128683	ENSG00000144644	55	0.02	outparalog	188
ENSG00000128683	ENSG00000136750	65	0.85	outparalog	188
ENSG00000128683	ENSMUSG00000023044	54	-0.21	outparalog	188
ENSG00000128683	ENSG00000132437	29	0.01	outparalog	188
ENSG00000128683	ENSMUSG00000020182	28	-0.03	outparalog	188
ENSG00000128683	ENSG00000139631	49	0.29	outparalog	188
ENSG00000132437	ENSMUSG00000020182	89	0.45	ortholog	188
ENSG00000132437	ENSMUSG00000027360	53	-0.02	outparalog	188
ENSG00000132437	ENSMUSG00000056880	27	0.15	outparalog	188
ENSG00000132437	ENSMUSG00000026787	28	-0.07	outparalog	188
ENSG00000132437	ENSG00000140287	53	-0.08	outparalog	188
ENSG00000132437	ENSG00000144644	29	0.10	outparalog	188
ENSG00000132437	ENSG00000136750	28	-0.10	outparalog	188
ENSG00000132437	ENSMUSG00000070880	29	-0.30	outparalog	188
ENSG00000132437	ENSG00000128683	29	0.01	outparalog	188
ENSG00000132437	ENSMUSG00000023044	25	0.62	outparalog	188
ENSG00000132437	ENSG00000139631	27	-0.27	outparalog	188
ENSG00000139631	ENSMUSG00000023044	90	-0.24	ortholog	188
ENSG00000139631	ENSMUSG00000027360	27	0.07	outparalog	188
ENSG00000139631	ENSMUSG00000056880	56	-0.15	outparalog	188
ENSG00000139631	ENSMUSG00000026787	48	-0.04	outparalog	188
ENSG00000139631	ENSG00000140287	27	0.15	outparalog	188
ENSG00000139631	ENSG00000144644	62	-0.07	outparalog	188
ENSG00000139631	ENSG00000136750	47	0.24	outparalog	188
ENSG00000139631	ENSMUSG00000070880	48	-0.12	outparalog	188
ENSG00000139631	ENSG00000128683	49	0.29	outparalog	188
ENSG00000139631	ENSG00000132437	27	-0.27	outparalog	188
ENSG00000139631	ENSMUSG00000020182	25	-0.22	outparalog	188
ENSMUSG00000027360	ENSG00000140287	88	0.45	ortholog	188
ENSMUSG00000027360	ENSMUSG00000056880	31	0.10	outparalog	188
ENSMUSG00000027360	ENSMUSG00000026787	27	0.14	outparalog	188
ENSMUSG00000027360	ENSG00000144644	31	0.22	outparalog	188
ENSMUSG00000027360	ENSG00000136750	27	0.12	outparalog	188
ENSMUSG00000027360	ENSMUSG00000070880	29	-0.12	outparalog	188
ENSMUSG00000027360	ENSG00000128683	29	0.22	outparalog	188
ENSMUSG00000027360	ENSMUSG00000023044	25	-0.03	outparalog	188
ENSMUSG00000027360	ENSG00000132437	53	-0.02	outparalog	188
ENSMUSG00000027360	ENSMUSG00000020182	54	0.05	outparalog	188
ENSMUSG00000027360	ENSG00000139631	27	0.07	outparalog	188
ENSMUSG00000056880	ENSG00000144644	85	0.04	ortholog	188
ENSMUSG00000056880	ENSMUSG00000027360	31	0.10	outparalog	188
ENSMUSG00000056880	ENSMUSG00000026787	46	0.39	outparalog	188
ENSMUSG00000056880	ENSG00000140287	30	-0.02	outparalog	188
ENSMUSG00000056880	ENSG00000136750	45	-0.14	outparalog	188
ENSMUSG00000056880	ENSMUSG00000070880	48	-0.46	outparalog	188
ENSMUSG00000056880	ENSG00000128683	48	0.01	outparalog	188
ENSMUSG00000056880	ENSMUSG00000023044	60	0.19	outparalog	188
ENSMUSG00000056880	ENSG00000132437	27	0.15	outparalog	188
ENSMUSG00000056880	ENSMUSG00000020182	28	-0.17	outparalog	188
ENSMUSG00000056880	ENSG00000139631	56	-0.15	outparalog	188
ENSMUSG00000026787	ENSG00000136750	96	-0.02	ortholog	188
ENSMUSG00000026787	ENSMUSG00000027360	27	0.14	outparalog	188
ENSMUSG00000026787	ENSMUSG00000056880	46	0.39	outparalog	188
ENSMUSG00000026787	ENSG00000140287	29	0.43	outparalog	188
ENSMUSG00000026787	ENSG00000144644	53	-0.20	outparalog	188
ENSMUSG00000026787	ENSMUSG00000070880	65	0.46	outparalog	188
ENSMUSG00000026787	ENSG00000128683	66	0.09	outparalog	188
ENSMUSG00000026787	ENSMUSG00000023044	55	-0.07	outparalog	188
ENSMUSG00000026787	ENSG00000132437	28	-0.07	outparalog	188
ENSMUSG00000026787	ENSMUSG00000020182	28	0.44	outparalog	188
ENSMUSG00000026787	ENSG00000139631	48	-0.04	outparalog	188
ENSMUSG00000070880	ENSG00000128683	97	0.20	ortholog	188
ENSMUSG00000070880	ENSMUSG00000027360	29	-0.12	outparalog	188
ENSMUSG00000070880	ENSMUSG00000056880	48	-0.46	outparalog	188
ENSMUSG00000070880	ENSMUSG00000026787	65	0.46	outparalog	188
ENSMUSG00000070880	ENSG00000140287	29	0.17	outparalog	188
ENSMUSG00000070880	ENSG00000144644	55	-0.30	outparalog	188
ENSMUSG00000070880	ENSG00000136750	65	0.20	outparalog	188
ENSMUSG00000070880	ENSMUSG00000023044	53	-0.22	outparalog	188
ENSMUSG00000070880	ENSG00000132437	29	-0.30	outparalog	188
ENSMUSG00000070880	ENSMUSG00000020182	27	0.36	outparalog	188
ENSMUSG00000070880	ENSG00000139631	48	-0.12	outparalog	188
ENSMUSG00000023044	ENSG00000139631	90	-0.24	ortholog	188
ENSMUSG00000023044	ENSMUSG00000027360	25	-0.03	outparalog	188
ENSMUSG00000023044	ENSMUSG00000056880	60	0.19	outparalog	188
ENSMUSG00000023044	ENSMUSG00000026787	55	-0.07	outparalog	188
ENSMUSG00000023044	ENSG00000140287	25	-0.19	outparalog	188
ENSMUSG00000023044	ENSG00000144644	63	0.04	outparalog	188
ENSMUSG00000023044	ENSG00000136750	55	-0.31	outparalog	188
ENSMUSG00000023044	ENSMUSG00000070880	53	-0.22	outparalog	188
ENSMUSG00000023044	ENSG00000128683	54	-0.21	outparalog	188
ENSMUSG00000023044	ENSG00000132437	25	0.62	outparalog	188
ENSMUSG00000023044	ENSMUSG00000020182	26	0.36	outparalog	188
ENSMUSG00000020182	ENSG00000132437	89	0.45	ortholog	188
ENSMUSG00000020182	ENSMUSG00000027360	54	0.05	outparalog	188
ENSMUSG00000020182	ENSMUSG00000056880	29	-0.17	outparalog	188
ENSMUSG00000020182	ENSMUSG00000026787	28	0.44	outparalog	188
ENSMUSG00000020182	ENSG00000140287	54	0.46	outparalog	188
ENSMUSG00000020182	ENSG00000144644	30	-0.08	outparalog	188
ENSMUSG00000020182	ENSG00000136750	29	-0.08	outparalog	188
ENSMUSG00000020182	ENSMUSG00000070880	27	0.36	outparalog	188
ENSMUSG00000020182	ENSG00000128683	28	-0.03	outparalog	188
ENSMUSG00000020182	ENSMUSG00000023044	26	0.36	outparalog	188
ENSMUSG00000020182	ENSG00000139631	25	-0.22	outparalog	188
ENSG00000018408	ENSMUSG00000027803	92	0.33	ortholog	190
ENSG00000018408	ENSG00000137691	24	0.46	outparalog	190
ENSG00000018408	ENSMUSG00000053110	55	0.16	outparalog	190
ENSG00000018408	ENSG00000137693	57	0.89	outparalog	190
ENSG00000018408	ENSMUSG00000053070	20	-0.20	outparalog	190
ENSG00000137691	ENSMUSG00000053070	85	0.34	ortholog	190
ENSG00000137691	ENSMUSG00000053110	25	0.01	outparalog	190
ENSG00000137691	ENSG00000137693	23	0.41	outparalog	190
ENSG00000137691	ENSG00000018408	24	0.46	outparalog	190
ENSG00000137691	ENSMUSG00000027803	26	-0.12	outparalog	190
ENSG00000137693	ENSMUSG00000053110	92	0.34	ortholog	190
ENSG00000137693	ENSG00000137691	23	0.41	outparalog	190
ENSG00000137693	ENSG00000018408	57	0.89	outparalog	190
ENSG00000137693	ENSMUSG00000027803	56	0.37	outparalog	190
ENSG00000137693	ENSMUSG00000053070	27	-0.13	outparalog	190
ENSMUSG00000027803	ENSG00000018408	92	0.33	ortholog	190
ENSMUSG00000027803	ENSG00000137691	26	-0.12	outparalog	190
ENSMUSG00000027803	ENSMUSG00000053110	55	0.01	outparalog	190
ENSMUSG00000027803	ENSG00000137693	56	0.37	outparalog	190
ENSMUSG00000027803	ENSMUSG00000053070	21	-0.30	outparalog	190
ENSMUSG00000053110	ENSG00000137693	92	0.34	ortholog	190
ENSMUSG00000053110	ENSG00000137691	25	0.01	outparalog	190
ENSMUSG00000053110	ENSG00000018408	55	0.16	outparalog	190
ENSMUSG00000053110	ENSMUSG00000027803	55	0.01	outparalog	190
ENSMUSG00000053110	ENSMUSG00000053070	23	0.11	outparalog	190
ENSMUSG00000053070	ENSG00000137691	85	0.34	ortholog	190
ENSMUSG00000053070	ENSMUSG00000053110	23	0.11	outparalog	190
ENSMUSG00000053070	ENSG00000137693	27	-0.13	outparalog	190
ENSMUSG00000053070	ENSG00000018408	20	-0.20	outparalog	190
ENSMUSG00000053070	ENSMUSG00000027803	21	-0.30	outparalog	190
ENSG00000158874	ENSMUSG00000005681	63	1.00	ortholog	191
ENSMUSG00000005681	ENSG00000158874	63	1.00	ortholog	191
ENSG00000180269	ENSMUSG00000034677	46	-0.07	outparalog	194
ENSG00000180269	ENSG00000196169	44	0.04	outparalog	194
ENSG00000196169	ENSMUSG00000034677	75	0.40	ortholog	194
ENSG00000196169	ENSG00000180269	44	0.04	outparalog	194
ENSMUSG00000034677	ENSG00000196169	75	0.40	ortholog	194
ENSMUSG00000034677	ENSG00000180269	46	-0.07	outparalog	194
ENSG00000119125	ENSMUSG00000058624	91	0.40	ortholog	205
ENSMUSG00000058624	ENSG00000119125	91	0.40	ortholog	205
ENSG00000088682	ENSMUSG00000031782	93	0.85	ortholog	208
ENSMUSG00000031782	ENSG00000088682	93	0.85	ortholog	208
ENSG00000129084	ENSMUSG00000030751	98	0.10	ortholog	210
ENSMUSG00000030751	ENSG00000129084	98	0.10	ortholog	210
ENSG00000073910	ENSMUSG00000056602	96	-0.02	ortholog	211
ENSG00000073910	ENSMUSG00000070733	63	0.17	outparalog	211
ENSG00000073910	ENSG00000075539	63	0.30	outparalog	211
ENSG00000075539	ENSMUSG00000070733	95	0.46	ortholog	211
ENSG00000075539	ENSMUSG00000056602	63	0.09	outparalog	211
ENSG00000075539	ENSG00000073910	63	0.30	outparalog	211
ENSMUSG00000056602	ENSG00000073910	96	-0.02	ortholog	211
ENSMUSG00000056602	ENSMUSG00000070733	62	-0.21	outparalog	211
ENSMUSG00000056602	ENSG00000075539	63	0.09	outparalog	211
ENSMUSG00000070733	ENSG00000075539	95	0.46	ortholog	211
ENSMUSG00000070733	ENSMUSG00000056602	62	-0.21	outparalog	211
ENSMUSG00000070733	ENSG00000073910	63	0.17	outparalog	211
ENSG00000183034	ENSMUSG00000050201	85	-0.09	ortholog	214
ENSG00000183034	ENSMUSG00000018862	46	0.09	outparalog	214
ENSG00000183034	ENSG00000163982	37	0.61	outparalog	214
ENSG00000163982	ENSMUSG00000018862	34	0.21	outparalog	214
ENSG00000163982	ENSG00000183034	37	0.61	outparalog	214
ENSG00000163982	ENSMUSG00000050201	37	0.19	outparalog	214
ENSMUSG00000018862	ENSG00000183034	46	0.09	outparalog	214
ENSMUSG00000018862	ENSMUSG00000050201	47	0.66	outparalog	214
ENSMUSG00000018862	ENSG00000163982	34	0.21	outparalog	214
ENSMUSG00000050201	ENSG00000183034	85	-0.09	ortholog	214
ENSMUSG00000050201	ENSMUSG00000018862	47	0.66	outparalog	214
ENSMUSG00000050201	ENSG00000163982	37	0.19	outparalog	214
ENSG00000127837	ENSMUSG00000006299	99	0.05	ortholog	219
ENSMUSG00000006299	ENSG00000127837	99	0.05	ortholog	219
ENSG00000176095	ENSMUSG00000032594	97	0.46	ortholog	230
ENSG00000176095	ENSG00000068745	51	0.68	outparalog	230
ENSG00000176095	ENSG00000137288	32	0.17	outparalog	230
ENSG00000176095	ENSMUSG00000032599	51	0.07	outparalog	230
ENSG00000176095	ENSMUSG00000024210	52	0.11	outparalog	230
ENSG00000176095	ENSMUSG00000024208	29	0.33	outparalog	230
ENSG00000068745	ENSMUSG00000032599	96	0.11	ortholog	230
ENSG00000068745	ENSG00000176095	51	0.68	outparalog	230
ENSG00000068745	ENSG00000137288	32	0.23	outparalog	230
ENSG00000068745	ENSMUSG00000024210	47	-0.17	outparalog	230
ENSG00000068745	ENSMUSG00000024208	31	0.51	outparalog	230
ENSG00000068745	ENSMUSG00000032594	51	0.53	outparalog	230
ENSG00000137288	ENSMUSG00000024208	91	0.33	ortholog	230
ENSG00000137288	ENSG00000176095	32	0.17	outparalog	230
ENSG00000137288	ENSG00000068745	32	0.23	outparalog	230
ENSG00000137288	ENSMUSG00000032599	33	-0.22	outparalog	230
ENSG00000137288	ENSMUSG00000024210	33	0.00	outparalog	230
ENSG00000137288	ENSMUSG00000032594	34	-0.20	outparalog	230
ENSMUSG00000032599	ENSG00000068745	96	0.11	ortholog	230
ENSMUSG00000032599	ENSG00000176095	51	0.07	outparalog	230
ENSMUSG00000032599	ENSG00000137288	33	-0.22	outparalog	230
ENSMUSG00000032599	ENSMUSG00000024210	46	0.30	outparalog	230
ENSMUSG00000032599	ENSMUSG00000024208	31	-0.09	outparalog	230
ENSMUSG00000032599	ENSMUSG00000032594	51	0.19	outparalog	230
ENSMUSG00000024210	ENSG00000176095	52	0.11	outparalog	230
ENSMUSG00000024210	ENSG00000068745	47	-0.17	outparalog	230
ENSMUSG00000024210	ENSG00000137288	33	0.00	outparalog	230
ENSMUSG00000024210	ENSMUSG00000032599	46	0.30	outparalog	230
ENSMUSG00000024210	ENSMUSG00000024208	29	-0.33	outparalog	230
ENSMUSG00000024210	ENSMUSG00000032594	53	-0.03	outparalog	230
ENSMUSG00000024208	ENSG00000137288	91	0.33	ortholog	230
ENSMUSG00000024208	ENSG00000176095	29	0.33	outparalog	230
ENSMUSG00000024208	ENSG00000068745	31	0.51	outparalog	230
ENSMUSG00000024208	ENSMUSG00000032599	31	-0.09	outparalog	230
ENSMUSG00000024208	ENSMUSG00000024210	29	-0.33	outparalog	230
ENSMUSG00000024208	ENSMUSG00000032594	28	0.19	outparalog	230
ENSMUSG00000032594	ENSG00000176095	97	0.46	ortholog	230
ENSMUSG00000032594	ENSG00000068745	51	0.53	outparalog	230
ENSMUSG00000032594	ENSG00000137288	34	-0.20	outparalog	230
ENSMUSG00000032594	ENSMUSG00000032599	51	0.19	outparalog	230
ENSMUSG00000032594	ENSMUSG00000024210	53	-0.03	outparalog	230
ENSMUSG00000032594	ENSMUSG00000024208	28	0.19	outparalog	230
ENSG00000165795	ENSMUSG00000004558	96	0.56	ortholog	231
ENSG00000165795	ENSMUSG00000036564	63	0.43	outparalog	231
ENSG00000165795	ENSMUSG00000027634	60	0.37	outparalog	231
ENSG00000165795	ENSG00000101079	60	0.85	outparalog	231
ENSG00000165795	ENSG00000104419	58	0.01	outparalog	231
ENSG00000165795	ENSMUSG00000005125	56	0.01	outparalog	231
ENSG00000165795	ENSG00000103034	65	0.80	outparalog	231
ENSG00000101079	ENSMUSG00000027634	96	0.32	ortholog	231
ENSG00000101079	ENSG00000165795	60	0.85	outparalog	231
ENSG00000101079	ENSMUSG00000036564	63	0.63	outparalog	231
ENSG00000101079	ENSG00000104419	66	0.15	outparalog	231
ENSG00000101079	ENSMUSG00000005125	65	-0.03	outparalog	231
ENSG00000101079	ENSG00000103034	64	0.95	outparalog	231
ENSG00000101079	ENSMUSG00000004558	60	0.56	outparalog	231
ENSG00000104419	ENSMUSG00000005125	94	0.45	ortholog	231
ENSG00000104419	ENSG00000165795	58	0.01	outparalog	231
ENSG00000104419	ENSMUSG00000036564	61	0.36	outparalog	231
ENSG00000104419	ENSMUSG00000027634	65	-0.05	outparalog	231
ENSG00000104419	ENSG00000101079	66	0.15	outparalog	231
ENSG00000104419	ENSG00000103034	62	0.12	outparalog	231
ENSG00000104419	ENSMUSG00000004558	58	0.25	outparalog	231
ENSG00000103034	ENSMUSG00000036564	96	0.64	ortholog	231
ENSG00000103034	ENSG00000165795	65	0.80	outparalog	231
ENSG00000103034	ENSMUSG00000027634	65	0.27	outparalog	231
ENSG00000103034	ENSG00000101079	64	0.95	outparalog	231
ENSG00000103034	ENSG00000104419	62	0.12	outparalog	231
ENSG00000103034	ENSMUSG00000005125	63	-0.07	outparalog	231
ENSG00000103034	ENSMUSG00000004558	64	0.60	outparalog	231
ENSMUSG00000036564	ENSG00000103034	96	0.64	ortholog	231
ENSMUSG00000036564	ENSG00000165795	63	0.43	outparalog	231
ENSMUSG00000036564	ENSMUSG00000027634	64	0.04	outparalog	231
ENSMUSG00000036564	ENSG00000101079	63	0.63	outparalog	231
ENSMUSG00000036564	ENSG00000104419	61	0.36	outparalog	231
ENSMUSG00000036564	ENSMUSG00000005125	63	0.43	outparalog	231
ENSMUSG00000036564	ENSMUSG00000004558	62	0.54	outparalog	231
ENSMUSG00000027634	ENSG00000101079	96	0.32	ortholog	231
ENSMUSG00000027634	ENSG00000165795	60	0.37	outparalog	231
ENSMUSG00000027634	ENSMUSG00000036564	64	0.04	outparalog	231
ENSMUSG00000027634	ENSG00000104419	65	-0.05	outparalog	231
ENSMUSG00000027634	ENSMUSG00000005125	65	-0.34	outparalog	231
ENSMUSG00000027634	ENSG00000103034	65	0.27	outparalog	231
ENSMUSG00000027634	ENSMUSG00000004558	61	0.16	outparalog	231
ENSMUSG00000005125	ENSG00000104419	94	0.45	ortholog	231
ENSMUSG00000005125	ENSG00000165795	56	0.01	outparalog	231
ENSMUSG00000005125	ENSMUSG00000036564	63	0.43	outparalog	231
ENSMUSG00000005125	ENSMUSG00000027634	65	-0.34	outparalog	231
ENSMUSG00000005125	ENSG00000101079	65	-0.03	outparalog	231
ENSMUSG00000005125	ENSG00000103034	63	-0.07	outparalog	231
ENSMUSG00000005125	ENSMUSG00000004558	56	0.05	outparalog	231
ENSMUSG00000004558	ENSG00000165795	96	0.56	ortholog	231
ENSMUSG00000004558	ENSMUSG00000036564	62	0.54	outparalog	231
ENSMUSG00000004558	ENSMUSG00000027634	61	0.16	outparalog	231
ENSMUSG00000004558	ENSG00000101079	60	0.56	outparalog	231
ENSMUSG00000004558	ENSG00000104419	58	0.25	outparalog	231
ENSMUSG00000004558	ENSMUSG00000005125	56	0.05	outparalog	231
ENSMUSG00000004558	ENSG00000103034	64	0.60	outparalog	231
ENSG00000198366	ENSG00000168148	97	0.97	outparalog	235
ENSG00000198366	ENSG00000196532	100	0.97	outparalog	235
ENSG00000198366	ENSG00000197409	100	0.78	outparalog	235
ENSG00000198366	ENSMUSG00000016559	96	-0.17	outparalog	235
ENSG00000198366	ENSG00000182572	100	0.84	outparalog	235
ENSG00000198366	ENSG00000115163	52	0.75	outparalog	235
ENSG00000198366	ENSG00000112727	100	0.94	outparalog	235
ENSG00000198366	ENSMUSG00000062417	100	0.34	outparalog	235
ENSG00000198366	ENSMUSG00000062808	99	-0.05	outparalog	235
ENSG00000198366	ENSG00000132475	96	-0.34	outparalog	235
ENSG00000198366	ENSG00000124693	100	0.96	outparalog	235
ENSG00000132475	ENSG00000168148	93	-0.29	outparalog	235
ENSG00000132475	ENSG00000196532	96	-0.29	outparalog	235
ENSG00000132475	ENSG00000197409	96	-0.29	outparalog	235
ENSG00000132475	ENSG00000198366	96	-0.34	outparalog	235
ENSG00000132475	ENSMUSG00000016559	100	0.34	outparalog	235
ENSG00000132475	ENSG00000182572	96	-0.24	outparalog	235
ENSG00000132475	ENSG00000115163	53	-0.42	outparalog	235
ENSG00000132475	ENSG00000112727	96	-0.43	outparalog	235
ENSG00000132475	ENSMUSG00000062417	96	-0.47	outparalog	235
ENSG00000132475	ENSMUSG00000062808	97	-0.06	outparalog	235
ENSG00000132475	ENSG00000124693	96	-0.34	outparalog	235
ENSG00000196532	ENSG00000168148	97	1.00	outparalog	235
ENSG00000196532	ENSG00000197409	100	0.82	inparalog	235
ENSG00000196532	ENSG00000198366	100	0.97	outparalog	235
ENSG00000196532	ENSMUSG00000016559	96	-0.12	outparalog	235
ENSG00000196532	ENSG00000182572	100	0.83	outparalog	235
ENSG00000196532	ENSG00000115163	52	0.76	outparalog	235
ENSG00000196532	ENSG00000112727	100	0.94	outparalog	235
ENSG00000196532	ENSMUSG00000062417	100	0.31	outparalog	235
ENSG00000196532	ENSMUSG00000062808	99	-0.04	outparalog	235
ENSG00000196532	ENSG00000132475	96	-0.29	outparalog	235
ENSG00000196532	ENSG00000124693	100	0.98	outparalog	235
ENSG00000197409	ENSG00000168148	97	0.81	outparalog	235
ENSG00000197409	ENSG00000196532	100	0.82	inparalog	235
ENSG00000197409	ENSG00000198366	100	0.78	outparalog	235
ENSG00000197409	ENSMUSG00000016559	96	0.04	outparalog	235
ENSG00000197409	ENSG00000182572	100	0.62	outparalog	235
ENSG00000197409	ENSG00000115163	52	0.79	outparalog	235
ENSG00000197409	ENSG00000112727	100	0.76	outparalog	235
ENSG00000197409	ENSMUSG00000062417	100	0.36	outparalog	235
ENSG00000197409	ENSMUSG00000062808	99	0.09	outparalog	235
ENSG00000197409	ENSG00000132475	96	-0.29	outparalog	235
ENSG00000197409	ENSG00000124693	100	0.88	outparalog	235
ENSG00000182572	ENSG00000168148	97	0.83	outparalog	235
ENSG00000182572	ENSG00000196532	100	0.83	outparalog	235
ENSG00000182572	ENSG00000197409	100	0.62	outparalog	235
ENSG00000182572	ENSG00000198366	100	0.84	outparalog	235
ENSG00000182572	ENSMUSG00000016559	96	-0.23	outparalog	235
ENSG00000182572	ENSG00000115163	52	0.63	outparalog	235
ENSG00000182572	ENSG00000112727	100	0.77	outparalog	235
ENSG00000182572	ENSMUSG00000062417	100	0.31	outparalog	235
ENSG00000182572	ENSMUSG00000062808	99	-0.10	outparalog	235
ENSG00000182572	ENSG00000132475	96	-0.24	outparalog	235
ENSG00000182572	ENSG00000124693	100	0.80	inparalog	235
ENSG00000124693	ENSG00000168148	97	0.98	outparalog	235
ENSG00000124693	ENSG00000196532	100	0.98	outparalog	235
ENSG00000124693	ENSG00000197409	100	0.88	outparalog	235
ENSG00000124693	ENSG00000198366	100	0.96	outparalog	235
ENSG00000124693	ENSMUSG00000016559	96	-0.04	outparalog	235
ENSG00000124693	ENSG00000182572	100	0.80	inparalog	235
ENSG00000124693	ENSG00000115163	52	0.82	outparalog	235
ENSG00000124693	ENSG00000112727	100	0.92	outparalog	235
ENSG00000124693	ENSMUSG00000062417	100	0.34	outparalog	235
ENSG00000124693	ENSMUSG00000062808	99	0.01	outparalog	235
ENSG00000124693	ENSG00000132475	96	-0.34	outparalog	235
ENSG00000168148	ENSMUSG00000062417	97	0.30	ortholog	235
ENSG00000168148	ENSG00000196532	97	1.00	outparalog	235
ENSG00000168148	ENSG00000197409	97	0.81	outparalog	235
ENSG00000168148	ENSG00000198366	97	0.97	outparalog	235
ENSG00000168148	ENSMUSG00000016559	93	-0.10	outparalog	235
ENSG00000168148	ENSG00000182572	97	0.83	outparalog	235
ENSG00000168148	ENSG00000115163	52	0.75	outparalog	235
ENSG00000168148	ENSG00000112727	97	0.93	outparalog	235
ENSG00000168148	ENSMUSG00000062808	96	-0.01	outparalog	235
ENSG00000168148	ENSG00000132475	93	-0.29	outparalog	235
ENSG00000168148	ENSG00000124693	97	0.98	outparalog	235
ENSG00000115163	ENSG00000168148	52	0.75	outparalog	235
ENSG00000115163	ENSG00000196532	52	0.76	outparalog	235
ENSG00000115163	ENSG00000197409	52	0.79	outparalog	235
ENSG00000115163	ENSG00000198366	52	0.75	outparalog	235
ENSG00000115163	ENSMUSG00000016559	53	0.09	outparalog	235
ENSG00000115163	ENSG00000182572	52	0.63	outparalog	235
ENSG00000115163	ENSG00000112727	52	0.83	outparalog	235
ENSG00000115163	ENSMUSG00000062417	52	0.30	outparalog	235
ENSG00000115163	ENSMUSG00000062808	52	-0.14	outparalog	235
ENSG00000115163	ENSG00000132475	53	-0.42	outparalog	235
ENSG00000115163	ENSG00000124693	52	0.82	outparalog	235
ENSG00000112727	ENSG00000168148	97	0.93	outparalog	235
ENSG00000112727	ENSG00000196532	100	0.94	outparalog	235
ENSG00000112727	ENSG00000197409	100	0.76	outparalog	235
ENSG00000112727	ENSG00000198366	100	0.94	outparalog	235
ENSG00000112727	ENSMUSG00000016559	96	-0.19	outparalog	235
ENSG00000112727	ENSG00000182572	100	0.77	outparalog	235
ENSG00000112727	ENSG00000115163	52	0.83	outparalog	235
ENSG00000112727	ENSMUSG00000062417	100	0.34	outparalog	235
ENSG00000112727	ENSMUSG00000062808	99	-0.17	outparalog	235
ENSG00000112727	ENSG00000132475	96	-0.43	outparalog	235
ENSG00000112727	ENSG00000124693	100	0.92	outparalog	235
ENSMUSG00000016559	ENSG00000168148	93	-0.10	outparalog	235
ENSMUSG00000016559	ENSG00000196532	96	-0.12	outparalog	235
ENSMUSG00000016559	ENSG00000197409	96	0.04	outparalog	235
ENSMUSG00000016559	ENSG00000198366	96	-0.17	outparalog	235
ENSMUSG00000016559	ENSG00000182572	96	-0.23	outparalog	235
ENSMUSG00000016559	ENSG00000115163	53	0.09	outparalog	235
ENSMUSG00000016559	ENSG00000112727	96	-0.19	outparalog	235
ENSMUSG00000016559	ENSMUSG00000062417	96	-0.43	outparalog	235
ENSMUSG00000016559	ENSMUSG00000062808	97	0.26	outparalog	235
ENSMUSG00000016559	ENSG00000132475	100	0.34	outparalog	235
ENSMUSG00000016559	ENSG00000124693	96	-0.04	outparalog	235
ENSMUSG00000062808	ENSG00000168148	96	-0.01	outparalog	235
ENSMUSG00000062808	ENSG00000196532	99	-0.04	outparalog	235
ENSMUSG00000062808	ENSG00000197409	99	0.09	outparalog	235
ENSMUSG00000062808	ENSG00000198366	99	-0.05	outparalog	235
ENSMUSG00000062808	ENSMUSG00000016559	97	0.26	outparalog	235
ENSMUSG00000062808	ENSG00000182572	99	-0.10	outparalog	235
ENSMUSG00000062808	ENSG00000115163	52	-0.14	outparalog	235
ENSMUSG00000062808	ENSG00000112727	99	-0.17	outparalog	235
ENSMUSG00000062808	ENSMUSG00000062417	99	-0.20	outparalog	235
ENSMUSG00000062808	ENSG00000132475	97	-0.06	outparalog	235
ENSMUSG00000062808	ENSG00000124693	99	0.01	outparalog	235
ENSMUSG00000062417	ENSG00000168148	97	0.30	ortholog	235
ENSMUSG00000062417	ENSG00000196532	100	0.31	outparalog	235
ENSMUSG00000062417	ENSG00000197409	100	0.36	outparalog	235
ENSMUSG00000062417	ENSG00000198366	100	0.34	outparalog	235
ENSMUSG00000062417	ENSMUSG00000016559	96	-0.43	outparalog	235
ENSMUSG00000062417	ENSG00000182572	100	0.31	outparalog	235
ENSMUSG00000062417	ENSG00000115163	52	0.30	outparalog	235
ENSMUSG00000062417	ENSG00000112727	100	0.34	outparalog	235
ENSMUSG00000062417	ENSMUSG00000062808	99	-0.20	outparalog	235
ENSMUSG00000062417	ENSG00000132475	96	-0.47	outparalog	235
ENSMUSG00000062417	ENSG00000124693	100	0.34	outparalog	235
ENSG00000101882	ENSMUSG00000016409	91	-0.06	ortholog	236
ENSG00000101882	ENSMUSG00000059395	68	-0.46	outparalog	236
ENSG00000101882	ENSG00000130826	21	-0.07	outparalog	236
ENSG00000101882	ENSG00000150776	28	-0.12	outparalog	236
ENSG00000130826	ENSG00000101882	21	-0.07	outparalog	236
ENSG00000130826	ENSMUSG00000059395	22	0.24	outparalog	236
ENSG00000130826	ENSMUSG00000016409	18	0.20	outparalog	236
ENSG00000130826	ENSG00000150776	24	0.53	outparalog	236
ENSG00000150776	ENSG00000101882	28	-0.12	outparalog	236
ENSG00000150776	ENSMUSG00000059395	25	-0.20	outparalog	236
ENSG00000150776	ENSG00000130826	24	0.53	outparalog	236
ENSG00000150776	ENSMUSG00000016409	27	0.15	outparalog	236
ENSMUSG00000059395	ENSG00000101882	68	-0.46	outparalog	236
ENSMUSG00000059395	ENSG00000130826	22	0.24	outparalog	236
ENSMUSG00000059395	ENSMUSG00000016409	68	-0.35	outparalog	236
ENSMUSG00000059395	ENSG00000150776	25	-0.20	outparalog	236
ENSMUSG00000016409	ENSG00000101882	91	-0.06	ortholog	236
ENSMUSG00000016409	ENSMUSG00000059395	68	-0.35	outparalog	236
ENSMUSG00000016409	ENSG00000130826	18	0.20	outparalog	236
ENSMUSG00000016409	ENSG00000150776	27	0.15	outparalog	236
ENSG00000161956	ENSMUSG00000005204	96	0.21	ortholog	238
ENSG00000161956	ENSMUSG00000033075	31	-0.13	outparalog	238
ENSG00000161956	ENSG00000119231	38	0.54	outparalog	238
ENSG00000161956	ENSMUSG00000022855	27	-0.11	outparalog	238
ENSG00000161956	ENSG00000163904	30	-0.04	outparalog	238
ENSG00000161956	ENSMUSG00000022772	40	0.05	outparalog	238
ENSG00000119231	ENSMUSG00000022772	83	-0.05	ortholog	238
ENSG00000119231	ENSG00000161956	38	0.54	outparalog	238
ENSG00000119231	ENSMUSG00000033075	31	0.23	outparalog	238
ENSG00000119231	ENSMUSG00000022855	29	-0.21	outparalog	238
ENSG00000119231	ENSG00000163904	30	0.09	outparalog	238
ENSG00000119231	ENSMUSG00000005204	38	-0.03	outparalog	238
ENSG00000163904	ENSMUSG00000022855	88	0.73	ortholog	238
ENSG00000163904	ENSG00000161956	30	-0.04	outparalog	238
ENSG00000163904	ENSMUSG00000033075	39	0.24	outparalog	238
ENSG00000163904	ENSG00000119231	30	0.09	outparalog	238
ENSG00000163904	ENSMUSG00000005204	30	-0.17	outparalog	238
ENSG00000163904	ENSMUSG00000022772	27	-0.19	outparalog	238
ENSMUSG00000033075	ENSG00000161956	31	-0.13	outparalog	238
ENSMUSG00000033075	ENSG00000119231	31	0.23	outparalog	238
ENSMUSG00000033075	ENSMUSG00000022855	41	0.15	outparalog	238
ENSMUSG00000033075	ENSG00000163904	39	0.24	outparalog	238
ENSMUSG00000033075	ENSMUSG00000005204	29	0.21	outparalog	238
ENSMUSG00000033075	ENSMUSG00000022772	30	-0.42	outparalog	238
ENSMUSG00000022855	ENSG00000163904	88	0.73	ortholog	238
ENSMUSG00000022855	ENSG00000161956	27	-0.11	outparalog	238
ENSMUSG00000022855	ENSMUSG00000033075	41	0.15	outparalog	238
ENSMUSG00000022855	ENSG00000119231	29	-0.21	outparalog	238
ENSMUSG00000022855	ENSMUSG00000005204	28	0.24	outparalog	238
ENSMUSG00000022855	ENSMUSG00000022772	29	0.04	outparalog	238
ENSMUSG00000005204	ENSG00000161956	96	0.21	ortholog	238
ENSMUSG00000005204	ENSMUSG00000033075	29	0.21	outparalog	238
ENSMUSG00000005204	ENSG00000119231	38	-0.03	outparalog	238
ENSMUSG00000005204	ENSMUSG00000022855	28	0.24	outparalog	238
ENSMUSG00000005204	ENSG00000163904	30	-0.17	outparalog	238
ENSMUSG00000005204	ENSMUSG00000022772	39	0.07	outparalog	238
ENSMUSG00000022772	ENSG00000119231	83	-0.05	ortholog	238
ENSMUSG00000022772	ENSG00000161956	40	0.05	outparalog	238
ENSMUSG00000022772	ENSMUSG00000033075	30	-0.42	outparalog	238
ENSMUSG00000022772	ENSMUSG00000022855	29	0.04	outparalog	238
ENSMUSG00000022772	ENSG00000163904	27	-0.19	outparalog	238
ENSMUSG00000022772	ENSMUSG00000005204	39	0.07	outparalog	238
ENSG00000065057	ENSMUSG00000041429	81	0.38	ortholog	242
ENSG00000065057	ENSG00000132781	24	-0.05	outparalog	242
ENSG00000132781	ENSMUSG00000041429	22	-0.06	outparalog	242
ENSG00000132781	ENSG00000065057	24	-0.05	outparalog	242
ENSMUSG00000041429	ENSG00000065057	81	0.38	ortholog	242
ENSMUSG00000041429	ENSG00000132781	22	-0.06	outparalog	242
ENSG00000159648	ENSMUSG00000031794	79	0.16	ortholog	245
ENSMUSG00000031794	ENSG00000159648	79	0.16	ortholog	245
ENSG00000092470	ENSMUSG00000027242	72	-0.11	ortholog	247
ENSG00000092470	ENSG00000134574	28	0.45	outparalog	247
ENSG00000134574	ENSG00000092470	28	0.45	outparalog	247
ENSG00000134574	ENSMUSG00000027242	31	0.15	outparalog	247
ENSMUSG00000027242	ENSG00000092470	72	-0.11	ortholog	247
ENSMUSG00000027242	ENSG00000134574	31	0.15	outparalog	247
ENSG00000126467	ENSMUSG00000059891	86	0.67	ortholog	248
ENSMUSG00000059891	ENSG00000126467	86	0.67	ortholog	248
ENSG00000181924	ENSMUSG00000044881	87	0.23	ortholog	249
ENSMUSG00000044881	ENSG00000181924	87	0.23	ortholog	249
ENSG00000170348	ENSMUSG00000004821	30	0.04	outparalog	255
ENSG00000170348	ENSG00000184840	34	0.47	outparalog	255
ENSG00000170348	ENSG00000158604	37	0.22	outparalog	255
ENSG00000170348	ENSMUSG00000058569	30	0.24	outparalog	255
ENSG00000184840	ENSMUSG00000058569	80	0.27	ortholog	255
ENSG00000184840	ENSG00000170348	34	0.47	outparalog	255
ENSG00000184840	ENSMUSG00000004821	52	0.09	outparalog	255
ENSG00000184840	ENSG00000158604	79	0.12	outparalog	255
ENSG00000158604	ENSG00000170348	37	0.22	outparalog	255
ENSG00000158604	ENSMUSG00000004821	52	-0.04	outparalog	255
ENSG00000158604	ENSG00000184840	78	0.12	outparalog	255
ENSG00000158604	ENSMUSG00000058569	67	0.05	outparalog	255
ENSMUSG00000004821	ENSG00000170348	30	0.04	outparalog	255
ENSMUSG00000004821	ENSG00000184840	52	0.09	outparalog	255
ENSMUSG00000004821	ENSG00000158604	52	-0.04	outparalog	255
ENSMUSG00000004821	ENSMUSG00000058569	46	-0.41	outparalog	255
ENSMUSG00000058569	ENSG00000184840	80	0.27	ortholog	255
ENSMUSG00000058569	ENSG00000170348	30	0.24	outparalog	255
ENSMUSG00000058569	ENSMUSG00000004821	46	-0.41	outparalog	255
ENSMUSG00000058569	ENSG00000158604	67	0.05	outparalog	255
ENSG00000183696	ENSMUSG00000020407	79	0.41	ortholog	256
ENSG00000183696	ENSG00000007001	63	0.31	outparalog	256
ENSG00000183696	ENSMUSG00000026839	64	0.02	outparalog	256
ENSG00000007001	ENSMUSG00000026839	88	-0.07	ortholog	256
ENSG00000007001	ENSG00000183696	63	0.31	outparalog	256
ENSG00000007001	ENSMUSG00000020407	61	0.08	outparalog	256
ENSMUSG00000020407	ENSG00000183696	79	0.41	ortholog	256
ENSMUSG00000020407	ENSG00000007001	61	0.08	outparalog	256
ENSMUSG00000020407	ENSMUSG00000026839	61	0.18	outparalog	256
ENSMUSG00000026839	ENSG00000007001	88	-0.07	ortholog	256
ENSMUSG00000026839	ENSG00000183696	64	0.02	outparalog	256
ENSMUSG00000026839	ENSMUSG00000020407	61	0.18	outparalog	256
ENSG00000108849	ENSMUSG00000017316	62	0.16	ortholog	259
ENSG00000108849	ENSMUSG00000029819	40	-0.25	outparalog	259
ENSG00000108849	ENSMUSG00000017311	39	0.41	outparalog	259
ENSG00000108849	ENSG00000122585	38	-0.24	outparalog	259
ENSG00000122585	ENSMUSG00000029819	93	0.05	ortholog	259
ENSG00000122585	ENSG00000108849	38	-0.24	outparalog	259
ENSG00000122585	ENSMUSG00000017311	51	-0.12	outparalog	259
ENSG00000122585	ENSMUSG00000017316	32	0.00	outparalog	259
ENSMUSG00000029819	ENSG00000122585	93	0.05	ortholog	259
ENSMUSG00000029819	ENSG00000108849	40	-0.25	outparalog	259
ENSMUSG00000029819	ENSMUSG00000017311	49	-0.26	outparalog	259
ENSMUSG00000029819	ENSMUSG00000017316	35	-0.30	outparalog	259
ENSMUSG00000017311	ENSMUSG00000029819	49	-0.26	outparalog	259
ENSMUSG00000017311	ENSG00000108849	40	0.41	outparalog	259
ENSMUSG00000017311	ENSG00000122585	51	-0.12	outparalog	259
ENSMUSG00000017311	ENSMUSG00000017316	36	0.45	outparalog	259
ENSMUSG00000017316	ENSG00000108849	62	0.16	ortholog	259
ENSMUSG00000017316	ENSMUSG00000029819	35	-0.30	outparalog	259
ENSMUSG00000017316	ENSMUSG00000017311	36	0.45	outparalog	259
ENSMUSG00000017316	ENSG00000122585	32	0.00	outparalog	259
ENSG00000121900	ENSMUSG00000028786	76	0.06	ortholog	264
ENSG00000121900	ENSMUSG00000029149	34	0.35	outparalog	264
ENSMUSG00000028786	ENSG00000121900	76	0.06	ortholog	264
ENSMUSG00000028786	ENSMUSG00000029149	33	-0.12	outparalog	264
ENSMUSG00000029149	ENSMUSG00000028786	33	-0.12	outparalog	264
ENSMUSG00000029149	ENSG00000121900	34	0.35	outparalog	264
ENSG00000113621	ENSMUSG00000021497	81	-0.03	ortholog	266
ENSMUSG00000021497	ENSG00000113621	81	-0.03	ortholog	266
ENSG00000124243	ENSG00000186222	37	0.23	outparalog	269
ENSG00000186222	ENSG00000124243	37	0.23	outparalog	269
ENSG00000154920	ENSMUSG00000073436	39	-0.11	outparalog	272
ENSMUSG00000073436	ENSG00000154920	39	-0.11	outparalog	272
ENSG00000147123	ENSMUSG00000031059	77	0.48	one2many ortholog	278
ENSG00000147123	ENSMUSG00000061633	64	-0.03	one2many ortholog	278
ENSMUSG00000031059	ENSG00000147123	77	0.48	one2many ortholog	278
ENSMUSG00000031059	ENSMUSG00000061633	71	-0.34	inparalog	278
ENSMUSG00000061633	ENSG00000147123	64	-0.03	one2many ortholog	278
ENSMUSG00000061633	ENSMUSG00000031059	71	-0.34	inparalog	278
ENSG00000183432	ENSG00000176261	81	-0.34	inparalog	280
ENSG00000176261	ENSG00000183432	81	-0.34	inparalog	280
ENSG00000094841	ENSMUSG00000010492	39	-0.03	outparalog	283
ENSG00000094841	ENSG00000198276	38	-0.19	outparalog	283
ENSG00000094841	ENSG00000143179	28	-0.19	outparalog	283
ENSG00000094841	ENSG00000130717	22	0.34	outparalog	283
ENSG00000094841	ENSMUSG00000002550	21	-0.05	outparalog	283
ENSG00000094841	ENSMUSG00000026558	26	-0.07	outparalog	283
ENSG00000198276	ENSMUSG00000010492	95	-0.07	ortholog	283
ENSG00000198276	ENSG00000094841	38	-0.19	outparalog	283
ENSG00000198276	ENSG00000143179	48	-0.08	outparalog	283
ENSG00000198276	ENSG00000130717	48	-0.09	outparalog	283
ENSG00000198276	ENSMUSG00000002550	47	-0.02	outparalog	283
ENSG00000198276	ENSMUSG00000026558	50	-0.14	outparalog	283
ENSG00000143179	ENSMUSG00000026558	98	0.20	ortholog	283
ENSG00000143179	ENSG00000094841	28	-0.19	outparalog	283
ENSG00000143179	ENSMUSG00000010492	50	-0.17	outparalog	283
ENSG00000143179	ENSG00000198276	48	-0.08	outparalog	283
ENSG00000143179	ENSG00000130717	74	-0.06	outparalog	283
ENSG00000143179	ENSMUSG00000002550	74	-0.05	outparalog	283
ENSG00000130717	ENSMUSG00000002550	92	-0.17	ortholog	283
ENSG00000130717	ENSG00000094841	22	0.34	outparalog	283
ENSG00000130717	ENSMUSG00000010492	48	-0.37	outparalog	283
ENSG00000130717	ENSG00000198276	48	-0.09	outparalog	283
ENSG00000130717	ENSG00000143179	74	-0.06	outparalog	283
ENSG00000130717	ENSMUSG00000026558	72	-0.08	outparalog	283
ENSMUSG00000010492	ENSG00000198276	95	-0.07	ortholog	283
ENSMUSG00000010492	ENSG00000094841	39	-0.03	outparalog	283
ENSMUSG00000010492	ENSG00000143179	50	-0.17	outparalog	283
ENSMUSG00000010492	ENSG00000130717	48	-0.37	outparalog	283
ENSMUSG00000010492	ENSMUSG00000002550	48	0.08	outparalog	283
ENSMUSG00000010492	ENSMUSG00000026558	50	-0.06	outparalog	283
ENSMUSG00000002550	ENSG00000130717	92	-0.17	ortholog	283
ENSMUSG00000002550	ENSG00000094841	21	-0.05	outparalog	283
ENSMUSG00000002550	ENSMUSG00000010492	48	0.08	outparalog	283
ENSMUSG00000002550	ENSG00000198276	47	-0.02	outparalog	283
ENSMUSG00000002550	ENSG00000143179	74	-0.05	outparalog	283
ENSMUSG00000002550	ENSMUSG00000026558	73	-0.02	outparalog	283
ENSMUSG00000026558	ENSG00000143179	98	0.20	ortholog	283
ENSMUSG00000026558	ENSG00000094841	26	-0.07	outparalog	283
ENSMUSG00000026558	ENSMUSG00000010492	50	-0.06	outparalog	283
ENSMUSG00000026558	ENSG00000198276	50	-0.14	outparalog	283
ENSMUSG00000026558	ENSG00000130717	72	-0.08	outparalog	283
ENSMUSG00000026558	ENSMUSG00000002550	73	-0.02	outparalog	283
ENSG00000109794	ENSMUSG00000070044	66	0.48	ortholog	293
ENSG00000109794	ENSMUSG00000039599	30	-0.14	outparalog	293
ENSG00000109794	ENSG00000138286	29	0.32	outparalog	293
ENSG00000138286	ENSMUSG00000039599	81	0.28	one2many ortholog	293
ENSG00000138286	ENSMUSG00000070044	32	0.02	outparalog	293
ENSG00000138286	ENSG00000109794	29	0.32	outparalog	293
ENSMUSG00000070044	ENSG00000109794	66	0.48	ortholog	293
ENSMUSG00000070044	ENSMUSG00000039599	34	-0.09	outparalog	293
ENSMUSG00000070044	ENSG00000138286	32	0.02	outparalog	293
ENSMUSG00000039599	ENSG00000138286	81	0.28	one2many ortholog	293
ENSMUSG00000039599	ENSMUSG00000070044	34	-0.09	outparalog	293
ENSMUSG00000039599	ENSG00000109794	30	-0.14	outparalog	293
ENSG00000169016	ENSMUSG00000057469	87	0.25	ortholog	295
ENSG00000169016	ENSMUSG00000027552	36	-0.18	outparalog	295
ENSG00000169016	ENSMUSG00000018983	44	0.25	outparalog	295
ENSG00000169016	ENSG00000101412	39	0.68	outparalog	295
ENSG00000169016	ENSG00000007968	45	0.84	outparalog	295
ENSG00000169016	ENSG00000133740	33	0.78	outparalog	295
ENSG00000169016	ENSG00000112242	48	0.73	outparalog	295
ENSG00000169016	ENSMUSG00000014859	42	0.12	outparalog	295
ENSG00000169016	ENSMUSG00000016477	46	0.34	outparalog	295
ENSG00000169016	ENSG00000205250	41	0.03	outparalog	295
ENSG00000169016	ENSMUSG00000027490	41	0.11	outparalog	295
ENSG00000101412	ENSMUSG00000027490	86	0.35	ortholog	295
ENSG00000101412	ENSMUSG00000027552	42	-0.18	outparalog	295
ENSG00000101412	ENSMUSG00000018983	46	0.19	outparalog	295
ENSG00000101412	ENSMUSG00000057469	40	0.25	outparalog	295
ENSG00000101412	ENSG00000007968	50	0.80	outparalog	295
ENSG00000101412	ENSG00000169016	39	0.68	outparalog	295
ENSG00000101412	ENSG00000133740	42	0.74	outparalog	295
ENSG00000101412	ENSG00000112242	49	0.85	outparalog	295
ENSG00000101412	ENSMUSG00000014859	42	0.04	outparalog	295
ENSG00000101412	ENSMUSG00000016477	48	0.19	outparalog	295
ENSG00000101412	ENSG00000205250	44	0.27	outparalog	295
ENSG00000007968	ENSMUSG00000018983	84	0.26	ortholog	295
ENSG00000007968	ENSMUSG00000027552	43	-0.28	outparalog	295
ENSG00000007968	ENSG00000101412	50	0.80	outparalog	295
ENSG00000007968	ENSMUSG00000057469	44	0.39	outparalog	295
ENSG00000007968	ENSG00000169016	45	0.84	outparalog	295
ENSG00000007968	ENSG00000133740	40	0.93	outparalog	295
ENSG00000007968	ENSG00000112242	53	0.83	outparalog	295
ENSG00000007968	ENSMUSG00000014859	49	0.19	outparalog	295
ENSG00000007968	ENSMUSG00000016477	54	0.30	outparalog	295
ENSG00000007968	ENSG00000205250	49	0.08	outparalog	295
ENSG00000007968	ENSMUSG00000027490	47	0.11	outparalog	295
ENSG00000133740	ENSMUSG00000027552	90	-0.25	ortholog	295
ENSG00000133740	ENSMUSG00000018983	41	0.20	outparalog	295
ENSG00000133740	ENSG00000101412	42	0.74	outparalog	295
ENSG00000133740	ENSMUSG00000057469	35	0.54	outparalog	295
ENSG00000133740	ENSG00000007968	40	0.93	outparalog	295
ENSG00000133740	ENSG00000169016	33	0.78	outparalog	295
ENSG00000133740	ENSG00000112242	40	0.79	outparalog	295
ENSG00000133740	ENSMUSG00000014859	72	0.06	outparalog	295
ENSG00000133740	ENSMUSG00000016477	41	0.35	outparalog	295
ENSG00000133740	ENSG00000205250	71	0.24	outparalog	295
ENSG00000133740	ENSMUSG00000027490	43	0.04	outparalog	295
ENSG00000112242	ENSMUSG00000016477	96	0.46	ortholog	295
ENSG00000112242	ENSMUSG00000027552	45	-0.23	outparalog	295
ENSG00000112242	ENSMUSG00000018983	53	0.27	outparalog	295
ENSG00000112242	ENSG00000101412	49	0.85	outparalog	295
ENSG00000112242	ENSMUSG00000057469	48	0.34	outparalog	295
ENSG00000112242	ENSG00000007968	53	0.83	outparalog	295
ENSG00000112242	ENSG00000169016	48	0.73	outparalog	295
ENSG00000112242	ENSG00000133740	40	0.79	outparalog	295
ENSG00000112242	ENSMUSG00000014859	47	0.10	outparalog	295
ENSG00000112242	ENSG00000205250	48	0.07	outparalog	295
ENSG00000112242	ENSMUSG00000027490	49	0.39	outparalog	295
ENSG00000205250	ENSMUSG00000014859	93	0.14	ortholog	295
ENSG00000205250	ENSMUSG00000027552	69	0.05	outparalog	295
ENSG00000205250	ENSMUSG00000018983	46	-0.05	outparalog	295
ENSG00000205250	ENSG00000101412	44	0.27	outparalog	295
ENSG00000205250	ENSMUSG00000057469	42	0.10	outparalog	295
ENSG00000205250	ENSG00000007968	49	0.08	outparalog	295
ENSG00000205250	ENSG00000169016	41	0.03	outparalog	295
ENSG00000205250	ENSG00000133740	71	0.24	outparalog	295
ENSG00000205250	ENSG00000112242	48	0.07	outparalog	295
ENSG00000205250	ENSMUSG00000016477	48	-0.23	outparalog	295
ENSG00000205250	ENSMUSG00000027490	43	-0.11	outparalog	295
ENSMUSG00000057469	ENSG00000169016	87	0.25	ortholog	295
ENSMUSG00000057469	ENSMUSG00000027552	38	-0.30	outparalog	295
ENSMUSG00000057469	ENSMUSG00000018983	46	-0.07	outparalog	295
ENSMUSG00000057469	ENSG00000101412	40	0.25	outparalog	295
ENSMUSG00000057469	ENSG00000007968	44	0.39	outparalog	295
ENSMUSG00000057469	ENSG00000133740	35	0.54	outparalog	295
ENSMUSG00000057469	ENSG00000112242	48	0.34	outparalog	295
ENSMUSG00000057469	ENSMUSG00000014859	41	-0.29	outparalog	295
ENSMUSG00000057469	ENSMUSG00000016477	48	0.28	outparalog	295
ENSMUSG00000057469	ENSG00000205250	42	0.10	outparalog	295
ENSMUSG00000057469	ENSMUSG00000027490	41	-0.11	outparalog	295
ENSMUSG00000027552	ENSG00000133740	90	-0.25	ortholog	295
ENSMUSG00000027552	ENSMUSG00000018983	40	-0.17	outparalog	295
ENSMUSG00000027552	ENSG00000101412	42	-0.18	outparalog	295
ENSMUSG00000027552	ENSMUSG00000057469	38	-0.30	outparalog	295
ENSMUSG00000027552	ENSG00000007968	43	-0.28	outparalog	295
ENSMUSG00000027552	ENSG00000169016	36	-0.18	outparalog	295
ENSMUSG00000027552	ENSG00000112242	45	-0.23	outparalog	295
ENSMUSG00000027552	ENSMUSG00000014859	70	-0.20	outparalog	295
ENSMUSG00000027552	ENSMUSG00000016477	41	-0.18	outparalog	295
ENSMUSG00000027552	ENSG00000205250	69	0.05	outparalog	295
ENSMUSG00000027552	ENSMUSG00000027490	40	-0.21	outparalog	295
ENSMUSG00000018983	ENSG00000007968	84	0.26	ortholog	295
ENSMUSG00000018983	ENSMUSG00000027552	40	-0.17	outparalog	295
ENSMUSG00000018983	ENSG00000101412	46	0.19	outparalog	295
ENSMUSG00000018983	ENSMUSG00000057469	46	-0.07	outparalog	295
ENSMUSG00000018983	ENSG00000169016	44	0.25	outparalog	295
ENSMUSG00000018983	ENSG00000133740	41	0.20	outparalog	295
ENSMUSG00000018983	ENSG00000112242	53	0.27	outparalog	295
ENSMUSG00000018983	ENSMUSG00000014859	45	0.28	outparalog	295
ENSMUSG00000018983	ENSMUSG00000016477	54	0.27	outparalog	295
ENSMUSG00000018983	ENSG00000205250	46	-0.05	outparalog	295
ENSMUSG00000018983	ENSMUSG00000027490	48	0.29	outparalog	295
ENSMUSG00000014859	ENSG00000205250	93	0.14	ortholog	295
ENSMUSG00000014859	ENSMUSG00000027552	70	-0.20	outparalog	295
ENSMUSG00000014859	ENSMUSG00000018983	45	0.28	outparalog	295
ENSMUSG00000014859	ENSG00000101412	42	0.04	outparalog	295
ENSMUSG00000014859	ENSMUSG00000057469	41	-0.29	outparalog	295
ENSMUSG00000014859	ENSG00000007968	49	0.19	outparalog	295
ENSMUSG00000014859	ENSG00000169016	42	0.12	outparalog	295
ENSMUSG00000014859	ENSG00000133740	72	0.06	outparalog	295
ENSMUSG00000014859	ENSG00000112242	47	0.10	outparalog	295
ENSMUSG00000014859	ENSMUSG00000016477	47	-0.15	outparalog	295
ENSMUSG00000014859	ENSMUSG00000027490	43	0.17	outparalog	295
ENSMUSG00000016477	ENSG00000112242	96	0.46	ortholog	295
ENSMUSG00000016477	ENSMUSG00000027552	41	-0.18	outparalog	295
ENSMUSG00000016477	ENSMUSG00000018983	54	0.27	outparalog	295
ENSMUSG00000016477	ENSG00000101412	48	0.19	outparalog	295
ENSMUSG00000016477	ENSMUSG00000057469	48	0.28	outparalog	295
ENSMUSG00000016477	ENSG00000007968	54	0.30	outparalog	295
ENSMUSG00000016477	ENSG00000169016	46	0.34	outparalog	295
ENSMUSG00000016477	ENSG00000133740	41	0.35	outparalog	295
ENSMUSG00000016477	ENSMUSG00000014859	47	-0.15	outparalog	295
ENSMUSG00000016477	ENSG00000205250	48	-0.23	outparalog	295
ENSMUSG00000016477	ENSMUSG00000027490	49	0.13	outparalog	295
ENSMUSG00000027490	ENSG00000101412	86	0.35	ortholog	295
ENSMUSG00000027490	ENSMUSG00000027552	40	-0.21	outparalog	295
ENSMUSG00000027490	ENSMUSG00000018983	48	0.29	outparalog	295
ENSMUSG00000027490	ENSMUSG00000057469	41	-0.11	outparalog	295
ENSMUSG00000027490	ENSG00000007968	47	0.11	outparalog	295
ENSMUSG00000027490	ENSG00000169016	41	0.11	outparalog	295
ENSMUSG00000027490	ENSG00000133740	43	0.04	outparalog	295
ENSMUSG00000027490	ENSG00000112242	49	0.39	outparalog	295
ENSMUSG00000027490	ENSMUSG00000014859	43	0.17	outparalog	295
ENSMUSG00000027490	ENSMUSG00000016477	49	0.13	outparalog	295
ENSMUSG00000027490	ENSG00000205250	43	-0.11	outparalog	295
ENSG00000137251	ENSMUSG00000032357	86	0.77	ortholog	297
ENSG00000137251	ENSMUSG00000028776	48	-0.03	outparalog	297
ENSG00000137251	ENSG00000109861	31	0.33	outparalog	297
ENSG00000137251	ENSG00000101160	31	0.28	outparalog	297
ENSG00000137251	ENSG00000164733	34	0.04	outparalog	297
ENSG00000137251	ENSMUSG00000016256	28	0.19	outparalog	297
ENSG00000109861	ENSG00000137251	31	0.33	outparalog	297
ENSG00000109861	ENSMUSG00000028776	29	0.23	outparalog	297
ENSG00000109861	ENSMUSG00000032357	31	0.51	outparalog	297
ENSG00000109861	ENSG00000101160	37	0.31	outparalog	297
ENSG00000109861	ENSG00000164733	39	0.25	outparalog	297
ENSG00000109861	ENSMUSG00000016256	37	0.69	outparalog	297
ENSG00000101160	ENSMUSG00000016256	84	0.32	ortholog	297
ENSG00000101160	ENSG00000137251	31	0.28	outparalog	297
ENSG00000101160	ENSMUSG00000028776	33	0.20	outparalog	297
ENSG00000101160	ENSG00000109861	37	0.31	outparalog	297
ENSG00000101160	ENSMUSG00000032357	30	-0.06	outparalog	297
ENSG00000101160	ENSG00000164733	30	-0.33	outparalog	297
ENSG00000164733	ENSG00000137251	34	0.04	outparalog	297
ENSG00000164733	ENSMUSG00000028776	39	0.25	outparalog	297
ENSG00000164733	ENSG00000109861	39	0.25	outparalog	297
ENSG00000164733	ENSMUSG00000032357	34	0.41	outparalog	297
ENSG00000164733	ENSG00000101160	30	-0.33	outparalog	297
ENSG00000164733	ENSMUSG00000016256	30	0.04	outparalog	297
ENSMUSG00000028776	ENSG00000137251	48	-0.03	outparalog	297
ENSMUSG00000028776	ENSG00000109861	29	0.23	outparalog	297
ENSMUSG00000028776	ENSMUSG00000032357	49	0.13	outparalog	297
ENSMUSG00000028776	ENSG00000101160	33	0.20	outparalog	297
ENSMUSG00000028776	ENSG00000164733	39	0.25	outparalog	297
ENSMUSG00000028776	ENSMUSG00000016256	32	0.18	outparalog	297
ENSMUSG00000032357	ENSG00000137251	86	0.77	ortholog	297
ENSMUSG00000032357	ENSMUSG00000028776	49	0.13	outparalog	297
ENSMUSG00000032357	ENSG00000109861	31	0.51	outparalog	297
ENSMUSG00000032357	ENSG00000101160	30	-0.06	outparalog	297
ENSMUSG00000032357	ENSG00000164733	34	0.41	outparalog	297
ENSMUSG00000032357	ENSMUSG00000016256	29	0.11	outparalog	297
ENSMUSG00000016256	ENSG00000101160	84	0.32	ortholog	297
ENSMUSG00000016256	ENSG00000137251	28	0.19	outparalog	297
ENSMUSG00000016256	ENSMUSG00000028776	32	0.18	outparalog	297
ENSMUSG00000016256	ENSG00000109861	37	0.69	outparalog	297
ENSMUSG00000016256	ENSMUSG00000032357	29	0.11	outparalog	297
ENSMUSG00000016256	ENSG00000164733	30	0.04	outparalog	297
ENSG00000166471	ENSG00000163900	33	-0.16	outparalog	300
ENSG00000163900	ENSG00000166471	33	-0.16	outparalog	300
ENSG00000197769	ENSG00000101460	52	-0.58	outparalog	302
ENSG00000197769	ENSMUSG00000027602	60	-0.10	outparalog	302
ENSG00000197769	ENSMUSG00000030161	39	-0.17	outparalog	302
ENSG00000197769	ENSMUSG00000018567	42	0.14	outparalog	302
ENSG00000197769	ENSG00000170296	42	-0.79	outparalog	302
ENSG00000197769	ENSG00000139112	42	-0.43	outparalog	302
ENSG00000197769	ENSMUSG00000031812	54	0.27	outparalog	302
ENSG00000197769	ENSG00000034713	43	-0.83	outparalog	302
ENSG00000197769	ENSG00000140941	54	-0.73	outparalog	302
ENSG00000140941	ENSG00000101460	77	0.43	outparalog	302
ENSG00000140941	ENSG00000197769	54	-0.73	outparalog	302
ENSG00000140941	ENSMUSG00000027602	82	0.18	outparalog	302
ENSG00000140941	ENSMUSG00000030161	34	0.34	outparalog	302
ENSG00000140941	ENSMUSG00000018567	32	-0.07	outparalog	302
ENSG00000140941	ENSG00000170296	32	0.57	outparalog	302
ENSG00000140941	ENSG00000139112	32	0.65	outparalog	302
ENSG00000140941	ENSMUSG00000031812	95	-0.09	outparalog	302
ENSG00000140941	ENSG00000034713	39	0.86	outparalog	302
ENSG00000170296	ENSMUSG00000018567	100	0.20	ortholog	302
ENSG00000170296	ENSG00000101460	31	0.40	outparalog	302
ENSG00000170296	ENSG00000197769	42	-0.79	outparalog	302
ENSG00000170296	ENSMUSG00000027602	34	0.31	outparalog	302
ENSG00000170296	ENSMUSG00000030161	86	0.17	outparalog	302
ENSG00000170296	ENSG00000139112	86	0.31	outparalog	302
ENSG00000170296	ENSMUSG00000031812	32	-0.36	outparalog	302
ENSG00000170296	ENSG00000034713	57	0.69	outparalog	302
ENSG00000170296	ENSG00000140941	32	0.57	outparalog	302
ENSG00000101460	ENSMUSG00000027602	92	-0.08	ortholog	302
ENSG00000101460	ENSG00000197769	52	-0.58	outparalog	302
ENSG00000101460	ENSMUSG00000030161	34	0.06	outparalog	302
ENSG00000101460	ENSMUSG00000018567	31	-0.13	outparalog	302
ENSG00000101460	ENSG00000170296	31	0.40	outparalog	302
ENSG00000101460	ENSG00000139112	34	0.35	outparalog	302
ENSG00000101460	ENSMUSG00000031812	76	-0.14	outparalog	302
ENSG00000101460	ENSG00000034713	42	0.53	outparalog	302
ENSG00000101460	ENSG00000140941	77	0.43	outparalog	302
ENSG00000139112	ENSMUSG00000030161	100	0.57	ortholog	302
ENSG00000139112	ENSG00000101460	34	0.35	outparalog	302
ENSG00000139112	ENSG00000197769	42	-0.43	outparalog	302
ENSG00000139112	ENSMUSG00000027602	34	0.07	outparalog	302
ENSG00000139112	ENSMUSG00000018567	86	-0.17	outparalog	302
ENSG00000139112	ENSG00000170296	86	0.31	outparalog	302
ENSG00000139112	ENSMUSG00000031812	32	0.01	outparalog	302
ENSG00000139112	ENSG00000034713	61	0.68	outparalog	302
ENSG00000139112	ENSG00000140941	32	0.65	outparalog	302
ENSG00000034713	ENSG00000101460	42	0.53	outparalog	302
ENSG00000034713	ENSG00000197769	43	-0.83	outparalog	302
ENSG00000034713	ENSMUSG00000027602	42	0.19	outparalog	302
ENSG00000034713	ENSMUSG00000030161	61	0.44	outparalog	302
ENSG00000034713	ENSMUSG00000018567	57	-0.06	outparalog	302
ENSG00000034713	ENSG00000170296	57	0.69	outparalog	302
ENSG00000034713	ENSG00000139112	61	0.68	outparalog	302
ENSG00000034713	ENSMUSG00000031812	39	-0.09	outparalog	302
ENSG00000034713	ENSG00000140941	39	0.86	outparalog	302
ENSMUSG00000031812	ENSG00000101460	76	-0.14	outparalog	302
ENSMUSG00000031812	ENSG00000197769	54	0.27	outparalog	302
ENSMUSG00000031812	ENSMUSG00000027602	82	0.53	outparalog	302
ENSMUSG00000031812	ENSMUSG00000030161	34	0.50	outparalog	302
ENSMUSG00000031812	ENSMUSG00000018567	32	0.03	outparalog	302
ENSMUSG00000031812	ENSG00000170296	32	-0.36	outparalog	302
ENSMUSG00000031812	ENSG00000139112	32	0.01	outparalog	302
ENSMUSG00000031812	ENSG00000034713	39	-0.09	outparalog	302
ENSMUSG00000031812	ENSG00000140941	95	-0.09	outparalog	302
ENSMUSG00000018567	ENSG00000170296	100	0.20	ortholog	302
ENSMUSG00000018567	ENSG00000101460	31	-0.13	outparalog	302
ENSMUSG00000018567	ENSG00000197769	42	0.14	outparalog	302
ENSMUSG00000018567	ENSMUSG00000027602	34	0.36	outparalog	302
ENSMUSG00000018567	ENSMUSG00000030161	86	0.19	outparalog	302
ENSMUSG00000018567	ENSG00000139112	86	-0.17	outparalog	302
ENSMUSG00000018567	ENSMUSG00000031812	32	0.03	outparalog	302
ENSMUSG00000018567	ENSG00000034713	57	-0.06	outparalog	302
ENSMUSG00000018567	ENSG00000140941	32	-0.07	outparalog	302
ENSMUSG00000027602	ENSG00000101460	92	-0.08	ortholog	302
ENSMUSG00000027602	ENSG00000197769	60	-0.10	outparalog	302
ENSMUSG00000027602	ENSMUSG00000030161	35	0.38	outparalog	302
ENSMUSG00000027602	ENSMUSG00000018567	34	0.36	outparalog	302
ENSMUSG00000027602	ENSG00000170296	34	0.31	outparalog	302
ENSMUSG00000027602	ENSG00000139112	34	0.07	outparalog	302
ENSMUSG00000027602	ENSMUSG00000031812	82	0.53	outparalog	302
ENSMUSG00000027602	ENSG00000034713	42	0.19	outparalog	302
ENSMUSG00000027602	ENSG00000140941	82	0.18	outparalog	302
ENSMUSG00000030161	ENSG00000139112	100	0.57	ortholog	302
ENSMUSG00000030161	ENSG00000101460	34	0.06	outparalog	302
ENSMUSG00000030161	ENSG00000197769	39	-0.17	outparalog	302
ENSMUSG00000030161	ENSMUSG00000027602	35	0.38	outparalog	302
ENSMUSG00000030161	ENSMUSG00000018567	86	0.19	outparalog	302
ENSMUSG00000030161	ENSG00000170296	86	0.17	outparalog	302
ENSMUSG00000030161	ENSMUSG00000031812	34	0.50	outparalog	302
ENSMUSG00000030161	ENSG00000034713	61	0.44	outparalog	302
ENSMUSG00000030161	ENSG00000140941	34	0.34	outparalog	302
ENSG00000171476	ENSMUSG00000059325	69	0.28	ortholog	304
ENSMUSG00000059325	ENSG00000171476	69	0.28	ortholog	304
ENSG00000112053	ENSMUSG00000036196	67	0.92	ortholog	307
ENSMUSG00000036196	ENSG00000112053	67	0.92	ortholog	307
ENSG00000099625	ENSMUSG00000035640	86	-0.15	ortholog	316
ENSMUSG00000035640	ENSG00000099625	86	-0.15	ortholog	316
ENSG00000024526	ENSMUSG00000028175	77	0.21	one2many ortholog	317
ENSG00000024526	ENSMUSG00000021697	51	-0.40	outparalog	317
ENSMUSG00000021697	ENSMUSG00000028175	52	0.40	outparalog	317
ENSMUSG00000021697	ENSG00000024526	51	-0.40	outparalog	317
ENSMUSG00000028175	ENSG00000024526	77	0.21	one2many ortholog	317
ENSMUSG00000028175	ENSMUSG00000021697	52	0.40	outparalog	317
ENSG00000133101	ENSMUSG00000027793	84	0.97	ortholog	327
ENSG00000133101	ENSG00000147082	36	0.00	outparalog	327
ENSG00000133101	ENSG00000134057	31	0.57	outparalog	327
ENSG00000133101	ENSG00000162063	28	-0.04	outparalog	327
ENSG00000133101	ENSG00000145386	53	0.05	outparalog	327
ENSG00000133101	ENSMUSG00000032218	34	0.61	outparalog	327
ENSG00000133101	ENSMUSG00000051592	34	-0.03	outparalog	327
ENSG00000133101	ENSMUSG00000041431	33	-0.06	outparalog	327
ENSG00000147082	ENSMUSG00000051592	41	0.13	ortholog	327
ENSG00000147082	ENSMUSG00000027793	36	0.06	outparalog	327
ENSG00000147082	ENSG00000133101	36	0.00	outparalog	327
ENSG00000147082	ENSG00000134057	35	-0.02	outparalog	327
ENSG00000147082	ENSG00000162063	27	-0.11	outparalog	327
ENSG00000147082	ENSG00000145386	37	0.06	outparalog	327
ENSG00000147082	ENSMUSG00000032218	36	0.08	outparalog	327
ENSG00000147082	ENSMUSG00000041431	34	0.04	outparalog	327
ENSG00000162063	ENSMUSG00000027793	29	-0.05	outparalog	327
ENSG00000162063	ENSG00000133101	28	-0.04	outparalog	327
ENSG00000162063	ENSG00000147082	27	-0.11	outparalog	327
ENSG00000162063	ENSG00000134057	27	0.60	outparalog	327
ENSG00000162063	ENSG00000145386	31	0.74	outparalog	327
ENSG00000162063	ENSMUSG00000032218	29	0.29	outparalog	327
ENSG00000162063	ENSMUSG00000051592	26	0.23	outparalog	327
ENSG00000162063	ENSMUSG00000041431	25	0.41	outparalog	327
ENSG00000145386	ENSMUSG00000027793	51	-0.02	outparalog	327
ENSG00000145386	ENSG00000133101	53	0.05	outparalog	327
ENSG00000145386	ENSG00000147082	37	0.06	outparalog	327
ENSG00000145386	ENSG00000134057	33	0.67	outparalog	327
ENSG00000145386	ENSG00000162063	31	0.74	outparalog	327
ENSG00000145386	ENSMUSG00000032218	35	0.47	outparalog	327
ENSG00000145386	ENSMUSG00000051592	40	0.17	outparalog	327
ENSG00000145386	ENSMUSG00000041431	34	0.60	outparalog	327
ENSG00000134057	ENSMUSG00000041431	87	0.56	one2many ortholog	327
ENSG00000134057	ENSMUSG00000027793	32	0.57	outparalog	327
ENSG00000134057	ENSG00000133101	31	0.57	outparalog	327
ENSG00000134057	ENSG00000147082	35	-0.02	outparalog	327
ENSG00000134057	ENSG00000162063	27	0.60	outparalog	327
ENSG00000134057	ENSG00000145386	33	0.67	outparalog	327
ENSG00000134057	ENSMUSG00000032218	56	0.81	outparalog	327
ENSG00000134057	ENSMUSG00000051592	35	0.20	outparalog	327
ENSMUSG00000027793	ENSG00000133101	84	0.97	ortholog	327
ENSMUSG00000027793	ENSG00000147082	36	0.06	outparalog	327
ENSMUSG00000027793	ENSG00000134057	32	0.57	outparalog	327
ENSMUSG00000027793	ENSG00000162063	29	-0.05	outparalog	327
ENSMUSG00000027793	ENSG00000145386	51	-0.02	outparalog	327
ENSMUSG00000027793	ENSMUSG00000032218	33	0.65	outparalog	327
ENSMUSG00000027793	ENSMUSG00000051592	35	0.10	outparalog	327
ENSMUSG00000027793	ENSMUSG00000041431	32	-0.02	outparalog	327
ENSMUSG00000032218	ENSMUSG00000027793	33	0.65	outparalog	327
ENSMUSG00000032218	ENSG00000133101	34	0.61	outparalog	327
ENSMUSG00000032218	ENSG00000147082	36	0.08	outparalog	327
ENSMUSG00000032218	ENSG00000134057	56	0.81	outparalog	327
ENSMUSG00000032218	ENSG00000162063	29	0.29	outparalog	327
ENSMUSG00000032218	ENSG00000145386	35	0.47	outparalog	327
ENSMUSG00000032218	ENSMUSG00000051592	34	0.26	outparalog	327
ENSMUSG00000032218	ENSMUSG00000041431	53	0.73	outparalog	327
ENSMUSG00000051592	ENSG00000147082	41	0.13	ortholog	327
ENSMUSG00000051592	ENSMUSG00000027793	35	0.10	outparalog	327
ENSMUSG00000051592	ENSG00000133101	34	-0.03	outparalog	327
ENSMUSG00000051592	ENSG00000134057	35	0.20	outparalog	327
ENSMUSG00000051592	ENSG00000162063	26	0.23	outparalog	327
ENSMUSG00000051592	ENSG00000145386	40	0.17	outparalog	327
ENSMUSG00000051592	ENSMUSG00000032218	34	0.26	outparalog	327
ENSMUSG00000051592	ENSMUSG00000041431	38	0.31	outparalog	327
ENSMUSG00000041431	ENSG00000134057	87	0.56	one2many ortholog	327
ENSMUSG00000041431	ENSMUSG00000027793	32	-0.02	outparalog	327
ENSMUSG00000041431	ENSG00000133101	33	-0.06	outparalog	327
ENSMUSG00000041431	ENSG00000147082	34	0.04	outparalog	327
ENSMUSG00000041431	ENSG00000162063	25	0.41	outparalog	327
ENSMUSG00000041431	ENSG00000145386	34	0.60	outparalog	327
ENSMUSG00000041431	ENSMUSG00000032218	53	0.73	outparalog	327
ENSMUSG00000041431	ENSMUSG00000051592	38	0.31	outparalog	327
ENSG00000162702	ENSMUSG00000041483	95	-0.36	ortholog	331
ENSG00000162702	ENSMUSG00000022811	40	-0.36	outparalog	331
ENSG00000162702	ENSG00000163848	40	0.40	outparalog	331
ENSG00000163848	ENSMUSG00000022811	98	-0.27	ortholog	331
ENSG00000163848	ENSG00000162702	39	0.40	outparalog	331
ENSG00000163848	ENSMUSG00000041483	39	-0.32	outparalog	331
ENSMUSG00000022811	ENSG00000163848	98	-0.27	ortholog	331
ENSMUSG00000022811	ENSG00000162702	39	-0.36	outparalog	331
ENSMUSG00000022811	ENSMUSG00000041483	39	0.85	outparalog	331
ENSMUSG00000041483	ENSG00000162702	95	-0.36	ortholog	331
ENSMUSG00000041483	ENSMUSG00000022811	39	0.85	outparalog	331
ENSMUSG00000041483	ENSG00000163848	40	-0.32	outparalog	331
ENSG00000071127	ENSMUSG00000005103	93	0.15	ortholog	335
ENSMUSG00000005103	ENSG00000071127	93	0.15	ortholog	335
ENSG00000154518	ENSMUSG00000018770	96	0.68	ortholog	339
ENSG00000154518	ENSG00000135390	75	0.83	outparalog	339
ENSG00000135390	ENSMUSG00000018770	73	0.49	outparalog	339
ENSG00000135390	ENSG00000154518	75	0.83	outparalog	339
ENSMUSG00000018770	ENSG00000154518	96	0.68	ortholog	339
ENSMUSG00000018770	ENSG00000135390	73	0.49	outparalog	339
ENSG00000090372	ENSMUSG00000030374	95	0.09	ortholog	351
ENSG00000090372	ENSG00000115808	56	0.31	outparalog	351
ENSG00000090372	ENSG00000196792	60	0.24	outparalog	351
ENSG00000090372	ENSMUSG00000024077	57	-0.05	outparalog	351
ENSG00000090372	ENSMUSG00000020954	60	-0.12	outparalog	351
ENSG00000115808	ENSMUSG00000024077	97	0.00	ortholog	351
ENSG00000115808	ENSG00000090372	56	0.31	outparalog	351
ENSG00000115808	ENSG00000196792	66	0.84	outparalog	351
ENSG00000115808	ENSMUSG00000030374	55	-0.48	outparalog	351
ENSG00000115808	ENSMUSG00000020954	66	-0.19	outparalog	351
ENSG00000196792	ENSMUSG00000020954	96	-0.38	ortholog	351
ENSG00000196792	ENSG00000090372	60	0.24	outparalog	351
ENSG00000196792	ENSG00000115808	66	0.84	outparalog	351
ENSG00000196792	ENSMUSG00000024077	66	-0.03	outparalog	351
ENSG00000196792	ENSMUSG00000030374	60	-0.53	outparalog	351
ENSMUSG00000024077	ENSG00000115808	97	0.00	ortholog	351
ENSMUSG00000024077	ENSG00000090372	57	-0.05	outparalog	351
ENSMUSG00000024077	ENSG00000196792	66	-0.03	outparalog	351
ENSMUSG00000024077	ENSMUSG00000030374	56	-0.01	outparalog	351
ENSMUSG00000024077	ENSMUSG00000020954	66	0.01	outparalog	351
ENSMUSG00000030374	ENSG00000090372	95	0.09	ortholog	351
ENSMUSG00000030374	ENSG00000115808	55	-0.48	outparalog	351
ENSMUSG00000030374	ENSG00000196792	60	-0.53	outparalog	351
ENSMUSG00000030374	ENSMUSG00000024077	56	-0.01	outparalog	351
ENSMUSG00000030374	ENSMUSG00000020954	60	0.29	outparalog	351
ENSMUSG00000020954	ENSG00000196792	96	-0.38	ortholog	351
ENSMUSG00000020954	ENSG00000090372	60	-0.12	outparalog	351
ENSMUSG00000020954	ENSG00000115808	66	-0.19	outparalog	351
ENSMUSG00000020954	ENSMUSG00000024077	66	0.01	outparalog	351
ENSMUSG00000020954	ENSMUSG00000030374	60	0.29	outparalog	351
ENSG00000165912	ENSMUSG00000027257	94	0.45	ortholog	353
ENSG00000165912	ENSG00000124507	53	-0.64	outparalog	353
ENSG00000165912	ENSMUSG00000038524	29	0.05	outparalog	353
ENSG00000165912	ENSMUSG00000039735	28	-0.48	outparalog	353
ENSG00000165912	ENSG00000197948	29	0.46	outparalog	353
ENSG00000165912	ENSG00000100266	59	-0.32	outparalog	353
ENSG00000165912	ENSMUSG00000040276	53	-0.46	outparalog	353
ENSG00000165912	ENSG00000137478	26	-0.26	outparalog	353
ENSG00000165912	ENSG00000125733	29	0.43	outparalog	353
ENSG00000165912	ENSMUSG00000030691	29	-0.28	outparalog	353
ENSG00000165912	ENSG00000137942	25	0.25	outparalog	353
ENSG00000165912	ENSMUSG00000075415	28	0.17	outparalog	353
ENSG00000165912	ENSG00000187239	27	-0.22	outparalog	353
ENSG00000165912	ENSMUSG00000019487	32	0.64	outparalog	353
ENSG00000165912	ENSMUSG00000016664	58	0.16	outparalog	353
ENSG00000124507	ENSMUSG00000040276	96	0.76	ortholog	353
ENSG00000124507	ENSG00000165912	53	-0.64	outparalog	353
ENSG00000124507	ENSMUSG00000038524	29	-0.13	outparalog	353
ENSG00000124507	ENSMUSG00000039735	25	0.58	outparalog	353
ENSG00000124507	ENSG00000197948	28	-0.41	outparalog	353
ENSG00000124507	ENSMUSG00000027257	53	-0.15	outparalog	353
ENSG00000124507	ENSG00000100266	70	0.05	outparalog	353
ENSG00000124507	ENSG00000137478	25	0.59	outparalog	353
ENSG00000124507	ENSG00000125733	26	-0.29	outparalog	353
ENSG00000124507	ENSMUSG00000030691	26	0.28	outparalog	353
ENSG00000124507	ENSG00000137942	25	-0.24	outparalog	353
ENSG00000124507	ENSMUSG00000075415	27	-0.07	outparalog	353
ENSG00000124507	ENSG00000187239	26	0.29	outparalog	353
ENSG00000124507	ENSMUSG00000019487	25	-0.34	outparalog	353
ENSG00000124507	ENSMUSG00000016664	71	-0.22	outparalog	353
ENSG00000197948	ENSMUSG00000038524	91	0.24	ortholog	353
ENSG00000197948	ENSG00000165912	29	0.46	outparalog	353
ENSG00000197948	ENSG00000124507	28	-0.41	outparalog	353
ENSG00000197948	ENSMUSG00000039735	27	-0.34	outparalog	353
ENSG00000197948	ENSMUSG00000027257	29	0.17	outparalog	353
ENSG00000197948	ENSG00000100266	22	-0.14	outparalog	353
ENSG00000197948	ENSMUSG00000040276	28	-0.21	outparalog	353
ENSG00000197948	ENSG00000137478	41	-0.11	outparalog	353
ENSG00000197948	ENSG00000125733	23	0.19	outparalog	353
ENSG00000197948	ENSMUSG00000030691	43	-0.07	outparalog	353
ENSG00000197948	ENSG00000137942	26	0.10	outparalog	353
ENSG00000197948	ENSMUSG00000075415	19	0.26	outparalog	353
ENSG00000197948	ENSG00000187239	19	0.07	outparalog	353
ENSG00000197948	ENSMUSG00000019487	22	0.30	outparalog	353
ENSG00000197948	ENSMUSG00000016664	25	-0.12	outparalog	353
ENSG00000100266	ENSMUSG00000016664	94	0.34	ortholog	353
ENSG00000100266	ENSG00000165912	59	-0.32	outparalog	353
ENSG00000100266	ENSG00000124507	70	0.05	outparalog	353
ENSG00000100266	ENSMUSG00000038524	24	0.26	outparalog	353
ENSG00000100266	ENSMUSG00000039735	27	0.46	outparalog	353
ENSG00000100266	ENSG00000197948	22	-0.14	outparalog	353
ENSG00000100266	ENSMUSG00000027257	59	0.16	outparalog	353
ENSG00000100266	ENSMUSG00000040276	70	-0.04	outparalog	353
ENSG00000100266	ENSG00000137478	27	-0.14	outparalog	353
ENSG00000100266	ENSG00000125733	25	0.05	outparalog	353
ENSG00000100266	ENSMUSG00000030691	27	-0.04	outparalog	353
ENSG00000100266	ENSG00000137942	26	-0.06	outparalog	353
ENSG00000100266	ENSMUSG00000075415	26	-0.37	outparalog	353
ENSG00000100266	ENSG00000187239	25	0.03	outparalog	353
ENSG00000100266	ENSMUSG00000019487	27	0.01	outparalog	353
ENSG00000137478	ENSMUSG00000030691	97	0.65	ortholog	353
ENSG00000137478	ENSG00000165912	26	-0.26	outparalog	353
ENSG00000137478	ENSG00000124507	25	0.59	outparalog	353
ENSG00000137478	ENSMUSG00000038524	40	-0.00	outparalog	353
ENSG00000137478	ENSMUSG00000039735	22	0.37	outparalog	353
ENSG00000137478	ENSG00000197948	41	-0.11	outparalog	353
ENSG00000137478	ENSMUSG00000027257	26	-0.14	outparalog	353
ENSG00000137478	ENSG00000100266	27	-0.14	outparalog	353
ENSG00000137478	ENSMUSG00000040276	25	0.47	outparalog	353
ENSG00000137478	ENSG00000125733	25	-0.52	outparalog	353
ENSG00000137478	ENSG00000137942	22	-0.33	outparalog	353
ENSG00000137478	ENSMUSG00000075415	21	0.19	outparalog	353
ENSG00000137478	ENSG00000187239	22	0.48	outparalog	353
ENSG00000137478	ENSMUSG00000019487	23	-0.34	outparalog	353
ENSG00000137478	ENSMUSG00000016664	27	-0.18	outparalog	353
ENSG00000125733	ENSMUSG00000019487	91	0.52	ortholog	353
ENSG00000125733	ENSG00000165912	29	0.43	outparalog	353
ENSG00000125733	ENSG00000124507	26	-0.29	outparalog	353
ENSG00000125733	ENSMUSG00000038524	23	0.14	outparalog	353
ENSG00000125733	ENSMUSG00000039735	53	-0.24	outparalog	353
ENSG00000125733	ENSG00000197948	23	0.19	outparalog	353
ENSG00000125733	ENSMUSG00000027257	26	0.24	outparalog	353
ENSG00000125733	ENSG00000100266	25	0.05	outparalog	353
ENSG00000125733	ENSMUSG00000040276	24	-0.33	outparalog	353
ENSG00000125733	ENSG00000137478	25	-0.52	outparalog	353
ENSG00000125733	ENSMUSG00000030691	25	-0.37	outparalog	353
ENSG00000125733	ENSG00000137942	55	0.41	outparalog	353
ENSG00000125733	ENSMUSG00000075415	53	0.02	outparalog	353
ENSG00000125733	ENSG00000187239	53	-0.27	outparalog	353
ENSG00000125733	ENSMUSG00000016664	25	0.11	outparalog	353
ENSG00000137942	ENSMUSG00000039735	97	-0.32	ortholog	353
ENSG00000137942	ENSG00000165912	25	0.25	outparalog	353
ENSG00000137942	ENSG00000124507	25	-0.24	outparalog	353
ENSG00000137942	ENSMUSG00000038524	25	0.03	outparalog	353
ENSG00000137942	ENSG00000197948	26	0.10	outparalog	353
ENSG00000137942	ENSMUSG00000027257	25	-0.02	outparalog	353
ENSG00000137942	ENSG00000100266	26	-0.06	outparalog	353
ENSG00000137942	ENSMUSG00000040276	26	-0.31	outparalog	353
ENSG00000137942	ENSG00000137478	22	-0.33	outparalog	353
ENSG00000137942	ENSG00000125733	55	0.41	outparalog	353
ENSG00000137942	ENSMUSG00000030691	25	-0.18	outparalog	353
ENSG00000137942	ENSMUSG00000075415	58	0.07	outparalog	353
ENSG00000137942	ENSG00000187239	58	-0.04	outparalog	353
ENSG00000137942	ENSMUSG00000019487	54	0.20	outparalog	353
ENSG00000137942	ENSMUSG00000016664	28	0.16	outparalog	353
ENSG00000187239	ENSMUSG00000075415	92	0.45	ortholog	353
ENSG00000187239	ENSG00000165912	27	-0.22	outparalog	353
ENSG00000187239	ENSG00000124507	26	0.29	outparalog	353
ENSG00000187239	ENSMUSG00000038524	25	-0.10	outparalog	353
ENSG00000187239	ENSMUSG00000039735	56	0.02	outparalog	353
ENSG00000187239	ENSG00000197948	19	0.07	outparalog	353
ENSG00000187239	ENSMUSG00000027257	25	-0.22	outparalog	353
ENSG00000187239	ENSG00000100266	25	0.03	outparalog	353
ENSG00000187239	ENSMUSG00000040276	26	0.41	outparalog	353
ENSG00000187239	ENSG00000137478	22	0.48	outparalog	353
ENSG00000187239	ENSG00000125733	53	-0.27	outparalog	353
ENSG00000187239	ENSMUSG00000030691	24	0.35	outparalog	353
ENSG00000187239	ENSG00000137942	58	-0.04	outparalog	353
ENSG00000187239	ENSMUSG00000019487	52	-0.47	outparalog	353
ENSG00000187239	ENSMUSG00000016664	25	-0.23	outparalog	353
ENSMUSG00000038524	ENSG00000197948	91	0.24	ortholog	353
ENSMUSG00000038524	ENSG00000165912	29	0.05	outparalog	353
ENSMUSG00000038524	ENSG00000124507	29	-0.13	outparalog	353
ENSMUSG00000038524	ENSMUSG00000039735	26	-0.17	outparalog	353
ENSMUSG00000038524	ENSMUSG00000027257	29	0.44	outparalog	353
ENSMUSG00000038524	ENSG00000100266	24	0.26	outparalog	353
ENSMUSG00000038524	ENSMUSG00000040276	29	-0.29	outparalog	353
ENSMUSG00000038524	ENSG00000137478	40	-0.00	outparalog	353
ENSMUSG00000038524	ENSG00000125733	23	0.14	outparalog	353
ENSMUSG00000038524	ENSMUSG00000030691	40	-0.15	outparalog	353
ENSMUSG00000038524	ENSG00000137942	25	0.03	outparalog	353
ENSMUSG00000038524	ENSMUSG00000075415	21	0.06	outparalog	353
ENSMUSG00000038524	ENSG00000187239	25	-0.10	outparalog	353
ENSMUSG00000038524	ENSMUSG00000019487	24	-0.06	outparalog	353
ENSMUSG00000038524	ENSMUSG00000016664	22	-0.22	outparalog	353
ENSMUSG00000039735	ENSG00000137942	97	-0.32	ortholog	353
ENSMUSG00000039735	ENSG00000165912	28	-0.48	outparalog	353
ENSMUSG00000039735	ENSG00000124507	25	0.58	outparalog	353
ENSMUSG00000039735	ENSMUSG00000038524	26	-0.17	outparalog	353
ENSMUSG00000039735	ENSG00000197948	27	-0.34	outparalog	353
ENSMUSG00000039735	ENSMUSG00000027257	27	-0.23	outparalog	353
ENSMUSG00000039735	ENSG00000100266	27	0.46	outparalog	353
ENSMUSG00000039735	ENSMUSG00000040276	25	0.31	outparalog	353
ENSMUSG00000039735	ENSG00000137478	22	0.37	outparalog	353
ENSMUSG00000039735	ENSG00000125733	53	-0.24	outparalog	353
ENSMUSG00000039735	ENSMUSG00000030691	21	0.26	outparalog	353
ENSMUSG00000039735	ENSMUSG00000075415	57	-0.49	outparalog	353
ENSMUSG00000039735	ENSG00000187239	56	0.02	outparalog	353
ENSMUSG00000039735	ENSMUSG00000019487	53	-0.07	outparalog	353
ENSMUSG00000039735	ENSMUSG00000016664	26	0.35	outparalog	353
ENSMUSG00000027257	ENSG00000165912	94	0.45	ortholog	353
ENSMUSG00000027257	ENSG00000124507	53	-0.15	outparalog	353
ENSMUSG00000027257	ENSMUSG00000038524	29	0.44	outparalog	353
ENSMUSG00000027257	ENSMUSG00000039735	27	-0.23	outparalog	353
ENSMUSG00000027257	ENSG00000197948	29	0.17	outparalog	353
ENSMUSG00000027257	ENSG00000100266	59	0.16	outparalog	353
ENSMUSG00000027257	ENSMUSG00000040276	53	-0.21	outparalog	353
ENSMUSG00000027257	ENSG00000137478	26	-0.14	outparalog	353
ENSMUSG00000027257	ENSG00000125733	26	0.24	outparalog	353
ENSMUSG00000027257	ENSMUSG00000030691	29	-0.48	outparalog	353
ENSMUSG00000027257	ENSG00000137942	25	-0.02	outparalog	353
ENSMUSG00000027257	ENSMUSG00000075415	26	0.04	outparalog	353
ENSMUSG00000027257	ENSG00000187239	25	-0.22	outparalog	353
ENSMUSG00000027257	ENSMUSG00000019487	27	0.40	outparalog	353
ENSMUSG00000027257	ENSMUSG00000016664	59	-0.05	outparalog	353
ENSMUSG00000040276	ENSG00000124507	96	0.76	ortholog	353
ENSMUSG00000040276	ENSG00000165912	53	-0.46	outparalog	353
ENSMUSG00000040276	ENSMUSG00000038524	29	-0.29	outparalog	353
ENSMUSG00000040276	ENSMUSG00000039735	25	0.31	outparalog	353
ENSMUSG00000040276	ENSG00000197948	28	-0.21	outparalog	353
ENSMUSG00000040276	ENSMUSG00000027257	53	-0.21	outparalog	353
ENSMUSG00000040276	ENSG00000100266	70	-0.04	outparalog	353
ENSMUSG00000040276	ENSG00000137478	25	0.47	outparalog	353
ENSMUSG00000040276	ENSG00000125733	24	-0.33	outparalog	353
ENSMUSG00000040276	ENSMUSG00000030691	28	0.31	outparalog	353
ENSMUSG00000040276	ENSG00000137942	26	-0.31	outparalog	353
ENSMUSG00000040276	ENSMUSG00000075415	29	0.17	outparalog	353
ENSMUSG00000040276	ENSG00000187239	26	0.41	outparalog	353
ENSMUSG00000040276	ENSMUSG00000019487	26	-0.42	outparalog	353
ENSMUSG00000040276	ENSMUSG00000016664	70	-0.13	outparalog	353
ENSMUSG00000030691	ENSG00000137478	97	0.65	ortholog	353
ENSMUSG00000030691	ENSG00000165912	29	-0.28	outparalog	353
ENSMUSG00000030691	ENSG00000124507	26	0.28	outparalog	353
ENSMUSG00000030691	ENSMUSG00000038524	40	-0.15	outparalog	353
ENSMUSG00000030691	ENSMUSG00000039735	21	0.26	outparalog	353
ENSMUSG00000030691	ENSG00000197948	43	-0.07	outparalog	353
ENSMUSG00000030691	ENSMUSG00000027257	29	-0.48	outparalog	353
ENSMUSG00000030691	ENSG00000100266	27	-0.04	outparalog	353
ENSMUSG00000030691	ENSMUSG00000040276	28	0.31	outparalog	353
ENSMUSG00000030691	ENSG00000125733	25	-0.37	outparalog	353
ENSMUSG00000030691	ENSG00000137942	25	-0.18	outparalog	353
ENSMUSG00000030691	ENSMUSG00000075415	22	0.20	outparalog	353
ENSMUSG00000030691	ENSG00000187239	24	0.35	outparalog	353
ENSMUSG00000030691	ENSMUSG00000019487	24	-0.32	outparalog	353
ENSMUSG00000030691	ENSMUSG00000016664	26	0.08	outparalog	353
ENSMUSG00000075415	ENSG00000187239	92	0.45	ortholog	353
ENSMUSG00000075415	ENSG00000165912	28	0.17	outparalog	353
ENSMUSG00000075415	ENSG00000124507	27	-0.07	outparalog	353
ENSMUSG00000075415	ENSMUSG00000038524	21	0.06	outparalog	353
ENSMUSG00000075415	ENSMUSG00000039735	56	-0.49	outparalog	353
ENSMUSG00000075415	ENSG00000197948	19	0.26	outparalog	353
ENSMUSG00000075415	ENSMUSG00000027257	26	0.04	outparalog	353
ENSMUSG00000075415	ENSG00000100266	26	-0.37	outparalog	353
ENSMUSG00000075415	ENSMUSG00000040276	29	0.17	outparalog	353
ENSMUSG00000075415	ENSG00000137478	20	0.19	outparalog	353
ENSMUSG00000075415	ENSG00000125733	53	0.02	outparalog	353
ENSMUSG00000075415	ENSMUSG00000030691	22	0.20	outparalog	353
ENSMUSG00000075415	ENSG00000137942	58	0.07	outparalog	353
ENSMUSG00000075415	ENSMUSG00000019487	53	-0.14	outparalog	353
ENSMUSG00000075415	ENSMUSG00000016664	26	-0.32	outparalog	353
ENSMUSG00000019487	ENSG00000125733	91	0.52	ortholog	353
ENSMUSG00000019487	ENSG00000165912	32	0.64	outparalog	353
ENSMUSG00000019487	ENSG00000124507	25	-0.34	outparalog	353
ENSMUSG00000019487	ENSMUSG00000038524	24	-0.06	outparalog	353
ENSMUSG00000019487	ENSMUSG00000039735	53	-0.07	outparalog	353
ENSMUSG00000019487	ENSG00000197948	22	0.30	outparalog	353
ENSMUSG00000019487	ENSMUSG00000027257	27	0.40	outparalog	353
ENSMUSG00000019487	ENSG00000100266	26	0.01	outparalog	353
ENSMUSG00000019487	ENSMUSG00000040276	26	-0.42	outparalog	353
ENSMUSG00000019487	ENSG00000137478	23	-0.34	outparalog	353
ENSMUSG00000019487	ENSMUSG00000030691	24	-0.32	outparalog	353
ENSMUSG00000019487	ENSG00000137942	54	0.20	outparalog	353
ENSMUSG00000019487	ENSMUSG00000075415	53	-0.14	outparalog	353
ENSMUSG00000019487	ENSG00000187239	52	-0.47	outparalog	353
ENSMUSG00000019487	ENSMUSG00000016664	25	0.32	outparalog	353
ENSMUSG00000016664	ENSG00000100266	94	0.34	ortholog	353
ENSMUSG00000016664	ENSG00000165912	58	0.16	outparalog	353
ENSMUSG00000016664	ENSG00000124507	71	-0.22	outparalog	353
ENSMUSG00000016664	ENSMUSG00000038524	22	-0.22	outparalog	353
ENSMUSG00000016664	ENSMUSG00000039735	26	0.35	outparalog	353
ENSMUSG00000016664	ENSG00000197948	25	-0.12	outparalog	353
ENSMUSG00000016664	ENSMUSG00000027257	59	-0.05	outparalog	353
ENSMUSG00000016664	ENSMUSG00000040276	70	-0.13	outparalog	353
ENSMUSG00000016664	ENSG00000137478	27	-0.18	outparalog	353
ENSMUSG00000016664	ENSG00000125733	25	0.11	outparalog	353
ENSMUSG00000016664	ENSMUSG00000030691	26	0.08	outparalog	353
ENSMUSG00000016664	ENSG00000137942	28	0.16	outparalog	353
ENSMUSG00000016664	ENSMUSG00000075415	26	-0.32	outparalog	353
ENSMUSG00000016664	ENSG00000187239	25	-0.23	outparalog	353
ENSMUSG00000016664	ENSMUSG00000019487	25	0.32	outparalog	353
ENSG00000214960	ENSMUSG00000043153	79	0.18	ortholog	354
ENSMUSG00000043153	ENSG00000214960	79	0.18	ortholog	354
ENSG00000144535	ENSMUSG00000053333	87	-0.10	ortholog	360
ENSMUSG00000053333	ENSG00000144535	87	-0.10	ortholog	360
ENSG00000118217	ENSMUSG00000026663	86	-0.15	ortholog	361
ENSG00000118217	ENSMUSG00000015461	39	-0.03	outparalog	361
ENSMUSG00000015461	ENSG00000118217	39	-0.03	outparalog	361
ENSMUSG00000015461	ENSMUSG00000026663	38	0.14	outparalog	361
ENSMUSG00000026663	ENSG00000118217	86	-0.15	ortholog	361
ENSMUSG00000026663	ENSMUSG00000015461	38	0.14	outparalog	361
ENSG00000198814	ENSMUSG00000025059	97	0.45	ortholog	362
ENSG00000198814	ENSG00000196475	88	0.17	outparalog	362
ENSG00000198814	ENSMUSG00000050553	84	-0.10	outparalog	362
ENSG00000198814	ENSMUSG00000053624	82	-0.11	outparalog	362
ENSG00000196475	ENSMUSG00000050553	85	0.87	ortholog	362
ENSG00000196475	ENSG00000198814	88	0.17	outparalog	362
ENSG00000196475	ENSMUSG00000025059	88	-0.12	outparalog	362
ENSG00000196475	ENSMUSG00000053624	79	0.86	outparalog	362
ENSMUSG00000053624	ENSG00000198814	82	-0.11	outparalog	362
ENSMUSG00000053624	ENSG00000196475	79	0.86	outparalog	362
ENSMUSG00000053624	ENSMUSG00000025059	83	-0.06	outparalog	362
ENSMUSG00000053624	ENSMUSG00000050553	76	1.00	outparalog	362
ENSMUSG00000025059	ENSG00000198814	97	0.45	ortholog	362
ENSMUSG00000025059	ENSG00000196475	88	-0.12	outparalog	362
ENSMUSG00000025059	ENSMUSG00000050553	83	-0.05	outparalog	362
ENSMUSG00000025059	ENSMUSG00000053624	83	-0.06	outparalog	362
ENSMUSG00000050553	ENSG00000196475	85	0.87	ortholog	362
ENSMUSG00000050553	ENSG00000198814	84	-0.10	outparalog	362
ENSMUSG00000050553	ENSMUSG00000025059	83	-0.05	outparalog	362
ENSMUSG00000050553	ENSMUSG00000053624	76	1.00	outparalog	362
ENSG00000184047	ENSMUSG00000029433	86	0.64	ortholog	363
ENSMUSG00000029433	ENSG00000184047	86	0.64	ortholog	363
ENSG00000169919	ENSMUSG00000025534	75	0.26	one2many ortholog	364
ENSG00000169919	ENSG00000183634	62	-0.27	inparalog	364
ENSG00000183634	ENSMUSG00000025534	50	-0.15	one2many ortholog	364
ENSG00000183634	ENSG00000169919	62	-0.27	inparalog	364
ENSMUSG00000025534	ENSG00000169919	75	0.26	one2many ortholog	364
ENSMUSG00000025534	ENSG00000183634	50	-0.15	one2many ortholog	364
ENSG00000167741	ENSMUSG00000040471	70	0.06	ortholog	369
ENSMUSG00000040471	ENSG00000167741	70	0.06	ortholog	369
ENSG00000187556	ENSMUSG00000072437	45	-0.22	outparalog	370
ENSMUSG00000072437	ENSG00000187556	45	-0.22	outparalog	370
ENSG00000186575	ENSMUSG00000009073	98	0.33	ortholog	373
ENSG00000186575	ENSMUSG00000052397	48	-0.02	outparalog	373
ENSG00000186575	ENSG00000137710	46	0.31	outparalog	373
ENSG00000186575	ENSMUSG00000031207	47	0.12	outparalog	373
ENSG00000186575	ENSMUSG00000032050	49	0.22	outparalog	373
ENSG00000186575	ENSG00000092820	48	0.10	outparalog	373
ENSG00000186575	ENSG00000147065	48	-0.18	outparalog	373
ENSG00000137710	ENSMUSG00000032050	98	0.07	ortholog	373
ENSG00000137710	ENSG00000186575	46	0.31	outparalog	373
ENSG00000137710	ENSMUSG00000052397	76	-0.38	outparalog	373
ENSG00000137710	ENSMUSG00000009073	46	-0.16	outparalog	373
ENSG00000137710	ENSMUSG00000031207	82	-0.00	outparalog	373
ENSG00000137710	ENSG00000092820	77	0.06	outparalog	373
ENSG00000137710	ENSG00000147065	82	-0.08	outparalog	373
ENSG00000092820	ENSMUSG00000052397	97	0.37	ortholog	373
ENSG00000092820	ENSG00000186575	48	0.10	outparalog	373
ENSG00000092820	ENSMUSG00000009073	47	0.06	outparalog	373
ENSG00000092820	ENSG00000137710	77	0.06	outparalog	373
ENSG00000092820	ENSMUSG00000031207	75	0.21	outparalog	373
ENSG00000092820	ENSMUSG00000032050	77	0.42	outparalog	373
ENSG00000092820	ENSG00000147065	74	0.20	outparalog	373
ENSG00000147065	ENSMUSG00000031207	98	0.47	ortholog	373
ENSG00000147065	ENSG00000186575	48	-0.18	outparalog	373
ENSG00000147065	ENSMUSG00000052397	74	0.24	outparalog	373
ENSG00000147065	ENSMUSG00000009073	47	0.04	outparalog	373
ENSG00000147065	ENSG00000137710	82	-0.08	outparalog	373
ENSG00000147065	ENSMUSG00000032050	82	0.23	outparalog	373
ENSG00000147065	ENSG00000092820	74	0.20	outparalog	373
ENSMUSG00000052397	ENSG00000092820	97	0.37	ortholog	373
ENSMUSG00000052397	ENSG00000186575	48	-0.02	outparalog	373
ENSMUSG00000052397	ENSMUSG00000009073	47	-0.14	outparalog	373
ENSMUSG00000052397	ENSG00000137710	76	-0.38	outparalog	373
ENSMUSG00000052397	ENSMUSG00000031207	74	0.29	outparalog	373
ENSMUSG00000052397	ENSMUSG00000032050	76	0.42	outparalog	373
ENSMUSG00000052397	ENSG00000147065	74	0.24	outparalog	373
ENSMUSG00000009073	ENSG00000186575	98	0.33	ortholog	373
ENSMUSG00000009073	ENSMUSG00000052397	47	-0.14	outparalog	373
ENSMUSG00000009073	ENSG00000137710	46	-0.16	outparalog	373
ENSMUSG00000009073	ENSMUSG00000031207	46	-0.30	outparalog	373
ENSMUSG00000009073	ENSMUSG00000032050	48	-0.22	outparalog	373
ENSMUSG00000009073	ENSG00000092820	47	0.06	outparalog	373
ENSMUSG00000009073	ENSG00000147065	47	0.04	outparalog	373
ENSMUSG00000031207	ENSG00000147065	98	0.47	ortholog	373
ENSMUSG00000031207	ENSG00000186575	47	0.12	outparalog	373
ENSMUSG00000031207	ENSMUSG00000052397	74	0.29	outparalog	373
ENSMUSG00000031207	ENSMUSG00000009073	46	-0.30	outparalog	373
ENSMUSG00000031207	ENSG00000137710	82	-0.00	outparalog	373
ENSMUSG00000031207	ENSMUSG00000032050	82	0.61	outparalog	373
ENSMUSG00000031207	ENSG00000092820	75	0.21	outparalog	373
ENSMUSG00000032050	ENSG00000137710	98	0.07	ortholog	373
ENSMUSG00000032050	ENSG00000186575	49	0.22	outparalog	373
ENSMUSG00000032050	ENSMUSG00000052397	76	0.42	outparalog	373
ENSMUSG00000032050	ENSMUSG00000009073	48	-0.22	outparalog	373
ENSMUSG00000032050	ENSMUSG00000031207	82	0.61	outparalog	373
ENSMUSG00000032050	ENSG00000092820	77	0.42	outparalog	373
ENSMUSG00000032050	ENSG00000147065	82	0.23	outparalog	373
ENSG00000123496	ENSMUSG00000031289	60	0.14	ortholog	391
ENSG00000123496	ENSMUSG00000005364	27	0.05	outparalog	391
ENSG00000123496	ENSMUSG00000017057	31	-0.17	outparalog	391
ENSG00000123496	ENSG00000147168	27	-0.10	outparalog	391
ENSG00000123496	ENSG00000131724	30	0.24	outparalog	391
ENSG00000123496	ENSG00000091181	29	0.21	outparalog	391
ENSG00000123496	ENSMUSG00000033467	22	0.17	outparalog	391
ENSG00000123496	ENSMUSG00000031304	28	-0.12	outparalog	391
ENSG00000147168	ENSMUSG00000031304	71	0.69	ortholog	391
ENSG00000147168	ENSMUSG00000005364	29	0.02	outparalog	391
ENSG00000147168	ENSG00000123496	27	-0.10	outparalog	391
ENSG00000147168	ENSMUSG00000017057	30	0.03	outparalog	391
ENSG00000147168	ENSMUSG00000031289	28	-0.14	outparalog	391
ENSG00000147168	ENSG00000131724	28	0.02	outparalog	391
ENSG00000147168	ENSG00000091181	27	0.26	outparalog	391
ENSG00000147168	ENSMUSG00000033467	30	0.28	outparalog	391
ENSG00000131724	ENSMUSG00000017057	75	0.26	ortholog	391
ENSG00000131724	ENSMUSG00000005364	26	0.24	outparalog	391
ENSG00000131724	ENSG00000123496	30	0.24	outparalog	391
ENSG00000131724	ENSG00000147168	28	0.02	outparalog	391
ENSG00000131724	ENSMUSG00000031289	28	0.32	outparalog	391
ENSG00000131724	ENSG00000091181	27	0.77	outparalog	391
ENSG00000131724	ENSMUSG00000033467	22	-0.17	outparalog	391
ENSG00000131724	ENSMUSG00000031304	27	0.12	outparalog	391
ENSG00000091181	ENSMUSG00000005364	69	0.41	ortholog	391
ENSG00000091181	ENSG00000123496	29	0.21	outparalog	391
ENSG00000091181	ENSMUSG00000017057	28	0.39	outparalog	391
ENSG00000091181	ENSG00000147168	27	0.26	outparalog	391
ENSG00000091181	ENSMUSG00000031289	31	0.28	outparalog	391
ENSG00000091181	ENSG00000131724	27	0.77	outparalog	391
ENSG00000091181	ENSMUSG00000033467	23	-0.13	outparalog	391
ENSG00000091181	ENSMUSG00000031304	28	0.14	outparalog	391
ENSMUSG00000005364	ENSG00000091181	69	0.41	ortholog	391
ENSMUSG00000005364	ENSG00000123496	27	0.05	outparalog	391
ENSMUSG00000005364	ENSMUSG00000017057	26	0.57	outparalog	391
ENSMUSG00000005364	ENSG00000147168	29	0.02	outparalog	391
ENSMUSG00000005364	ENSMUSG00000031289	27	0.70	outparalog	391
ENSMUSG00000005364	ENSG00000131724	26	0.24	outparalog	391
ENSMUSG00000005364	ENSMUSG00000033467	28	0.01	outparalog	391
ENSMUSG00000005364	ENSMUSG00000031304	27	-0.01	outparalog	391
ENSMUSG00000017057	ENSG00000131724	75	0.26	ortholog	391
ENSMUSG00000017057	ENSMUSG00000005364	26	0.57	outparalog	391
ENSMUSG00000017057	ENSG00000123496	31	-0.17	outparalog	391
ENSMUSG00000017057	ENSG00000147168	30	0.03	outparalog	391
ENSMUSG00000017057	ENSMUSG00000031289	30	0.16	outparalog	391
ENSMUSG00000017057	ENSG00000091181	28	0.39	outparalog	391
ENSMUSG00000017057	ENSMUSG00000033467	27	-0.02	outparalog	391
ENSMUSG00000017057	ENSMUSG00000031304	28	0.33	outparalog	391
ENSMUSG00000031289	ENSG00000123496	60	0.14	ortholog	391
ENSMUSG00000031289	ENSMUSG00000005364	27	0.70	outparalog	391
ENSMUSG00000031289	ENSMUSG00000017057	30	0.16	outparalog	391
ENSMUSG00000031289	ENSG00000147168	28	-0.14	outparalog	391
ENSMUSG00000031289	ENSG00000131724	28	0.32	outparalog	391
ENSMUSG00000031289	ENSG00000091181	31	0.28	outparalog	391
ENSMUSG00000031289	ENSMUSG00000033467	23	-0.20	outparalog	391
ENSMUSG00000031289	ENSMUSG00000031304	27	-0.24	outparalog	391
ENSMUSG00000031304	ENSG00000147168	71	0.69	ortholog	391
ENSMUSG00000031304	ENSMUSG00000005364	27	-0.01	outparalog	391
ENSMUSG00000031304	ENSG00000123496	28	-0.12	outparalog	391
ENSMUSG00000031304	ENSMUSG00000017057	28	0.33	outparalog	391
ENSMUSG00000031304	ENSMUSG00000031289	27	-0.24	outparalog	391
ENSMUSG00000031304	ENSG00000131724	27	0.12	outparalog	391
ENSMUSG00000031304	ENSG00000091181	28	0.14	outparalog	391
ENSMUSG00000031304	ENSMUSG00000033467	30	0.57	outparalog	391
ENSMUSG00000033467	ENSMUSG00000005364	28	0.01	outparalog	391
ENSMUSG00000033467	ENSG00000123496	22	0.17	outparalog	391
ENSMUSG00000033467	ENSMUSG00000017057	27	-0.02	outparalog	391
ENSMUSG00000033467	ENSG00000147168	30	0.28	outparalog	391
ENSMUSG00000033467	ENSMUSG00000031289	23	-0.20	outparalog	391
ENSMUSG00000033467	ENSG00000131724	22	-0.17	outparalog	391
ENSMUSG00000033467	ENSG00000091181	23	-0.13	outparalog	391
ENSMUSG00000033467	ENSMUSG00000031304	30	0.57	outparalog	391
ENSG00000170935	ENSG00000114503	67	0.36	outparalog	392
ENSG00000170935	ENSMUSG00000022774	67	0.16	outparalog	392
ENSG00000114503	ENSMUSG00000022774	98	0.10	ortholog	392
ENSG00000114503	ENSG00000170935	67	0.36	outparalog	392
ENSMUSG00000022774	ENSG00000114503	98	0.10	ortholog	392
ENSMUSG00000022774	ENSG00000170935	67	0.16	outparalog	392
ENSG00000075089	ENSMUSG00000019948	98	0.25	ortholog	394
ENSMUSG00000019948	ENSG00000075089	98	0.25	ortholog	394
ENSG00000099937	ENSMUSG00000022766	86	0.96	ortholog	399
ENSMUSG00000022766	ENSG00000099937	86	0.96	ortholog	399
ENSG00000138735	ENSMUSG00000053965	94	0.26	ortholog	400
ENSG00000138735	ENSMUSG00000023868	33	-0.06	outparalog	400
ENSG00000138735	ENSMUSG00000024575	34	0.35	outparalog	400
ENSG00000138735	ENSG00000160191	28	0.67	outparalog	400
ENSG00000138735	ENSMUSG00000075270	44	0.22	outparalog	400
ENSG00000138735	ENSMUSG00000019990	35	0.28	outparalog	400
ENSG00000138735	ENSG00000095464	35	0.90	outparalog	400
ENSG00000138735	ENSMUSG00000041119	32	-0.24	outparalog	400
ENSG00000138735	ENSMUSG00000032177	30	-0.30	outparalog	400
ENSG00000138735	ENSG00000152270	25	0.49	outparalog	400
ENSG00000138735	ENSMUSG00000028525	27	-0.33	outparalog	400
ENSG00000138735	ENSMUSG00000030653	32	-0.43	outparalog	400
ENSG00000138735	ENSMUSG00000059173	31	-0.18	outparalog	400
ENSG00000138735	ENSG00000154678	32	0.74	outparalog	400
ENSG00000138735	ENSMUSG00000024992	35	0.42	outparalog	400
ENSG00000138735	ENSG00000113448	28	0.93	outparalog	400
ENSG00000138735	ENSG00000115252	30	0.00	outparalog	400
ENSG00000138735	ENSG00000133256	37	0.91	outparalog	400
ENSG00000138735	ENSG00000205268	29	0.54	outparalog	400
ENSG00000138735	ENSG00000065989	28	0.88	outparalog	400
ENSG00000138735	ENSG00000171408	29	0.74	outparalog	400
ENSG00000138735	ENSG00000105650	27	0.39	outparalog	400
ENSG00000138735	ENSG00000123360	29	0.93	outparalog	400
ENSG00000138735	ENSG00000113231	22	-0.10	outparalog	400
ENSG00000138735	ENSMUSG00000041741	25	-0.13	outparalog	400
ENSG00000138735	ENSG00000112541	31	0.92	outparalog	400
ENSG00000138735	ENSG00000128655	44	0.73	outparalog	400
ENSG00000138735	ENSMUSG00000031842	27	0.31	outparalog	400
ENSG00000138735	ENSG00000073417	23	-0.46	outparalog	400
ENSG00000138735	ENSG00000184588	26	0.15	outparalog	400
ENSG00000138735	ENSG00000132915	35	0.55	outparalog	400
ENSG00000138735	ENSMUSG00000004347	32	-0.02	outparalog	400
ENSG00000138735	ENSMUSG00000021684	24	-0.32	outparalog	400
ENSG00000138735	ENSG00000186642	32	-0.44	outparalog	400
ENSG00000138735	ENSMUSG00000072587	32	-0.18	outparalog	400
ENSG00000138735	ENSMUSG00000029491	35	0.24	outparalog	400
ENSG00000138735	ENSMUSG00000069094	32	-0.05	outparalog	400
ENSG00000138735	ENSG00000172572	24	0.87	outparalog	400
ENSG00000138735	ENSMUSG00000022489	29	-0.53	outparalog	400
ENSG00000138735	ENSMUSG00000021699	29	0.17	outparalog	400
ENSG00000138735	ENSMUSG00000025584	24	-0.12	outparalog	400
ENSG00000113448	ENSMUSG00000021699	96	0.16	ortholog	400
ENSG00000113448	ENSMUSG00000023868	26	-0.16	outparalog	400
ENSG00000113448	ENSMUSG00000024575	28	0.23	outparalog	400
ENSG00000113448	ENSG00000160191	26	0.73	outparalog	400
ENSG00000113448	ENSMUSG00000075270	30	0.21	outparalog	400
ENSG00000113448	ENSMUSG00000019990	35	0.24	outparalog	400
ENSG00000113448	ENSG00000095464	28	0.94	outparalog	400
ENSG00000113448	ENSMUSG00000041119	29	-0.33	outparalog	400
ENSG00000113448	ENSMUSG00000032177	72	-0.42	outparalog	400
ENSG00000113448	ENSG00000152270	34	0.50	outparalog	400
ENSG00000113448	ENSMUSG00000028525	77	-0.41	outparalog	400
ENSG00000113448	ENSMUSG00000030653	29	-0.41	outparalog	400
ENSG00000113448	ENSMUSG00000059173	32	-0.26	outparalog	400
ENSG00000113448	ENSG00000154678	32	0.79	outparalog	400
ENSG00000113448	ENSG00000138735	28	0.93	outparalog	400
ENSG00000113448	ENSMUSG00000024992	29	0.34	outparalog	400
ENSG00000113448	ENSG00000115252	32	0.05	outparalog	400
ENSG00000113448	ENSG00000133256	28	0.94	outparalog	400
ENSG00000113448	ENSG00000205268	33	0.66	outparalog	400
ENSG00000113448	ENSG00000065989	73	0.94	outparalog	400
ENSG00000113448	ENSG00000171408	29	0.78	outparalog	400
ENSG00000113448	ENSG00000105650	73	0.49	outparalog	400
ENSG00000113448	ENSG00000123360	33	0.94	outparalog	400
ENSG00000113448	ENSG00000113231	31	-0.01	outparalog	400
ENSG00000113448	ENSMUSG00000053965	28	0.22	outparalog	400
ENSG00000113448	ENSMUSG00000041741	31	-0.07	outparalog	400
ENSG00000113448	ENSG00000112541	27	0.93	outparalog	400
ENSG00000113448	ENSG00000128655	31	0.63	outparalog	400
ENSG00000113448	ENSMUSG00000031842	71	0.27	outparalog	400
ENSG00000113448	ENSG00000073417	32	-0.38	outparalog	400
ENSG00000113448	ENSG00000184588	76	0.18	outparalog	400
ENSG00000113448	ENSG00000132915	28	0.61	outparalog	400
ENSG00000113448	ENSMUSG00000004347	33	-0.13	outparalog	400
ENSG00000113448	ENSMUSG00000021684	30	-0.33	outparalog	400
ENSG00000113448	ENSG00000186642	30	-0.44	outparalog	400
ENSG00000113448	ENSMUSG00000072587	33	-0.21	outparalog	400
ENSG00000113448	ENSMUSG00000029491	28	0.13	outparalog	400
ENSG00000113448	ENSMUSG00000069094	33	-0.09	outparalog	400
ENSG00000113448	ENSG00000172572	34	0.94	outparalog	400
ENSG00000113448	ENSMUSG00000022489	33	-0.54	outparalog	400
ENSG00000113448	ENSMUSG00000025584	31	-0.24	outparalog	400
ENSG00000160191	ENSMUSG00000041119	93	0.11	ortholog	400
ENSG00000160191	ENSMUSG00000023868	27	-0.18	outparalog	400
ENSG00000160191	ENSMUSG00000024575	30	0.19	outparalog	400
ENSG00000160191	ENSMUSG00000075270	29	0.14	outparalog	400
ENSG00000160191	ENSMUSG00000019990	29	0.10	outparalog	400
ENSG00000160191	ENSG00000095464	27	0.72	outparalog	400
ENSG00000160191	ENSMUSG00000032177	31	-0.32	outparalog	400
ENSG00000160191	ENSG00000152270	31	0.19	outparalog	400
ENSG00000160191	ENSMUSG00000028525	30	-0.32	outparalog	400
ENSG00000160191	ENSMUSG00000030653	31	-0.46	outparalog	400
ENSG00000160191	ENSMUSG00000059173	28	-0.18	outparalog	400
ENSG00000160191	ENSG00000154678	28	0.55	outparalog	400
ENSG00000160191	ENSG00000138735	28	0.67	outparalog	400
ENSG00000160191	ENSMUSG00000024992	29	0.30	outparalog	400
ENSG00000160191	ENSG00000113448	26	0.73	outparalog	400
ENSG00000160191	ENSG00000115252	29	-0.18	outparalog	400
ENSG00000160191	ENSG00000133256	30	0.82	outparalog	400
ENSG00000160191	ENSG00000205268	31	0.55	outparalog	400
ENSG00000160191	ENSG00000065989	32	0.70	outparalog	400
ENSG00000160191	ENSG00000171408	27	0.71	outparalog	400
ENSG00000160191	ENSG00000105650	29	0.46	outparalog	400
ENSG00000160191	ENSG00000123360	28	0.67	outparalog	400
ENSG00000160191	ENSG00000113231	33	-0.04	outparalog	400
ENSG00000160191	ENSMUSG00000053965	29	0.13	outparalog	400
ENSG00000160191	ENSMUSG00000041741	30	-0.06	outparalog	400
ENSG00000160191	ENSG00000112541	27	0.65	outparalog	400
ENSG00000160191	ENSG00000128655	28	0.44	outparalog	400
ENSG00000160191	ENSMUSG00000031842	27	0.18	outparalog	400
ENSG00000160191	ENSG00000073417	30	-0.36	outparalog	400
ENSG00000160191	ENSG00000184588	29	0.04	outparalog	400
ENSG00000160191	ENSG00000132915	30	0.40	outparalog	400
ENSG00000160191	ENSMUSG00000004347	29	-0.16	outparalog	400
ENSG00000160191	ENSMUSG00000021684	31	-0.28	outparalog	400
ENSG00000160191	ENSG00000186642	29	-0.47	outparalog	400
ENSG00000160191	ENSMUSG00000072587	33	-0.17	outparalog	400
ENSG00000160191	ENSMUSG00000029491	30	0.13	outparalog	400
ENSG00000160191	ENSMUSG00000069094	29	-0.14	outparalog	400
ENSG00000160191	ENSG00000172572	30	0.71	outparalog	400
ENSG00000160191	ENSMUSG00000022489	29	-0.44	outparalog	400
ENSG00000160191	ENSMUSG00000021699	27	0.12	outparalog	400
ENSG00000160191	ENSMUSG00000025584	32	-0.27	outparalog	400
ENSG00000095464	ENSMUSG00000024992	87	0.38	ortholog	400
ENSG00000095464	ENSMUSG00000023868	29	-0.11	outparalog	400
ENSG00000095464	ENSMUSG00000024575	64	0.30	outparalog	400
ENSG00000095464	ENSG00000160191	27	0.72	outparalog	400
ENSG00000095464	ENSMUSG00000075270	37	0.28	outparalog	400
ENSG00000095464	ENSMUSG00000019990	32	0.24	outparalog	400
ENSG00000095464	ENSMUSG00000041119	28	-0.30	outparalog	400
ENSG00000095464	ENSMUSG00000032177	29	-0.52	outparalog	400
ENSG00000095464	ENSG00000152270	24	0.27	outparalog	400
ENSG00000095464	ENSMUSG00000028525	27	-0.33	outparalog	400
ENSG00000095464	ENSMUSG00000030653	29	-0.47	outparalog	400
ENSG00000095464	ENSMUSG00000059173	33	-0.23	outparalog	400
ENSG00000095464	ENSG00000154678	32	0.64	outparalog	400
ENSG00000095464	ENSG00000138735	35	0.90	outparalog	400
ENSG00000095464	ENSG00000113448	28	0.94	outparalog	400
ENSG00000095464	ENSG00000115252	32	-0.04	outparalog	400
ENSG00000095464	ENSG00000133256	65	0.97	outparalog	400
ENSG00000095464	ENSG00000205268	30	0.64	outparalog	400
ENSG00000095464	ENSG00000065989	27	0.90	outparalog	400
ENSG00000095464	ENSG00000171408	26	0.77	outparalog	400
ENSG00000095464	ENSG00000105650	27	0.20	outparalog	400
ENSG00000095464	ENSG00000123360	30	0.96	outparalog	400
ENSG00000095464	ENSG00000113231	22	-0.09	outparalog	400
ENSG00000095464	ENSMUSG00000053965	36	0.25	outparalog	400
ENSG00000095464	ENSMUSG00000041741	27	-0.01	outparalog	400
ENSG00000095464	ENSG00000112541	28	0.85	outparalog	400
ENSG00000095464	ENSG00000128655	37	0.61	outparalog	400
ENSG00000095464	ENSMUSG00000031842	28	0.23	outparalog	400
ENSG00000095464	ENSG00000073417	24	-0.36	outparalog	400
ENSG00000095464	ENSG00000184588	26	0.10	outparalog	400
ENSG00000095464	ENSG00000132915	64	0.52	outparalog	400
ENSG00000095464	ENSMUSG00000004347	34	-0.17	outparalog	400
ENSG00000095464	ENSMUSG00000021684	24	-0.26	outparalog	400
ENSG00000095464	ENSG00000186642	30	-0.48	outparalog	400
ENSG00000095464	ENSMUSG00000072587	37	-0.26	outparalog	400
ENSG00000095464	ENSMUSG00000029491	66	0.19	outparalog	400
ENSG00000095464	ENSMUSG00000069094	29	-0.01	outparalog	400
ENSG00000095464	ENSG00000172572	26	0.93	outparalog	400
ENSG00000095464	ENSMUSG00000022489	30	-0.49	outparalog	400
ENSG00000095464	ENSMUSG00000021699	30	0.21	outparalog	400
ENSG00000095464	ENSMUSG00000025584	22	-0.17	outparalog	400
ENSG00000152270	ENSMUSG00000023868	24	-0.17	outparalog	400
ENSG00000152270	ENSMUSG00000024575	25	0.02	outparalog	400
ENSG00000152270	ENSG00000160191	31	0.19	outparalog	400
ENSG00000152270	ENSMUSG00000075270	26	-0.01	outparalog	400
ENSG00000152270	ENSMUSG00000019990	34	0.12	outparalog	400
ENSG00000152270	ENSG00000095464	24	0.27	outparalog	400
ENSG00000152270	ENSMUSG00000041119	32	-0.32	outparalog	400
ENSG00000152270	ENSMUSG00000032177	34	0.11	outparalog	400
ENSG00000152270	ENSMUSG00000028525	36	-0.31	outparalog	400
ENSG00000152270	ENSMUSG00000030653	25	-0.15	outparalog	400
ENSG00000152270	ENSMUSG00000059173	36	-0.19	outparalog	400
ENSG00000152270	ENSG00000154678	34	0.56	outparalog	400
ENSG00000152270	ENSG00000138735	25	0.49	outparalog	400
ENSG00000152270	ENSMUSG00000024992	26	0.11	outparalog	400
ENSG00000152270	ENSG00000113448	34	0.50	outparalog	400
ENSG00000152270	ENSG00000115252	35	0.25	outparalog	400
ENSG00000152270	ENSG00000133256	25	0.30	outparalog	400
ENSG00000152270	ENSG00000205268	33	0.12	outparalog	400
ENSG00000152270	ENSG00000065989	32	0.40	outparalog	400
ENSG00000152270	ENSG00000171408	32	0.39	outparalog	400
ENSG00000152270	ENSG00000105650	34	0.61	outparalog	400
ENSG00000152270	ENSG00000123360	36	0.38	outparalog	400
ENSG00000152270	ENSG00000113231	28	-0.18	outparalog	400
ENSG00000152270	ENSMUSG00000053965	23	-0.03	outparalog	400
ENSG00000152270	ENSMUSG00000041741	49	-0.29	outparalog	400
ENSG00000152270	ENSG00000112541	24	0.52	outparalog	400
ENSG00000152270	ENSG00000128655	26	0.53	outparalog	400
ENSG00000152270	ENSMUSG00000031842	34	0.14	outparalog	400
ENSG00000152270	ENSG00000073417	28	-0.19	outparalog	400
ENSG00000152270	ENSG00000184588	35	0.30	outparalog	400
ENSG00000152270	ENSG00000132915	24	0.37	outparalog	400
ENSG00000152270	ENSMUSG00000004347	36	0.17	outparalog	400
ENSG00000152270	ENSMUSG00000021684	28	-0.37	outparalog	400
ENSG00000152270	ENSG00000186642	27	-0.21	outparalog	400
ENSG00000152270	ENSMUSG00000072587	36	-0.01	outparalog	400
ENSG00000152270	ENSMUSG00000029491	27	0.01	outparalog	400
ENSG00000152270	ENSMUSG00000069094	35	-0.14	outparalog	400
ENSG00000152270	ENSG00000172572	51	0.46	outparalog	400
ENSG00000152270	ENSMUSG00000022489	36	-0.40	outparalog	400
ENSG00000152270	ENSMUSG00000021699	34	-0.19	outparalog	400
ENSG00000152270	ENSMUSG00000025584	26	0.08	outparalog	400
ENSG00000154678	ENSMUSG00000004347	91	-0.18	ortholog	400
ENSG00000154678	ENSMUSG00000023868	28	-0.44	outparalog	400
ENSG00000154678	ENSMUSG00000024575	30	-0.10	outparalog	400
ENSG00000154678	ENSG00000160191	28	0.55	outparalog	400
ENSG00000154678	ENSMUSG00000075270	31	-0.05	outparalog	400
ENSG00000154678	ENSMUSG00000019990	31	-0.01	outparalog	400
ENSG00000154678	ENSG00000095464	32	0.64	outparalog	400
ENSG00000154678	ENSMUSG00000041119	29	-0.34	outparalog	400
ENSG00000154678	ENSMUSG00000032177	29	-0.20	outparalog	400
ENSG00000154678	ENSG00000152270	34	0.56	outparalog	400
ENSG00000154678	ENSMUSG00000028525	33	-0.25	outparalog	400
ENSG00000154678	ENSMUSG00000030653	32	-0.25	outparalog	400
ENSG00000154678	ENSMUSG00000059173	68	-0.32	outparalog	400
ENSG00000154678	ENSG00000138735	31	0.74	outparalog	400
ENSG00000154678	ENSMUSG00000024992	33	-0.04	outparalog	400
ENSG00000154678	ENSG00000113448	32	0.79	outparalog	400
ENSG00000154678	ENSG00000115252	68	0.18	outparalog	400
ENSG00000154678	ENSG00000133256	30	0.67	outparalog	400
ENSG00000154678	ENSG00000205268	32	0.69	outparalog	400
ENSG00000154678	ENSG00000065989	30	0.84	outparalog	400
ENSG00000154678	ENSG00000171408	29	0.60	outparalog	400
ENSG00000154678	ENSG00000105650	34	0.64	outparalog	400
ENSG00000154678	ENSG00000123360	61	0.65	outparalog	400
ENSG00000154678	ENSG00000113231	30	0.07	outparalog	400
ENSG00000154678	ENSMUSG00000053965	31	-0.09	outparalog	400
ENSG00000154678	ENSMUSG00000041741	35	-0.27	outparalog	400
ENSG00000154678	ENSG00000112541	29	0.81	outparalog	400
ENSG00000154678	ENSG00000128655	33	0.53	outparalog	400
ENSG00000154678	ENSMUSG00000031842	33	0.07	outparalog	400
ENSG00000154678	ENSG00000073417	33	-0.03	outparalog	400
ENSG00000154678	ENSG00000184588	32	0.52	outparalog	400
ENSG00000154678	ENSG00000132915	30	0.49	outparalog	400
ENSG00000154678	ENSMUSG00000021684	30	-0.29	outparalog	400
ENSG00000154678	ENSG00000186642	32	-0.32	outparalog	400
ENSG00000154678	ENSMUSG00000072587	39	-0.25	outparalog	400
ENSG00000154678	ENSMUSG00000029491	30	-0.12	outparalog	400
ENSG00000154678	ENSMUSG00000069094	30	-0.27	outparalog	400
ENSG00000154678	ENSG00000172572	33	0.63	outparalog	400
ENSG00000154678	ENSMUSG00000022489	63	-0.28	outparalog	400
ENSG00000154678	ENSMUSG00000021699	32	-0.08	outparalog	400
ENSG00000154678	ENSMUSG00000025584	31	-0.16	outparalog	400
ENSG00000115252	ENSMUSG00000059173	93	0.13	ortholog	400
ENSG00000115252	ENSMUSG00000023868	29	-0.03	outparalog	400
ENSG00000115252	ENSMUSG00000024575	29	0.10	outparalog	400
ENSG00000115252	ENSG00000160191	29	-0.18	outparalog	400
ENSG00000115252	ENSMUSG00000075270	31	0.29	outparalog	400
ENSG00000115252	ENSMUSG00000019990	32	0.30	outparalog	400
ENSG00000115252	ENSG00000095464	32	-0.04	outparalog	400
ENSG00000115252	ENSMUSG00000041119	27	-0.32	outparalog	400
ENSG00000115252	ENSMUSG00000032177	35	0.11	outparalog	400
ENSG00000115252	ENSG00000152270	35	0.25	outparalog	400
ENSG00000115252	ENSMUSG00000028525	33	-0.37	outparalog	400
ENSG00000115252	ENSMUSG00000030653	30	-0.10	outparalog	400
ENSG00000115252	ENSG00000154678	68	0.18	outparalog	400
ENSG00000115252	ENSG00000138735	30	0.00	outparalog	400
ENSG00000115252	ENSMUSG00000024992	31	0.15	outparalog	400
ENSG00000115252	ENSG00000113448	32	0.05	outparalog	400
ENSG00000115252	ENSG00000133256	30	-0.10	outparalog	400
ENSG00000115252	ENSG00000205268	31	-0.05	outparalog	400
ENSG00000115252	ENSG00000065989	33	-0.01	outparalog	400
ENSG00000115252	ENSG00000171408	30	0.17	outparalog	400
ENSG00000115252	ENSG00000105650	33	0.08	outparalog	400
ENSG00000115252	ENSG00000123360	60	-0.07	outparalog	400
ENSG00000115252	ENSG00000113231	32	0.26	outparalog	400
ENSG00000115252	ENSMUSG00000053965	29	0.28	outparalog	400
ENSG00000115252	ENSMUSG00000041741	37	-0.27	outparalog	400
ENSG00000115252	ENSG00000112541	29	0.13	outparalog	400
ENSG00000115252	ENSG00000128655	31	-0.10	outparalog	400
ENSG00000115252	ENSMUSG00000031842	35	0.33	outparalog	400
ENSG00000115252	ENSG00000073417	33	0.14	outparalog	400
ENSG00000115252	ENSG00000184588	34	-0.06	outparalog	400
ENSG00000115252	ENSG00000132915	28	-0.06	outparalog	400
ENSG00000115252	ENSMUSG00000004347	70	0.16	outparalog	400
ENSG00000115252	ENSMUSG00000021684	29	-0.14	outparalog	400
ENSG00000115252	ENSG00000186642	31	-0.15	outparalog	400
ENSG00000115252	ENSMUSG00000072587	27	0.11	outparalog	400
ENSG00000115252	ENSMUSG00000029491	29	0.12	outparalog	400
ENSG00000115252	ENSMUSG00000069094	30	-0.51	outparalog	400
ENSG00000115252	ENSG00000172572	35	0.01	outparalog	400
ENSG00000115252	ENSMUSG00000022489	60	0.01	outparalog	400
ENSG00000115252	ENSMUSG00000021699	34	0.09	outparalog	400
ENSG00000115252	ENSMUSG00000025584	32	0.23	outparalog	400
ENSG00000133256	ENSMUSG00000029491	93	0.22	ortholog	400
ENSG00000133256	ENSMUSG00000023868	29	-0.10	outparalog	400
ENSG00000133256	ENSMUSG00000024575	73	0.31	outparalog	400
ENSG00000133256	ENSG00000160191	30	0.82	outparalog	400
ENSG00000133256	ENSMUSG00000075270	36	0.30	outparalog	400
ENSG00000133256	ENSMUSG00000019990	30	0.27	outparalog	400
ENSG00000133256	ENSG00000095464	65	0.97	outparalog	400
ENSG00000133256	ENSMUSG00000041119	28	-0.21	outparalog	400
ENSG00000133256	ENSMUSG00000032177	27	-0.46	outparalog	400
ENSG00000133256	ENSG00000152270	25	0.30	outparalog	400
ENSG00000133256	ENSMUSG00000028525	28	-0.31	outparalog	400
ENSG00000133256	ENSMUSG00000030653	33	-0.44	outparalog	400
ENSG00000133256	ENSMUSG00000059173	31	-0.18	outparalog	400
ENSG00000133256	ENSG00000154678	30	0.67	outparalog	400
ENSG00000133256	ENSG00000138735	37	0.91	outparalog	400
ENSG00000133256	ENSMUSG00000024992	64	0.41	outparalog	400
ENSG00000133256	ENSG00000113448	28	0.94	outparalog	400
ENSG00000133256	ENSG00000115252	30	-0.10	outparalog	400
ENSG00000133256	ENSG00000205268	30	0.66	outparalog	400
ENSG00000133256	ENSG00000065989	27	0.91	outparalog	400
ENSG00000133256	ENSG00000171408	25	0.77	outparalog	400
ENSG00000133256	ENSG00000105650	27	0.33	outparalog	400
ENSG00000133256	ENSG00000123360	27	0.94	outparalog	400
ENSG00000133256	ENSG00000113231	22	-0.08	outparalog	400
ENSG00000133256	ENSMUSG00000053965	37	0.27	outparalog	400
ENSG00000133256	ENSMUSG00000041741	27	-0.01	outparalog	400
ENSG00000133256	ENSG00000112541	29	0.88	outparalog	400
ENSG00000133256	ENSG00000128655	36	0.63	outparalog	400
ENSG00000133256	ENSMUSG00000031842	28	0.26	outparalog	400
ENSG00000133256	ENSG00000073417	22	-0.36	outparalog	400
ENSG00000133256	ENSG00000184588	26	0.14	outparalog	400
ENSG00000133256	ENSG00000132915	73	0.58	outparalog	400
ENSG00000133256	ENSMUSG00000004347	32	-0.16	outparalog	400
ENSG00000133256	ENSMUSG00000021684	23	-0.24	outparalog	400
ENSG00000133256	ENSG00000186642	33	-0.45	outparalog	400
ENSG00000133256	ENSMUSG00000072587	36	-0.23	outparalog	400
ENSG00000133256	ENSMUSG00000069094	28	-0.04	outparalog	400
ENSG00000133256	ENSG00000172572	28	0.92	outparalog	400
ENSG00000133256	ENSMUSG00000022489	27	-0.47	outparalog	400
ENSG00000133256	ENSMUSG00000021699	29	0.23	outparalog	400
ENSG00000133256	ENSMUSG00000025584	26	-0.26	outparalog	400
ENSG00000205268	ENSMUSG00000069094	91	0.06	ortholog	400
ENSG00000205268	ENSMUSG00000023868	30	-0.37	outparalog	400
ENSG00000205268	ENSMUSG00000024575	30	-0.08	outparalog	400
ENSG00000205268	ENSG00000160191	31	0.55	outparalog	400
ENSG00000205268	ENSMUSG00000075270	32	0.00	outparalog	400
ENSG00000205268	ENSMUSG00000019990	60	-0.02	outparalog	400
ENSG00000205268	ENSG00000095464	30	0.64	outparalog	400
ENSG00000205268	ENSMUSG00000041119	29	-0.41	outparalog	400
ENSG00000205268	ENSMUSG00000032177	35	-0.61	outparalog	400
ENSG00000205268	ENSG00000152270	33	0.12	outparalog	400
ENSG00000205268	ENSMUSG00000028525	34	-0.21	outparalog	400
ENSG00000205268	ENSMUSG00000030653	30	-0.34	outparalog	400
ENSG00000205268	ENSMUSG00000059173	32	-0.32	outparalog	400
ENSG00000205268	ENSG00000154678	32	0.69	outparalog	400
ENSG00000205268	ENSG00000138735	29	0.54	outparalog	400
ENSG00000205268	ENSMUSG00000024992	28	-0.00	outparalog	400
ENSG00000205268	ENSG00000113448	33	0.66	outparalog	400
ENSG00000205268	ENSG00000115252	30	-0.05	outparalog	400
ENSG00000205268	ENSG00000133256	30	0.66	outparalog	400
ENSG00000205268	ENSG00000065989	37	0.77	outparalog	400
ENSG00000205268	ENSG00000171408	59	0.45	outparalog	400
ENSG00000205268	ENSG00000105650	35	0.26	outparalog	400
ENSG00000205268	ENSG00000123360	30	0.55	outparalog	400
ENSG00000205268	ENSG00000113231	35	0.30	outparalog	400
ENSG00000205268	ENSMUSG00000053965	30	-0.10	outparalog	400
ENSG00000205268	ENSMUSG00000041741	34	-0.11	outparalog	400
ENSG00000205268	ENSG00000112541	32	0.61	outparalog	400
ENSG00000205268	ENSG00000128655	30	0.24	outparalog	400
ENSG00000205268	ENSMUSG00000031842	33	-0.03	outparalog	400
ENSG00000205268	ENSG00000073417	32	-0.10	outparalog	400
ENSG00000205268	ENSG00000184588	36	0.32	outparalog	400
ENSG00000205268	ENSG00000132915	28	0.33	outparalog	400
ENSG00000205268	ENSMUSG00000004347	30	-0.46	outparalog	400
ENSG00000205268	ENSMUSG00000021684	32	-0.40	outparalog	400
ENSG00000205268	ENSG00000186642	30	-0.37	outparalog	400
ENSG00000205268	ENSMUSG00000072587	36	-0.35	outparalog	400
ENSG00000205268	ENSMUSG00000029491	30	-0.07	outparalog	400
ENSG00000205268	ENSG00000172572	35	0.54	outparalog	400
ENSG00000205268	ENSMUSG00000022489	31	-0.22	outparalog	400
ENSG00000205268	ENSMUSG00000021699	33	-0.04	outparalog	400
ENSG00000205268	ENSMUSG00000025584	35	-0.36	outparalog	400
ENSG00000065989	ENSMUSG00000032177	86	-0.52	ortholog	400
ENSG00000065989	ENSMUSG00000023868	24	-0.24	outparalog	400
ENSG00000065989	ENSMUSG00000024575	27	0.09	outparalog	400
ENSG00000065989	ENSG00000160191	32	0.70	outparalog	400
ENSG00000065989	ENSMUSG00000075270	29	0.14	outparalog	400
ENSG00000065989	ENSMUSG00000019990	36	0.15	outparalog	400
ENSG00000065989	ENSG00000095464	27	0.90	outparalog	400
ENSG00000065989	ENSMUSG00000041119	30	-0.25	outparalog	400
ENSG00000065989	ENSG00000152270	32	0.40	outparalog	400
ENSG00000065989	ENSMUSG00000028525	72	-0.20	outparalog	400
ENSG00000065989	ENSMUSG00000030653	28	-0.36	outparalog	400
ENSG00000065989	ENSMUSG00000059173	33	-0.24	outparalog	400
ENSG00000065989	ENSG00000154678	30	0.84	outparalog	400
ENSG00000065989	ENSG00000138735	28	0.88	outparalog	400
ENSG00000065989	ENSMUSG00000024992	25	0.22	outparalog	400
ENSG00000065989	ENSG00000113448	73	0.94	outparalog	400
ENSG00000065989	ENSG00000115252	33	-0.01	outparalog	400
ENSG00000065989	ENSG00000133256	27	0.91	outparalog	400
ENSG00000065989	ENSG00000205268	37	0.77	outparalog	400
ENSG00000065989	ENSG00000171408	32	0.66	outparalog	400
ENSG00000065989	ENSG00000105650	71	0.45	outparalog	400
ENSG00000065989	ENSG00000123360	35	0.86	outparalog	400
ENSG00000065989	ENSG00000113231	32	0.03	outparalog	400
ENSG00000065989	ENSMUSG00000053965	26	0.12	outparalog	400
ENSG00000065989	ENSMUSG00000041741	33	-0.01	outparalog	400
ENSG00000065989	ENSG00000112541	24	0.92	outparalog	400
ENSG00000065989	ENSG00000128655	30	0.60	outparalog	400
ENSG00000065989	ENSMUSG00000031842	65	0.16	outparalog	400
ENSG00000065989	ENSG00000073417	30	-0.23	outparalog	400
ENSG00000065989	ENSG00000184588	72	0.29	outparalog	400
ENSG00000065989	ENSG00000132915	26	0.50	outparalog	400
ENSG00000065989	ENSMUSG00000004347	32	-0.27	outparalog	400
ENSG00000065989	ENSMUSG00000021684	28	-0.26	outparalog	400
ENSG00000065989	ENSG00000186642	28	-0.42	outparalog	400
ENSG00000065989	ENSMUSG00000072587	43	-0.24	outparalog	400
ENSG00000065989	ENSMUSG00000029491	27	0.09	outparalog	400
ENSG00000065989	ENSMUSG00000069094	36	-0.07	outparalog	400
ENSG00000065989	ENSG00000172572	32	0.84	outparalog	400
ENSG00000065989	ENSMUSG00000022489	36	-0.42	outparalog	400
ENSG00000065989	ENSMUSG00000021699	74	0.09	outparalog	400
ENSG00000065989	ENSMUSG00000025584	29	-0.29	outparalog	400
ENSG00000171408	ENSMUSG00000019990	90	0.04	ortholog	400
ENSG00000171408	ENSMUSG00000023868	26	-0.31	outparalog	400
ENSG00000171408	ENSMUSG00000024575	24	0.14	outparalog	400
ENSG00000171408	ENSG00000160191	27	0.71	outparalog	400
ENSG00000171408	ENSMUSG00000075270	27	0.18	outparalog	400
ENSG00000171408	ENSG00000095464	26	0.77	outparalog	400
ENSG00000171408	ENSMUSG00000041119	27	-0.29	outparalog	400
ENSG00000171408	ENSMUSG00000032177	32	-0.22	outparalog	400
ENSG00000171408	ENSG00000152270	32	0.39	outparalog	400
ENSG00000171408	ENSMUSG00000028525	32	-0.40	outparalog	400
ENSG00000171408	ENSMUSG00000030653	30	-0.39	outparalog	400
ENSG00000171408	ENSMUSG00000059173	31	-0.25	outparalog	400
ENSG00000171408	ENSG00000154678	29	0.60	outparalog	400
ENSG00000171408	ENSG00000138735	29	0.74	outparalog	400
ENSG00000171408	ENSMUSG00000024992	26	0.21	outparalog	400
ENSG00000171408	ENSG00000113448	29	0.78	outparalog	400
ENSG00000171408	ENSG00000115252	30	0.17	outparalog	400
ENSG00000171408	ENSG00000133256	25	0.77	outparalog	400
ENSG00000171408	ENSG00000205268	59	0.45	outparalog	400
ENSG00000171408	ENSG00000065989	32	0.66	outparalog	400
ENSG00000171408	ENSG00000105650	30	0.24	outparalog	400
ENSG00000171408	ENSG00000123360	28	0.77	outparalog	400
ENSG00000171408	ENSG00000113231	29	-0.11	outparalog	400
ENSG00000171408	ENSMUSG00000053965	29	0.06	outparalog	400
ENSG00000171408	ENSMUSG00000041741	32	-0.29	outparalog	400
ENSG00000171408	ENSG00000112541	26	0.63	outparalog	400
ENSG00000171408	ENSG00000128655	29	0.49	outparalog	400
ENSG00000171408	ENSMUSG00000031842	28	0.19	outparalog	400
ENSG00000171408	ENSG00000073417	28	-0.31	outparalog	400
ENSG00000171408	ENSG00000184588	31	0.06	outparalog	400
ENSG00000171408	ENSG00000132915	25	0.37	outparalog	400
ENSG00000171408	ENSMUSG00000004347	31	-0.11	outparalog	400
ENSG00000171408	ENSMUSG00000021684	28	-0.28	outparalog	400
ENSG00000171408	ENSG00000186642	28	-0.44	outparalog	400
ENSG00000171408	ENSMUSG00000072587	34	-0.24	outparalog	400
ENSG00000171408	ENSMUSG00000029491	26	-0.04	outparalog	400
ENSG00000171408	ENSMUSG00000069094	57	-0.17	outparalog	400
ENSG00000171408	ENSG00000172572	33	0.82	outparalog	400
ENSG00000171408	ENSMUSG00000022489	29	-0.35	outparalog	400
ENSG00000171408	ENSMUSG00000021699	30	0.15	outparalog	400
ENSG00000171408	ENSMUSG00000025584	28	-0.15	outparalog	400
ENSG00000105650	ENSMUSG00000031842	76	0.18	ortholog	400
ENSG00000105650	ENSMUSG00000023868	27	-0.22	outparalog	400
ENSG00000105650	ENSMUSG00000024575	28	-0.09	outparalog	400
ENSG00000105650	ENSG00000160191	29	0.46	outparalog	400
ENSG00000105650	ENSMUSG00000075270	30	-0.04	outparalog	400
ENSG00000105650	ENSMUSG00000019990	34	0.11	outparalog	400
ENSG00000105650	ENSG00000095464	27	0.20	outparalog	400
ENSG00000105650	ENSMUSG00000041119	29	-0.04	outparalog	400
ENSG00000105650	ENSMUSG00000032177	71	0.06	outparalog	400
ENSG00000105650	ENSG00000152270	34	0.61	outparalog	400
ENSG00000105650	ENSMUSG00000028525	66	-0.23	outparalog	400
ENSG00000105650	ENSMUSG00000030653	31	-0.09	outparalog	400
ENSG00000105650	ENSMUSG00000059173	34	-0.21	outparalog	400
ENSG00000105650	ENSG00000154678	34	0.64	outparalog	400
ENSG00000105650	ENSG00000138735	27	0.39	outparalog	400
ENSG00000105650	ENSMUSG00000024992	28	0.04	outparalog	400
ENSG00000105650	ENSG00000113448	73	0.49	outparalog	400
ENSG00000105650	ENSG00000115252	33	0.08	outparalog	400
ENSG00000105650	ENSG00000133256	27	0.33	outparalog	400
ENSG00000105650	ENSG00000205268	34	0.26	outparalog	400
ENSG00000105650	ENSG00000065989	71	0.45	outparalog	400
ENSG00000105650	ENSG00000171408	30	0.24	outparalog	400
ENSG00000105650	ENSG00000123360	34	0.30	outparalog	400
ENSG00000105650	ENSG00000113231	30	0.07	outparalog	400
ENSG00000105650	ENSMUSG00000053965	28	0.04	outparalog	400
ENSG00000105650	ENSMUSG00000041741	32	-0.10	outparalog	400
ENSG00000105650	ENSG00000112541	28	0.54	outparalog	400
ENSG00000105650	ENSG00000128655	30	0.36	outparalog	400
ENSG00000105650	ENSG00000073417	30	-0.16	outparalog	400
ENSG00000105650	ENSG00000184588	65	0.31	outparalog	400
ENSG00000105650	ENSG00000132915	28	0.45	outparalog	400
ENSG00000105650	ENSMUSG00000004347	35	0.07	outparalog	400
ENSG00000105650	ENSMUSG00000021684	29	-0.27	outparalog	400
ENSG00000105650	ENSG00000186642	32	-0.13	outparalog	400
ENSG00000105650	ENSMUSG00000072587	39	0.07	outparalog	400
ENSG00000105650	ENSMUSG00000029491	31	-0.02	outparalog	400
ENSG00000105650	ENSMUSG00000069094	34	-0.34	outparalog	400
ENSG00000105650	ENSG00000172572	28	0.32	outparalog	400
ENSG00000105650	ENSMUSG00000022489	35	-0.36	outparalog	400
ENSG00000105650	ENSMUSG00000021699	74	-0.11	outparalog	400
ENSG00000105650	ENSMUSG00000025584	30	-0.16	outparalog	400
ENSG00000123360	ENSMUSG00000022489	96	-0.52	ortholog	400
ENSG00000123360	ENSMUSG00000023868	28	-0.11	outparalog	400
ENSG00000123360	ENSMUSG00000024575	28	0.27	outparalog	400
ENSG00000123360	ENSG00000160191	28	0.67	outparalog	400
ENSG00000123360	ENSMUSG00000075270	31	0.23	outparalog	400
ENSG00000123360	ENSMUSG00000019990	31	0.22	outparalog	400
ENSG00000123360	ENSG00000095464	30	0.96	outparalog	400
ENSG00000123360	ENSMUSG00000041119	26	-0.38	outparalog	400
ENSG00000123360	ENSMUSG00000032177	36	-0.41	outparalog	400
ENSG00000123360	ENSG00000152270	36	0.38	outparalog	400
ENSG00000123360	ENSMUSG00000028525	31	-0.35	outparalog	400
ENSG00000123360	ENSMUSG00000030653	29	-0.38	outparalog	400
ENSG00000123360	ENSMUSG00000059173	61	-0.26	outparalog	400
ENSG00000123360	ENSG00000154678	61	0.65	outparalog	400
ENSG00000123360	ENSG00000138735	29	0.93	outparalog	400
ENSG00000123360	ENSMUSG00000024992	30	0.35	outparalog	400
ENSG00000123360	ENSG00000113448	33	0.94	outparalog	400
ENSG00000123360	ENSG00000115252	60	-0.07	outparalog	400
ENSG00000123360	ENSG00000133256	27	0.94	outparalog	400
ENSG00000123360	ENSG00000205268	30	0.55	outparalog	400
ENSG00000123360	ENSG00000065989	35	0.86	outparalog	400
ENSG00000123360	ENSG00000171408	28	0.77	outparalog	400
ENSG00000123360	ENSG00000105650	34	0.30	outparalog	400
ENSG00000123360	ENSG00000113231	32	-0.11	outparalog	400
ENSG00000123360	ENSMUSG00000053965	29	0.22	outparalog	400
ENSG00000123360	ENSMUSG00000041741	36	-0.04	outparalog	400
ENSG00000123360	ENSG00000112541	29	0.85	outparalog	400
ENSG00000123360	ENSG00000128655	30	0.64	outparalog	400
ENSG00000123360	ENSMUSG00000031842	35	0.19	outparalog	400
ENSG00000123360	ENSG00000073417	35	-0.38	outparalog	400
ENSG00000123360	ENSG00000184588	32	0.11	outparalog	400
ENSG00000123360	ENSG00000132915	28	0.60	outparalog	400
ENSG00000123360	ENSMUSG00000004347	62	-0.15	outparalog	400
ENSG00000123360	ENSMUSG00000021684	32	-0.23	outparalog	400
ENSG00000123360	ENSG00000186642	28	-0.41	outparalog	400
ENSG00000123360	ENSMUSG00000072587	29	-0.29	outparalog	400
ENSG00000123360	ENSMUSG00000029491	29	0.13	outparalog	400
ENSG00000123360	ENSMUSG00000069094	29	0.03	outparalog	400
ENSG00000123360	ENSG00000172572	36	0.92	outparalog	400
ENSG00000123360	ENSMUSG00000021699	34	0.16	outparalog	400
ENSG00000123360	ENSMUSG00000025584	32	-0.10	outparalog	400
ENSG00000113231	ENSMUSG00000021684	96	0.09	ortholog	400
ENSG00000113231	ENSMUSG00000023868	23	0.14	outparalog	400
ENSG00000113231	ENSMUSG00000024575	22	0.06	outparalog	400
ENSG00000113231	ENSG00000160191	33	-0.04	outparalog	400
ENSG00000113231	ENSMUSG00000075270	23	0.22	outparalog	400
ENSG00000113231	ENSMUSG00000019990	32	0.25	outparalog	400
ENSG00000113231	ENSG00000095464	22	-0.09	outparalog	400
ENSG00000113231	ENSMUSG00000041119	32	-0.12	outparalog	400
ENSG00000113231	ENSMUSG00000032177	31	-0.17	outparalog	400
ENSG00000113231	ENSG00000152270	28	-0.18	outparalog	400
ENSG00000113231	ENSMUSG00000028525	30	-0.31	outparalog	400
ENSG00000113231	ENSMUSG00000030653	24	0.01	outparalog	400
ENSG00000113231	ENSMUSG00000059173	32	0.09	outparalog	400
ENSG00000113231	ENSG00000154678	30	0.07	outparalog	400
ENSG00000113231	ENSG00000138735	23	-0.10	outparalog	400
ENSG00000113231	ENSMUSG00000024992	23	0.14	outparalog	400
ENSG00000113231	ENSG00000113448	31	-0.01	outparalog	400
ENSG00000113231	ENSG00000115252	32	0.26	outparalog	400
ENSG00000113231	ENSG00000133256	22	-0.08	outparalog	400
ENSG00000113231	ENSG00000205268	35	0.30	outparalog	400
ENSG00000113231	ENSG00000065989	32	0.03	outparalog	400
ENSG00000113231	ENSG00000171408	29	-0.11	outparalog	400
ENSG00000113231	ENSG00000105650	30	0.07	outparalog	400
ENSG00000113231	ENSG00000123360	32	-0.11	outparalog	400
ENSG00000113231	ENSMUSG00000053965	23	0.28	outparalog	400
ENSG00000113231	ENSMUSG00000041741	26	-0.08	outparalog	400
ENSG00000113231	ENSG00000112541	23	0.01	outparalog	400
ENSG00000113231	ENSG00000128655	23	-0.33	outparalog	400
ENSG00000113231	ENSMUSG00000031842	32	0.09	outparalog	400
ENSG00000113231	ENSG00000073417	67	0.10	outparalog	400
ENSG00000113231	ENSG00000184588	31	-0.01	outparalog	400
ENSG00000113231	ENSG00000132915	22	-0.11	outparalog	400
ENSG00000113231	ENSMUSG00000004347	31	-0.10	outparalog	400
ENSG00000113231	ENSG00000186642	24	-0.10	outparalog	400
ENSG00000113231	ENSMUSG00000072587	44	0.05	outparalog	400
ENSG00000113231	ENSMUSG00000029491	26	0.21	outparalog	400
ENSG00000113231	ENSMUSG00000069094	33	-0.03	outparalog	400
ENSG00000113231	ENSG00000172572	28	-0.17	outparalog	400
ENSG00000113231	ENSMUSG00000022489	32	0.06	outparalog	400
ENSG00000113231	ENSMUSG00000021699	31	0.22	outparalog	400
ENSG00000113231	ENSMUSG00000025584	63	-0.23	outparalog	400
ENSG00000112541	ENSMUSG00000023868	93	-0.06	ortholog	400
ENSG00000112541	ENSMUSG00000024575	28	0.32	outparalog	400
ENSG00000112541	ENSG00000160191	27	0.65	outparalog	400
ENSG00000112541	ENSMUSG00000075270	31	0.29	outparalog	400
ENSG00000112541	ENSMUSG00000019990	27	0.38	outparalog	400
ENSG00000112541	ENSG00000095464	28	0.85	outparalog	400
ENSG00000112541	ENSMUSG00000041119	28	-0.24	outparalog	400
ENSG00000112541	ENSMUSG00000032177	25	-0.36	outparalog	400
ENSG00000112541	ENSG00000152270	24	0.52	outparalog	400
ENSG00000112541	ENSMUSG00000028525	23	-0.35	outparalog	400
ENSG00000112541	ENSMUSG00000030653	34	-0.41	outparalog	400
ENSG00000112541	ENSMUSG00000059173	29	-0.12	outparalog	400
ENSG00000112541	ENSG00000154678	29	0.81	outparalog	400
ENSG00000112541	ENSG00000138735	31	0.92	outparalog	400
ENSG00000112541	ENSMUSG00000024992	28	0.44	outparalog	400
ENSG00000112541	ENSG00000113448	27	0.93	outparalog	400
ENSG00000112541	ENSG00000115252	29	0.13	outparalog	400
ENSG00000112541	ENSG00000133256	29	0.88	outparalog	400
ENSG00000112541	ENSG00000205268	32	0.61	outparalog	400
ENSG00000112541	ENSG00000065989	24	0.92	outparalog	400
ENSG00000112541	ENSG00000171408	26	0.63	outparalog	400
ENSG00000112541	ENSG00000105650	28	0.54	outparalog	400
ENSG00000112541	ENSG00000123360	29	0.85	outparalog	400
ENSG00000112541	ENSG00000113231	23	0.01	outparalog	400
ENSG00000112541	ENSMUSG00000053965	31	0.31	outparalog	400
ENSG00000112541	ENSMUSG00000041741	25	-0.08	outparalog	400
ENSG00000112541	ENSG00000128655	31	0.70	outparalog	400
ENSG00000112541	ENSMUSG00000031842	26	0.41	outparalog	400
ENSG00000112541	ENSG00000073417	22	-0.36	outparalog	400
ENSG00000112541	ENSG00000184588	24	0.22	outparalog	400
ENSG00000112541	ENSG00000132915	28	0.60	outparalog	400
ENSG00000112541	ENSMUSG00000004347	30	-0.04	outparalog	400
ENSG00000112541	ENSMUSG00000021684	24	-0.36	outparalog	400
ENSG00000112541	ENSG00000186642	35	-0.40	outparalog	400
ENSG00000112541	ENSMUSG00000072587	31	-0.10	outparalog	400
ENSG00000112541	ENSMUSG00000029491	29	0.31	outparalog	400
ENSG00000112541	ENSMUSG00000069094	29	-0.23	outparalog	400
ENSG00000112541	ENSG00000172572	25	0.81	outparalog	400
ENSG00000112541	ENSMUSG00000022489	29	-0.50	outparalog	400
ENSG00000112541	ENSMUSG00000021699	28	0.16	outparalog	400
ENSG00000112541	ENSMUSG00000025584	24	-0.20	outparalog	400
ENSG00000128655	ENSMUSG00000075270	95	0.16	ortholog	400
ENSG00000128655	ENSMUSG00000023868	33	-0.10	outparalog	400
ENSG00000128655	ENSMUSG00000024575	35	0.15	outparalog	400
ENSG00000128655	ENSG00000160191	28	0.44	outparalog	400
ENSG00000128655	ENSMUSG00000019990	33	0.15	outparalog	400
ENSG00000128655	ENSG00000095464	37	0.61	outparalog	400
ENSG00000128655	ENSMUSG00000041119	30	-0.11	outparalog	400
ENSG00000128655	ENSMUSG00000032177	29	-0.09	outparalog	400
ENSG00000128655	ENSG00000152270	26	0.53	outparalog	400
ENSG00000128655	ENSMUSG00000028525	30	0.04	outparalog	400
ENSG00000128655	ENSMUSG00000030653	32	-0.31	outparalog	400
ENSG00000128655	ENSMUSG00000059173	30	-0.20	outparalog	400
ENSG00000128655	ENSG00000154678	33	0.53	outparalog	400
ENSG00000128655	ENSG00000138735	44	0.73	outparalog	400
ENSG00000128655	ENSMUSG00000024992	37	0.25	outparalog	400
ENSG00000128655	ENSG00000113448	31	0.63	outparalog	400
ENSG00000128655	ENSG00000115252	31	-0.10	outparalog	400
ENSG00000128655	ENSG00000133256	36	0.63	outparalog	400
ENSG00000128655	ENSG00000205268	30	0.24	outparalog	400
ENSG00000128655	ENSG00000065989	30	0.60	outparalog	400
ENSG00000128655	ENSG00000171408	29	0.49	outparalog	400
ENSG00000128655	ENSG00000105650	30	0.36	outparalog	400
ENSG00000128655	ENSG00000123360	30	0.64	outparalog	400
ENSG00000128655	ENSG00000113231	23	-0.33	outparalog	400
ENSG00000128655	ENSMUSG00000053965	42	0.21	outparalog	400
ENSG00000128655	ENSMUSG00000041741	27	-0.09	outparalog	400
ENSG00000128655	ENSG00000112541	31	0.70	outparalog	400
ENSG00000128655	ENSMUSG00000031842	32	0.19	outparalog	400
ENSG00000128655	ENSG00000073417	26	-0.26	outparalog	400
ENSG00000128655	ENSG00000184588	29	0.43	outparalog	400
ENSG00000128655	ENSG00000132915	36	0.43	outparalog	400
ENSG00000128655	ENSMUSG00000004347	34	0.30	outparalog	400
ENSG00000128655	ENSMUSG00000021684	25	-0.24	outparalog	400
ENSG00000128655	ENSG00000186642	32	-0.29	outparalog	400
ENSG00000128655	ENSMUSG00000072587	38	0.04	outparalog	400
ENSG00000128655	ENSMUSG00000029491	36	0.23	outparalog	400
ENSG00000128655	ENSMUSG00000069094	30	-0.13	outparalog	400
ENSG00000128655	ENSG00000172572	23	0.60	outparalog	400
ENSG00000128655	ENSMUSG00000022489	31	-0.34	outparalog	400
ENSG00000128655	ENSMUSG00000021699	30	0.18	outparalog	400
ENSG00000128655	ENSMUSG00000025584	24	0.06	outparalog	400
ENSG00000073417	ENSMUSG00000025584	82	0.10	ortholog	400
ENSG00000073417	ENSMUSG00000023868	22	-0.16	outparalog	400
ENSG00000073417	ENSMUSG00000024575	24	-0.37	outparalog	400
ENSG00000073417	ENSG00000160191	30	-0.36	outparalog	400
ENSG00000073417	ENSMUSG00000075270	26	-0.06	outparalog	400
ENSG00000073417	ENSMUSG00000019990	32	-0.22	outparalog	400
ENSG00000073417	ENSG00000095464	24	-0.36	outparalog	400
ENSG00000073417	ENSMUSG00000041119	32	-0.13	outparalog	400
ENSG00000073417	ENSMUSG00000032177	32	0.26	outparalog	400
ENSG00000073417	ENSG00000152270	28	-0.19	outparalog	400
ENSG00000073417	ENSMUSG00000028525	28	0.29	outparalog	400
ENSG00000073417	ENSMUSG00000030653	27	0.61	outparalog	400
ENSG00000073417	ENSMUSG00000059173	34	0.21	outparalog	400
ENSG00000073417	ENSG00000154678	33	-0.03	outparalog	400
ENSG00000073417	ENSG00000138735	23	-0.46	outparalog	400
ENSG00000073417	ENSMUSG00000024992	25	-0.46	outparalog	400
ENSG00000073417	ENSG00000113448	32	-0.38	outparalog	400
ENSG00000073417	ENSG00000115252	33	0.14	outparalog	400
ENSG00000073417	ENSG00000133256	22	-0.36	outparalog	400
ENSG00000073417	ENSG00000205268	32	-0.10	outparalog	400
ENSG00000073417	ENSG00000065989	30	-0.23	outparalog	400
ENSG00000073417	ENSG00000171408	28	-0.31	outparalog	400
ENSG00000073417	ENSG00000105650	30	-0.16	outparalog	400
ENSG00000073417	ENSG00000123360	35	-0.38	outparalog	400
ENSG00000073417	ENSG00000113231	67	0.10	outparalog	400
ENSG00000073417	ENSMUSG00000053965	23	-0.21	outparalog	400
ENSG00000073417	ENSMUSG00000041741	29	-0.13	outparalog	400
ENSG00000073417	ENSG00000112541	22	-0.36	outparalog	400
ENSG00000073417	ENSG00000128655	26	-0.26	outparalog	400
ENSG00000073417	ENSMUSG00000031842	34	-0.30	outparalog	400
ENSG00000073417	ENSG00000184588	29	0.49	outparalog	400
ENSG00000073417	ENSG00000132915	21	-0.17	outparalog	400
ENSG00000073417	ENSMUSG00000004347	34	-0.26	outparalog	400
ENSG00000073417	ENSMUSG00000021684	68	0.47	outparalog	400
ENSG00000073417	ENSG00000186642	27	0.43	outparalog	400
ENSG00000073417	ENSMUSG00000072587	39	-0.17	outparalog	400
ENSG00000073417	ENSMUSG00000029491	22	-0.21	outparalog	400
ENSG00000073417	ENSMUSG00000069094	33	-0.05	outparalog	400
ENSG00000073417	ENSG00000172572	28	-0.40	outparalog	400
ENSG00000073417	ENSMUSG00000022489	34	0.75	outparalog	400
ENSG00000073417	ENSMUSG00000021699	32	-0.15	outparalog	400
ENSG00000184588	ENSMUSG00000028525	97	0.33	ortholog	400
ENSG00000184588	ENSMUSG00000023868	25	-0.44	outparalog	400
ENSG00000184588	ENSMUSG00000024575	27	-0.44	outparalog	400
ENSG00000184588	ENSG00000160191	29	0.04	outparalog	400
ENSG00000184588	ENSMUSG00000075270	30	-0.16	outparalog	400
ENSG00000184588	ENSMUSG00000019990	34	-0.26	outparalog	400
ENSG00000184588	ENSG00000095464	27	0.10	outparalog	400
ENSG00000184588	ENSMUSG00000041119	30	-0.24	outparalog	400
ENSG00000184588	ENSMUSG00000032177	71	0.15	outparalog	400
ENSG00000184588	ENSG00000152270	35	0.30	outparalog	400
ENSG00000184588	ENSMUSG00000030653	28	0.11	outparalog	400
ENSG00000184588	ENSMUSG00000059173	33	-0.29	outparalog	400
ENSG00000184588	ENSG00000154678	32	0.52	outparalog	400
ENSG00000184588	ENSG00000138735	26	0.15	outparalog	400
ENSG00000184588	ENSMUSG00000024992	26	-0.42	outparalog	400
ENSG00000184588	ENSG00000113448	76	0.18	outparalog	400
ENSG00000184588	ENSG00000115252	34	-0.06	outparalog	400
ENSG00000184588	ENSG00000133256	26	0.14	outparalog	400
ENSG00000184588	ENSG00000205268	36	0.32	outparalog	400
ENSG00000184588	ENSG00000065989	72	0.29	outparalog	400
ENSG00000184588	ENSG00000171408	31	0.06	outparalog	400
ENSG00000184588	ENSG00000105650	65	0.31	outparalog	400
ENSG00000184588	ENSG00000123360	32	0.11	outparalog	400
ENSG00000184588	ENSG00000113231	31	-0.01	outparalog	400
ENSG00000184588	ENSMUSG00000053965	28	-0.24	outparalog	400
ENSG00000184588	ENSMUSG00000041741	30	-0.04	outparalog	400
ENSG00000184588	ENSG00000112541	24	0.22	outparalog	400
ENSG00000184588	ENSG00000128655	29	0.43	outparalog	400
ENSG00000184588	ENSMUSG00000031842	63	-0.26	outparalog	400
ENSG00000184588	ENSG00000073417	29	0.49	outparalog	400
ENSG00000184588	ENSG00000132915	27	0.10	outparalog	400
ENSG00000184588	ENSMUSG00000004347	32	-0.13	outparalog	400
ENSG00000184588	ENSMUSG00000021684	31	0.18	outparalog	400
ENSG00000184588	ENSG00000186642	26	0.02	outparalog	400
ENSG00000184588	ENSMUSG00000072587	35	-0.19	outparalog	400
ENSG00000184588	ENSMUSG00000029491	27	-0.25	outparalog	400
ENSG00000184588	ENSMUSG00000069094	34	-0.16	outparalog	400
ENSG00000184588	ENSG00000172572	32	0.12	outparalog	400
ENSG00000184588	ENSMUSG00000022489	32	0.28	outparalog	400
ENSG00000184588	ENSMUSG00000021699	77	-0.12	outparalog	400
ENSG00000184588	ENSMUSG00000025584	30	0.11	outparalog	400
ENSG00000132915	ENSMUSG00000024575	95	0.31	ortholog	400
ENSG00000132915	ENSMUSG00000023868	27	-0.02	outparalog	400
ENSG00000132915	ENSG00000160191	30	0.40	outparalog	400
ENSG00000132915	ENSMUSG00000075270	35	0.23	outparalog	400
ENSG00000132915	ENSMUSG00000019990	29	0.29	outparalog	400
ENSG00000132915	ENSG00000095464	64	0.52	outparalog	400
ENSG00000132915	ENSMUSG00000041119	31	-0.25	outparalog	400
ENSG00000132915	ENSMUSG00000032177	27	0.04	outparalog	400
ENSG00000132915	ENSG00000152270	24	0.37	outparalog	400
ENSG00000132915	ENSMUSG00000028525	27	-0.34	outparalog	400
ENSG00000132915	ENSMUSG00000030653	30	-0.05	outparalog	400
ENSG00000132915	ENSMUSG00000059173	29	0.02	outparalog	400
ENSG00000132915	ENSG00000154678	30	0.49	outparalog	400
ENSG00000132915	ENSG00000138735	35	0.55	outparalog	400
ENSG00000132915	ENSMUSG00000024992	62	0.31	outparalog	400
ENSG00000132915	ENSG00000113448	28	0.61	outparalog	400
ENSG00000132915	ENSG00000115252	28	-0.06	outparalog	400
ENSG00000132915	ENSG00000133256	73	0.58	outparalog	400
ENSG00000132915	ENSG00000205268	28	0.33	outparalog	400
ENSG00000132915	ENSG00000065989	26	0.50	outparalog	400
ENSG00000132915	ENSG00000171408	25	0.37	outparalog	400
ENSG00000132915	ENSG00000105650	28	0.45	outparalog	400
ENSG00000132915	ENSG00000123360	29	0.60	outparalog	400
ENSG00000132915	ENSG00000113231	22	-0.11	outparalog	400
ENSG00000132915	ENSMUSG00000053965	36	0.17	outparalog	400
ENSG00000132915	ENSMUSG00000041741	25	-0.03	outparalog	400
ENSG00000132915	ENSG00000112541	28	0.60	outparalog	400
ENSG00000132915	ENSG00000128655	36	0.43	outparalog	400
ENSG00000132915	ENSMUSG00000031842	27	0.20	outparalog	400
ENSG00000132915	ENSG00000073417	21	-0.17	outparalog	400
ENSG00000132915	ENSG00000184588	27	0.10	outparalog	400
ENSG00000132915	ENSMUSG00000004347	32	0.10	outparalog	400
ENSG00000132915	ENSMUSG00000021684	22	-0.26	outparalog	400
ENSG00000132915	ENSG00000186642	29	0.11	outparalog	400
ENSG00000132915	ENSMUSG00000072587	31	-0.21	outparalog	400
ENSG00000132915	ENSMUSG00000029491	74	0.09	outparalog	400
ENSG00000132915	ENSMUSG00000069094	29	-0.17	outparalog	400
ENSG00000132915	ENSG00000172572	25	0.48	outparalog	400
ENSG00000132915	ENSMUSG00000022489	28	-0.27	outparalog	400
ENSG00000132915	ENSMUSG00000021699	28	0.11	outparalog	400
ENSG00000132915	ENSMUSG00000025584	21	-0.25	outparalog	400
ENSG00000186642	ENSMUSG00000030653	92	0.91	ortholog	400
ENSG00000186642	ENSMUSG00000023868	35	0.38	outparalog	400
ENSG00000186642	ENSMUSG00000024575	29	-0.19	outparalog	400
ENSG00000186642	ENSG00000160191	29	-0.47	outparalog	400
ENSG00000186642	ENSMUSG00000075270	33	-0.24	outparalog	400
ENSG00000186642	ENSMUSG00000019990	29	-0.20	outparalog	400
ENSG00000186642	ENSG00000095464	30	-0.48	outparalog	400
ENSG00000186642	ENSMUSG00000041119	29	0.05	outparalog	400
ENSG00000186642	ENSMUSG00000032177	28	0.48	outparalog	400
ENSG00000186642	ENSG00000152270	27	-0.21	outparalog	400
ENSG00000186642	ENSMUSG00000028525	27	0.25	outparalog	400
ENSG00000186642	ENSMUSG00000059173	31	0.55	outparalog	400
ENSG00000186642	ENSG00000154678	32	-0.32	outparalog	400
ENSG00000186642	ENSG00000138735	32	-0.44	outparalog	400
ENSG00000186642	ENSMUSG00000024992	30	-0.25	outparalog	400
ENSG00000186642	ENSG00000113448	30	-0.44	outparalog	400
ENSG00000186642	ENSG00000115252	31	-0.15	outparalog	400
ENSG00000186642	ENSG00000133256	33	-0.45	outparalog	400
ENSG00000186642	ENSG00000205268	30	-0.37	outparalog	400
ENSG00000186642	ENSG00000065989	29	-0.42	outparalog	400
ENSG00000186642	ENSG00000171408	28	-0.44	outparalog	400
ENSG00000186642	ENSG00000105650	32	-0.13	outparalog	400
ENSG00000186642	ENSG00000123360	28	-0.41	outparalog	400
ENSG00000186642	ENSG00000113231	24	-0.10	outparalog	400
ENSG00000186642	ENSMUSG00000053965	31	-0.09	outparalog	400
ENSG00000186642	ENSMUSG00000041741	26	0.04	outparalog	400
ENSG00000186642	ENSG00000112541	35	-0.40	outparalog	400
ENSG00000186642	ENSG00000128655	32	-0.29	outparalog	400
ENSG00000186642	ENSMUSG00000031842	33	-0.20	outparalog	400
ENSG00000186642	ENSG00000073417	27	0.43	outparalog	400
ENSG00000186642	ENSG00000184588	26	0.02	outparalog	400
ENSG00000186642	ENSG00000132915	29	0.11	outparalog	400
ENSG00000186642	ENSMUSG00000004347	30	-0.14	outparalog	400
ENSG00000186642	ENSMUSG00000021684	26	0.42	outparalog	400
ENSG00000186642	ENSMUSG00000072587	38	-0.15	outparalog	400
ENSG00000186642	ENSMUSG00000029491	33	-0.15	outparalog	400
ENSG00000186642	ENSMUSG00000069094	31	0.12	outparalog	400
ENSG00000186642	ENSG00000172572	24	-0.48	outparalog	400
ENSG00000186642	ENSMUSG00000022489	31	0.72	outparalog	400
ENSG00000186642	ENSMUSG00000021699	31	0.00	outparalog	400
ENSG00000186642	ENSMUSG00000025584	28	-0.15	outparalog	400
ENSG00000172572	ENSMUSG00000041741	84	-0.02	ortholog	400
ENSG00000172572	ENSMUSG00000023868	26	-0.13	outparalog	400
ENSG00000172572	ENSMUSG00000024575	24	0.21	outparalog	400
ENSG00000172572	ENSG00000160191	30	0.71	outparalog	400
ENSG00000172572	ENSMUSG00000075270	23	0.18	outparalog	400
ENSG00000172572	ENSMUSG00000019990	33	0.15	outparalog	400
ENSG00000172572	ENSG00000095464	26	0.93	outparalog	400
ENSG00000172572	ENSMUSG00000041119	31	-0.34	outparalog	400
ENSG00000172572	ENSMUSG00000032177	33	-0.40	outparalog	400
ENSG00000172572	ENSG00000152270	51	0.46	outparalog	400
ENSG00000172572	ENSMUSG00000028525	32	-0.37	outparalog	400
ENSG00000172572	ENSMUSG00000030653	25	-0.43	outparalog	400
ENSG00000172572	ENSMUSG00000059173	36	-0.33	outparalog	400
ENSG00000172572	ENSG00000154678	33	0.63	outparalog	400
ENSG00000172572	ENSG00000138735	24	0.87	outparalog	400
ENSG00000172572	ENSMUSG00000024992	28	0.30	outparalog	400
ENSG00000172572	ENSG00000113448	34	0.94	outparalog	400
ENSG00000172572	ENSG00000115252	35	0.01	outparalog	400
ENSG00000172572	ENSG00000133256	28	0.92	outparalog	400
ENSG00000172572	ENSG00000205268	35	0.54	outparalog	400
ENSG00000172572	ENSG00000065989	32	0.84	outparalog	400
ENSG00000172572	ENSG00000171408	33	0.82	outparalog	400
ENSG00000172572	ENSG00000105650	28	0.32	outparalog	400
ENSG00000172572	ENSG00000123360	36	0.92	outparalog	400
ENSG00000172572	ENSG00000113231	28	-0.17	outparalog	400
ENSG00000172572	ENSMUSG00000053965	25	0.20	outparalog	400
ENSG00000172572	ENSG00000112541	25	0.81	outparalog	400
ENSG00000172572	ENSG00000128655	23	0.60	outparalog	400
ENSG00000172572	ENSMUSG00000031842	34	0.21	outparalog	400
ENSG00000172572	ENSG00000073417	28	-0.40	outparalog	400
ENSG00000172572	ENSG00000184588	32	0.12	outparalog	400
ENSG00000172572	ENSG00000132915	25	0.48	outparalog	400
ENSG00000172572	ENSMUSG00000004347	37	-0.12	outparalog	400
ENSG00000172572	ENSMUSG00000021684	30	-0.26	outparalog	400
ENSG00000172572	ENSG00000186642	24	-0.48	outparalog	400
ENSG00000172572	ENSMUSG00000072587	42	-0.24	outparalog	400
ENSG00000172572	ENSMUSG00000029491	27	0.07	outparalog	400
ENSG00000172572	ENSMUSG00000069094	35	0.00	outparalog	400
ENSG00000172572	ENSMUSG00000022489	36	-0.52	outparalog	400
ENSG00000172572	ENSMUSG00000021699	32	0.22	outparalog	400
ENSG00000172572	ENSMUSG00000025584	28	-0.12	outparalog	400
ENSMUSG00000072587	ENSMUSG00000023868	32	0.29	outparalog	400
ENSMUSG00000072587	ENSMUSG00000024575	33	0.37	outparalog	400
ENSMUSG00000072587	ENSG00000160191	33	-0.17	outparalog	400
ENSMUSG00000072587	ENSMUSG00000075270	39	0.42	outparalog	400
ENSMUSG00000072587	ENSMUSG00000019990	31	0.51	outparalog	400
ENSMUSG00000072587	ENSG00000095464	37	-0.26	outparalog	400
ENSMUSG00000072587	ENSMUSG00000041119	32	0.47	outparalog	400
ENSMUSG00000072587	ENSMUSG00000032177	40	0.02	outparalog	400
ENSMUSG00000072587	ENSG00000152270	36	-0.01	outparalog	400
ENSMUSG00000072587	ENSMUSG00000028525	37	0.06	outparalog	400
ENSMUSG00000072587	ENSMUSG00000030653	32	-0.14	outparalog	400
ENSMUSG00000072587	ENSMUSG00000059173	27	0.24	outparalog	400
ENSMUSG00000072587	ENSG00000154678	39	-0.25	outparalog	400
ENSMUSG00000072587	ENSG00000138735	32	-0.18	outparalog	400
ENSMUSG00000072587	ENSMUSG00000024992	39	0.36	outparalog	400
ENSMUSG00000072587	ENSG00000113448	33	-0.21	outparalog	400
ENSMUSG00000072587	ENSG00000115252	27	0.11	outparalog	400
ENSMUSG00000072587	ENSG00000133256	36	-0.23	outparalog	400
ENSMUSG00000072587	ENSG00000205268	36	-0.35	outparalog	400
ENSMUSG00000072587	ENSG00000065989	43	-0.24	outparalog	400
ENSMUSG00000072587	ENSG00000171408	34	-0.24	outparalog	400
ENSMUSG00000072587	ENSG00000105650	39	0.07	outparalog	400
ENSMUSG00000072587	ENSG00000123360	29	-0.29	outparalog	400
ENSMUSG00000072587	ENSG00000113231	44	0.05	outparalog	400
ENSMUSG00000072587	ENSMUSG00000053965	37	0.43	outparalog	400
ENSMUSG00000072587	ENSMUSG00000041741	44	-0.00	outparalog	400
ENSMUSG00000072587	ENSG00000112541	31	-0.10	outparalog	400
ENSMUSG00000072587	ENSG00000128655	38	0.04	outparalog	400
ENSMUSG00000072587	ENSMUSG00000031842	37	0.40	outparalog	400
ENSMUSG00000072587	ENSG00000073417	39	-0.17	outparalog	400
ENSMUSG00000072587	ENSG00000184588	35	-0.19	outparalog	400
ENSMUSG00000072587	ENSG00000132915	31	-0.21	outparalog	400
ENSMUSG00000072587	ENSMUSG00000004347	41	0.71	outparalog	400
ENSMUSG00000072587	ENSMUSG00000021684	41	0.04	outparalog	400
ENSMUSG00000072587	ENSG00000186642	38	-0.15	outparalog	400
ENSMUSG00000072587	ENSMUSG00000029491	32	0.47	outparalog	400
ENSMUSG00000072587	ENSMUSG00000069094	29	-0.27	outparalog	400
ENSMUSG00000072587	ENSG00000172572	42	-0.24	outparalog	400
ENSMUSG00000072587	ENSMUSG00000022489	25	-0.11	outparalog	400
ENSMUSG00000072587	ENSMUSG00000021699	25	0.20	outparalog	400
ENSMUSG00000072587	ENSMUSG00000025584	41	-0.30	outparalog	400
ENSMUSG00000053965	ENSG00000138735	94	0.26	ortholog	400
ENSMUSG00000053965	ENSMUSG00000023868	32	0.65	outparalog	400
ENSMUSG00000053965	ENSMUSG00000024575	35	0.74	outparalog	400
ENSMUSG00000053965	ENSG00000160191	29	0.13	outparalog	400
ENSMUSG00000053965	ENSMUSG00000075270	42	0.79	outparalog	400
ENSMUSG00000053965	ENSMUSG00000019990	33	0.82	outparalog	400
ENSMUSG00000053965	ENSG00000095464	36	0.25	outparalog	400
ENSMUSG00000053965	ENSMUSG00000041119	33	0.11	outparalog	400
ENSMUSG00000053965	ENSMUSG00000032177	30	-0.00	outparalog	400
ENSMUSG00000053965	ENSG00000152270	23	-0.03	outparalog	400
ENSMUSG00000053965	ENSMUSG00000028525	28	-0.23	outparalog	400
ENSMUSG00000053965	ENSMUSG00000030653	31	-0.10	outparalog	400
ENSMUSG00000053965	ENSMUSG00000059173	29	0.41	outparalog	400
ENSMUSG00000053965	ENSG00000154678	31	-0.09	outparalog	400
ENSMUSG00000053965	ENSMUSG00000024992	35	0.79	outparalog	400
ENSMUSG00000053965	ENSG00000113448	28	0.22	outparalog	400
ENSMUSG00000053965	ENSG00000115252	29	0.28	outparalog	400
ENSMUSG00000053965	ENSG00000133256	37	0.27	outparalog	400
ENSMUSG00000053965	ENSG00000205268	30	-0.10	outparalog	400
ENSMUSG00000053965	ENSG00000065989	26	0.12	outparalog	400
ENSMUSG00000053965	ENSG00000171408	29	0.06	outparalog	400
ENSMUSG00000053965	ENSG00000105650	28	0.04	outparalog	400
ENSMUSG00000053965	ENSG00000123360	29	0.22	outparalog	400
ENSMUSG00000053965	ENSG00000113231	23	0.28	outparalog	400
ENSMUSG00000053965	ENSMUSG00000041741	25	0.05	outparalog	400
ENSMUSG00000053965	ENSG00000112541	31	0.31	outparalog	400
ENSMUSG00000053965	ENSG00000128655	42	0.21	outparalog	400
ENSMUSG00000053965	ENSMUSG00000031842	28	0.68	outparalog	400
ENSMUSG00000053965	ENSG00000073417	23	-0.21	outparalog	400
ENSMUSG00000053965	ENSG00000184588	28	-0.24	outparalog	400
ENSMUSG00000053965	ENSG00000132915	36	0.17	outparalog	400
ENSMUSG00000053965	ENSMUSG00000004347	30	0.43	outparalog	400
ENSMUSG00000053965	ENSMUSG00000021684	24	0.07	outparalog	400
ENSMUSG00000053965	ENSG00000186642	31	-0.09	outparalog	400
ENSMUSG00000053965	ENSMUSG00000072587	37	0.43	outparalog	400
ENSMUSG00000053965	ENSMUSG00000029491	36	0.81	outparalog	400
ENSMUSG00000053965	ENSMUSG00000069094	30	-0.11	outparalog	400
ENSMUSG00000053965	ENSG00000172572	25	0.20	outparalog	400
ENSMUSG00000053965	ENSMUSG00000022489	29	-0.10	outparalog	400
ENSMUSG00000053965	ENSMUSG00000021699	28	0.65	outparalog	400
ENSMUSG00000053965	ENSMUSG00000025584	24	-0.18	outparalog	400
ENSMUSG00000021699	ENSG00000113448	96	0.16	ortholog	400
ENSMUSG00000021699	ENSMUSG00000023868	27	0.39	outparalog	400
ENSMUSG00000021699	ENSMUSG00000024575	27	0.41	outparalog	400
ENSMUSG00000021699	ENSG00000160191	27	0.12	outparalog	400
ENSMUSG00000021699	ENSMUSG00000075270	30	0.41	outparalog	400
ENSMUSG00000021699	ENSMUSG00000019990	36	0.34	outparalog	400
ENSMUSG00000021699	ENSG00000095464	30	0.21	outparalog	400
ENSMUSG00000021699	ENSMUSG00000041119	29	0.13	outparalog	400
ENSMUSG00000021699	ENSMUSG00000032177	73	0.01	outparalog	400
ENSMUSG00000021699	ENSG00000152270	34	-0.19	outparalog	400
ENSMUSG00000021699	ENSMUSG00000028525	77	-0.06	outparalog	400
ENSMUSG00000021699	ENSMUSG00000030653	31	-0.04	outparalog	400
ENSMUSG00000021699	ENSMUSG00000059173	33	0.15	outparalog	400
ENSMUSG00000021699	ENSG00000154678	32	-0.08	outparalog	400
ENSMUSG00000021699	ENSG00000138735	29	0.17	outparalog	400
ENSMUSG00000021699	ENSMUSG00000024992	30	0.46	outparalog	400
ENSMUSG00000021699	ENSG00000115252	34	0.09	outparalog	400
ENSMUSG00000021699	ENSG00000133256	29	0.23	outparalog	400
ENSMUSG00000021699	ENSG00000205268	33	-0.04	outparalog	400
ENSMUSG00000021699	ENSG00000065989	74	0.09	outparalog	400
ENSMUSG00000021699	ENSG00000171408	30	0.15	outparalog	400
ENSMUSG00000021699	ENSG00000105650	74	-0.11	outparalog	400
ENSMUSG00000021699	ENSG00000123360	34	0.16	outparalog	400
ENSMUSG00000021699	ENSG00000113231	31	0.22	outparalog	400
ENSMUSG00000021699	ENSMUSG00000053965	28	0.65	outparalog	400
ENSMUSG00000021699	ENSMUSG00000041741	32	0.18	outparalog	400
ENSMUSG00000021699	ENSG00000112541	28	0.16	outparalog	400
ENSMUSG00000021699	ENSG00000128655	30	0.18	outparalog	400
ENSMUSG00000021699	ENSMUSG00000031842	71	0.49	outparalog	400
ENSMUSG00000021699	ENSG00000073417	32	-0.15	outparalog	400
ENSMUSG00000021699	ENSG00000184588	77	-0.12	outparalog	400
ENSMUSG00000021699	ENSG00000132915	28	0.11	outparalog	400
ENSMUSG00000021699	ENSMUSG00000004347	33	0.35	outparalog	400
ENSMUSG00000021699	ENSMUSG00000021684	29	0.30	outparalog	400
ENSMUSG00000021699	ENSG00000186642	31	0.00	outparalog	400
ENSMUSG00000021699	ENSMUSG00000072587	25	0.20	outparalog	400
ENSMUSG00000021699	ENSMUSG00000029491	29	0.36	outparalog	400
ENSMUSG00000021699	ENSMUSG00000069094	32	-0.12	outparalog	400
ENSMUSG00000021699	ENSG00000172572	32	0.22	outparalog	400
ENSMUSG00000021699	ENSMUSG00000022489	33	0.04	outparalog	400
ENSMUSG00000021699	ENSMUSG00000025584	31	-0.34	outparalog	400
ENSMUSG00000023868	ENSG00000112541	93	-0.06	ortholog	400
ENSMUSG00000023868	ENSMUSG00000024575	28	0.58	outparalog	400
ENSMUSG00000023868	ENSG00000160191	27	-0.18	outparalog	400
ENSMUSG00000023868	ENSMUSG00000075270	33	0.38	outparalog	400
ENSMUSG00000023868	ENSMUSG00000019990	28	0.53	outparalog	400
ENSMUSG00000023868	ENSG00000095464	29	-0.11	outparalog	400
ENSMUSG00000023868	ENSMUSG00000041119	28	0.21	outparalog	400
ENSMUSG00000023868	ENSMUSG00000032177	24	0.12	outparalog	400
ENSMUSG00000023868	ENSG00000152270	24	-0.17	outparalog	400
ENSMUSG00000023868	ENSMUSG00000028525	25	-0.26	outparalog	400
ENSMUSG00000023868	ENSMUSG00000030653	32	0.32	outparalog	400
ENSMUSG00000023868	ENSMUSG00000059173	28	0.73	outparalog	400
ENSMUSG00000023868	ENSG00000154678	29	-0.44	outparalog	400
ENSMUSG00000023868	ENSG00000138735	33	-0.06	outparalog	400
ENSMUSG00000023868	ENSMUSG00000024992	28	0.62	outparalog	400
ENSMUSG00000023868	ENSG00000113448	26	-0.16	outparalog	400
ENSMUSG00000023868	ENSG00000115252	29	-0.03	outparalog	400
ENSMUSG00000023868	ENSG00000133256	29	-0.10	outparalog	400
ENSMUSG00000023868	ENSG00000205268	30	-0.37	outparalog	400
ENSMUSG00000023868	ENSG00000065989	24	-0.24	outparalog	400
ENSMUSG00000023868	ENSG00000171408	26	-0.31	outparalog	400
ENSMUSG00000023868	ENSG00000105650	27	-0.22	outparalog	400
ENSMUSG00000023868	ENSG00000123360	28	-0.11	outparalog	400
ENSMUSG00000023868	ENSG00000113231	23	0.14	outparalog	400
ENSMUSG00000023868	ENSMUSG00000053965	32	0.65	outparalog	400
ENSMUSG00000023868	ENSMUSG00000041741	26	-0.03	outparalog	400
ENSMUSG00000023868	ENSG00000128655	33	-0.10	outparalog	400
ENSMUSG00000023868	ENSMUSG00000031842	27	0.41	outparalog	400
ENSMUSG00000023868	ENSG00000073417	22	-0.16	outparalog	400
ENSMUSG00000023868	ENSG00000184588	25	-0.44	outparalog	400
ENSMUSG00000023868	ENSG00000132915	27	-0.02	outparalog	400
ENSMUSG00000023868	ENSMUSG00000004347	30	0.25	outparalog	400
ENSMUSG00000023868	ENSMUSG00000021684	24	0.20	outparalog	400
ENSMUSG00000023868	ENSG00000186642	35	0.38	outparalog	400
ENSMUSG00000023868	ENSMUSG00000072587	32	0.29	outparalog	400
ENSMUSG00000023868	ENSMUSG00000029491	29	0.65	outparalog	400
ENSMUSG00000023868	ENSMUSG00000069094	28	0.08	outparalog	400
ENSMUSG00000023868	ENSG00000172572	26	-0.13	outparalog	400
ENSMUSG00000023868	ENSMUSG00000022489	29	0.14	outparalog	400
ENSMUSG00000023868	ENSMUSG00000021699	27	0.39	outparalog	400
ENSMUSG00000023868	ENSMUSG00000025584	24	-0.11	outparalog	400
ENSMUSG00000024575	ENSG00000132915	95	0.31	ortholog	400
ENSMUSG00000024575	ENSMUSG00000023868	28	0.58	outparalog	400
ENSMUSG00000024575	ENSG00000160191	30	0.19	outparalog	400
ENSMUSG00000024575	ENSMUSG00000075270	34	0.74	outparalog	400
ENSMUSG00000024575	ENSMUSG00000019990	28	0.86	outparalog	400
ENSMUSG00000024575	ENSG00000095464	64	0.30	outparalog	400
ENSMUSG00000024575	ENSMUSG00000041119	30	0.14	outparalog	400
ENSMUSG00000024575	ENSMUSG00000032177	26	0.01	outparalog	400
ENSMUSG00000024575	ENSG00000152270	24	0.02	outparalog	400
ENSMUSG00000024575	ENSMUSG00000028525	27	-0.42	outparalog	400
ENSMUSG00000024575	ENSMUSG00000030653	29	-0.27	outparalog	400
ENSMUSG00000024575	ENSMUSG00000059173	28	0.45	outparalog	400
ENSMUSG00000024575	ENSG00000154678	30	-0.10	outparalog	400
ENSMUSG00000024575	ENSG00000138735	34	0.35	outparalog	400
ENSMUSG00000024575	ENSMUSG00000024992	62	0.90	outparalog	400
ENSMUSG00000024575	ENSG00000113448	28	0.23	outparalog	400
ENSMUSG00000024575	ENSG00000115252	29	0.10	outparalog	400
ENSMUSG00000024575	ENSG00000133256	73	0.31	outparalog	400
ENSMUSG00000024575	ENSG00000205268	30	-0.08	outparalog	400
ENSMUSG00000024575	ENSG00000065989	27	0.09	outparalog	400
ENSMUSG00000024575	ENSG00000171408	24	0.14	outparalog	400
ENSMUSG00000024575	ENSG00000105650	28	-0.09	outparalog	400
ENSMUSG00000024575	ENSG00000123360	28	0.27	outparalog	400
ENSMUSG00000024575	ENSG00000113231	22	0.06	outparalog	400
ENSMUSG00000024575	ENSMUSG00000053965	35	0.74	outparalog	400
ENSMUSG00000024575	ENSMUSG00000041741	24	-0.20	outparalog	400
ENSMUSG00000024575	ENSG00000112541	28	0.32	outparalog	400
ENSMUSG00000024575	ENSG00000128655	35	0.15	outparalog	400
ENSMUSG00000024575	ENSMUSG00000031842	26	0.77	outparalog	400
ENSMUSG00000024575	ENSG00000073417	24	-0.37	outparalog	400
ENSMUSG00000024575	ENSG00000184588	27	-0.44	outparalog	400
ENSMUSG00000024575	ENSMUSG00000004347	33	0.48	outparalog	400
ENSMUSG00000024575	ENSMUSG00000021684	23	-0.25	outparalog	400
ENSMUSG00000024575	ENSG00000186642	29	-0.19	outparalog	400
ENSMUSG00000024575	ENSMUSG00000072587	33	0.37	outparalog	400
ENSMUSG00000024575	ENSMUSG00000029491	75	0.86	outparalog	400
ENSMUSG00000024575	ENSMUSG00000069094	29	-0.02	outparalog	400
ENSMUSG00000024575	ENSG00000172572	24	0.21	outparalog	400
ENSMUSG00000024575	ENSMUSG00000022489	29	-0.29	outparalog	400
ENSMUSG00000024575	ENSMUSG00000021699	27	0.41	outparalog	400
ENSMUSG00000024575	ENSMUSG00000025584	22	-0.20	outparalog	400
ENSMUSG00000075270	ENSG00000128655	95	0.16	ortholog	400
ENSMUSG00000075270	ENSMUSG00000023868	33	0.38	outparalog	400
ENSMUSG00000075270	ENSMUSG00000024575	34	0.74	outparalog	400
ENSMUSG00000075270	ENSG00000160191	29	0.14	outparalog	400
ENSMUSG00000075270	ENSMUSG00000019990	29	0.88	outparalog	400
ENSMUSG00000075270	ENSG00000095464	37	0.28	outparalog	400
ENSMUSG00000075270	ENSMUSG00000041119	32	0.06	outparalog	400
ENSMUSG00000075270	ENSMUSG00000032177	29	-0.05	outparalog	400
ENSMUSG00000075270	ENSG00000152270	26	-0.01	outparalog	400
ENSMUSG00000075270	ENSMUSG00000028525	30	-0.21	outparalog	400
ENSMUSG00000075270	ENSMUSG00000030653	32	-0.21	outparalog	400
ENSMUSG00000075270	ENSMUSG00000059173	29	0.39	outparalog	400
ENSMUSG00000075270	ENSG00000154678	31	-0.05	outparalog	400
ENSMUSG00000075270	ENSG00000138735	44	0.22	outparalog	400
ENSMUSG00000075270	ENSMUSG00000024992	38	0.78	outparalog	400
ENSMUSG00000075270	ENSG00000113448	30	0.21	outparalog	400
ENSMUSG00000075270	ENSG00000115252	31	0.29	outparalog	400
ENSMUSG00000075270	ENSG00000133256	36	0.30	outparalog	400
ENSMUSG00000075270	ENSG00000205268	32	0.00	outparalog	400
ENSMUSG00000075270	ENSG00000065989	29	0.14	outparalog	400
ENSMUSG00000075270	ENSG00000171408	27	0.18	outparalog	400
ENSMUSG00000075270	ENSG00000105650	30	-0.04	outparalog	400
ENSMUSG00000075270	ENSG00000123360	31	0.23	outparalog	400
ENSMUSG00000075270	ENSG00000113231	23	0.22	outparalog	400
ENSMUSG00000075270	ENSMUSG00000053965	42	0.79	outparalog	400
ENSMUSG00000075270	ENSMUSG00000041741	26	-0.09	outparalog	400
ENSMUSG00000075270	ENSG00000112541	31	0.29	outparalog	400
ENSMUSG00000075270	ENSMUSG00000031842	31	0.72	outparalog	400
ENSMUSG00000075270	ENSG00000073417	26	-0.06	outparalog	400
ENSMUSG00000075270	ENSG00000184588	30	-0.16	outparalog	400
ENSMUSG00000075270	ENSG00000132915	35	0.23	outparalog	400
ENSMUSG00000075270	ENSMUSG00000004347	24	0.32	outparalog	400
ENSMUSG00000075270	ENSMUSG00000021684	26	-0.04	outparalog	400
ENSMUSG00000075270	ENSG00000186642	32	-0.24	outparalog	400
ENSMUSG00000075270	ENSMUSG00000072587	39	0.42	outparalog	400
ENSMUSG00000075270	ENSMUSG00000029491	36	0.77	outparalog	400
ENSMUSG00000075270	ENSMUSG00000069094	31	-0.22	outparalog	400
ENSMUSG00000075270	ENSG00000172572	23	0.18	outparalog	400
ENSMUSG00000075270	ENSMUSG00000022489	31	-0.05	outparalog	400
ENSMUSG00000075270	ENSMUSG00000021699	29	0.41	outparalog	400
ENSMUSG00000075270	ENSMUSG00000025584	24	-0.22	outparalog	400
ENSMUSG00000019990	ENSG00000171408	90	0.04	ortholog	400
ENSMUSG00000019990	ENSMUSG00000023868	28	0.53	outparalog	400
ENSMUSG00000019990	ENSMUSG00000024575	28	0.86	outparalog	400
ENSMUSG00000019990	ENSG00000160191	29	0.10	outparalog	400
ENSMUSG00000019990	ENSMUSG00000075270	29	0.88	outparalog	400
ENSMUSG00000019990	ENSG00000095464	32	0.24	outparalog	400
ENSMUSG00000019990	ENSMUSG00000041119	29	0.07	outparalog	400
ENSMUSG00000019990	ENSMUSG00000032177	36	-0.10	outparalog	400
ENSMUSG00000019990	ENSG00000152270	34	0.12	outparalog	400
ENSMUSG00000019990	ENSMUSG00000028525	35	-0.37	outparalog	400
ENSMUSG00000019990	ENSMUSG00000030653	30	-0.22	outparalog	400
ENSMUSG00000019990	ENSMUSG00000059173	31	0.49	outparalog	400
ENSMUSG00000019990	ENSG00000154678	31	-0.01	outparalog	400
ENSMUSG00000019990	ENSG00000138735	35	0.28	outparalog	400
ENSMUSG00000019990	ENSMUSG00000024992	31	0.89	outparalog	400
ENSMUSG00000019990	ENSG00000113448	35	0.24	outparalog	400
ENSMUSG00000019990	ENSG00000115252	32	0.30	outparalog	400
ENSMUSG00000019990	ENSG00000133256	30	0.27	outparalog	400
ENSMUSG00000019990	ENSG00000205268	60	-0.02	outparalog	400
ENSMUSG00000019990	ENSG00000065989	36	0.15	outparalog	400
ENSMUSG00000019990	ENSG00000105650	34	0.11	outparalog	400
ENSMUSG00000019990	ENSG00000123360	31	0.22	outparalog	400
ENSMUSG00000019990	ENSG00000113231	32	0.25	outparalog	400
ENSMUSG00000019990	ENSMUSG00000053965	33	0.82	outparalog	400
ENSMUSG00000019990	ENSMUSG00000041741	35	-0.12	outparalog	400
ENSMUSG00000019990	ENSG00000112541	27	0.38	outparalog	400
ENSMUSG00000019990	ENSG00000128655	33	0.15	outparalog	400
ENSMUSG00000019990	ENSMUSG00000031842	34	0.80	outparalog	400
ENSMUSG00000019990	ENSG00000073417	32	-0.22	outparalog	400
ENSMUSG00000019990	ENSG00000184588	34	-0.26	outparalog	400
ENSMUSG00000019990	ENSG00000132915	29	0.29	outparalog	400
ENSMUSG00000019990	ENSMUSG00000004347	30	0.42	outparalog	400
ENSMUSG00000019990	ENSMUSG00000021684	31	-0.16	outparalog	400
ENSMUSG00000019990	ENSG00000186642	29	-0.20	outparalog	400
ENSMUSG00000019990	ENSMUSG00000072587	31	0.51	outparalog	400
ENSMUSG00000019990	ENSMUSG00000029491	30	0.89	outparalog	400
ENSMUSG00000019990	ENSMUSG00000069094	61	-0.21	outparalog	400
ENSMUSG00000019990	ENSG00000172572	33	0.15	outparalog	400
ENSMUSG00000019990	ENSMUSG00000022489	31	-0.26	outparalog	400
ENSMUSG00000019990	ENSMUSG00000021699	36	0.34	outparalog	400
ENSMUSG00000019990	ENSMUSG00000025584	32	-0.26	outparalog	400
ENSMUSG00000041119	ENSG00000160191	93	0.11	ortholog	400
ENSMUSG00000041119	ENSMUSG00000023868	28	0.21	outparalog	400
ENSMUSG00000041119	ENSMUSG00000024575	30	0.14	outparalog	400
ENSMUSG00000041119	ENSMUSG00000075270	32	0.06	outparalog	400
ENSMUSG00000041119	ENSMUSG00000019990	29	0.07	outparalog	400
ENSMUSG00000041119	ENSG00000095464	28	-0.30	outparalog	400
ENSMUSG00000041119	ENSMUSG00000032177	32	0.24	outparalog	400
ENSMUSG00000041119	ENSG00000152270	32	-0.32	outparalog	400
ENSMUSG00000041119	ENSMUSG00000028525	30	0.34	outparalog	400
ENSMUSG00000041119	ENSMUSG00000030653	30	-0.06	outparalog	400
ENSMUSG00000041119	ENSMUSG00000059173	28	0.28	outparalog	400
ENSMUSG00000041119	ENSG00000154678	29	-0.34	outparalog	400
ENSMUSG00000041119	ENSG00000138735	32	-0.24	outparalog	400
ENSMUSG00000041119	ENSMUSG00000024992	28	0.16	outparalog	400
ENSMUSG00000041119	ENSG00000113448	29	-0.33	outparalog	400
ENSMUSG00000041119	ENSG00000115252	27	-0.32	outparalog	400
ENSMUSG00000041119	ENSG00000133256	28	-0.21	outparalog	400
ENSMUSG00000041119	ENSG00000205268	29	-0.41	outparalog	400
ENSMUSG00000041119	ENSG00000065989	30	-0.25	outparalog	400
ENSMUSG00000041119	ENSG00000171408	27	-0.29	outparalog	400
ENSMUSG00000041119	ENSG00000105650	29	-0.04	outparalog	400
ENSMUSG00000041119	ENSG00000123360	26	-0.38	outparalog	400
ENSMUSG00000041119	ENSG00000113231	32	-0.12	outparalog	400
ENSMUSG00000041119	ENSMUSG00000053965	33	0.11	outparalog	400
ENSMUSG00000041119	ENSMUSG00000041741	31	0.32	outparalog	400
ENSMUSG00000041119	ENSG00000112541	28	-0.24	outparalog	400
ENSMUSG00000041119	ENSG00000128655	30	-0.11	outparalog	400
ENSMUSG00000041119	ENSMUSG00000031842	28	0.17	outparalog	400
ENSMUSG00000041119	ENSG00000073417	32	-0.13	outparalog	400
ENSMUSG00000041119	ENSG00000184588	30	-0.24	outparalog	400
ENSMUSG00000041119	ENSG00000132915	31	-0.25	outparalog	400
ENSMUSG00000041119	ENSMUSG00000004347	27	0.31	outparalog	400
ENSMUSG00000041119	ENSMUSG00000021684	32	0.23	outparalog	400
ENSMUSG00000041119	ENSG00000186642	29	0.05	outparalog	400
ENSMUSG00000041119	ENSMUSG00000072587	32	0.47	outparalog	400
ENSMUSG00000041119	ENSMUSG00000029491	29	0.21	outparalog	400
ENSMUSG00000041119	ENSMUSG00000069094	28	-0.20	outparalog	400
ENSMUSG00000041119	ENSG00000172572	31	-0.34	outparalog	400
ENSMUSG00000041119	ENSMUSG00000022489	28	0.06	outparalog	400
ENSMUSG00000041119	ENSMUSG00000021699	29	0.13	outparalog	400
ENSMUSG00000041119	ENSMUSG00000025584	35	-0.22	outparalog	400
ENSMUSG00000032177	ENSG00000065989	86	-0.52	ortholog	400
ENSMUSG00000032177	ENSMUSG00000023868	24	0.12	outparalog	400
ENSMUSG00000032177	ENSMUSG00000024575	26	0.01	outparalog	400
ENSMUSG00000032177	ENSG00000160191	31	-0.32	outparalog	400
ENSMUSG00000032177	ENSMUSG00000075270	29	-0.05	outparalog	400
ENSMUSG00000032177	ENSMUSG00000019990	36	-0.10	outparalog	400
ENSMUSG00000032177	ENSG00000095464	29	-0.52	outparalog	400
ENSMUSG00000032177	ENSMUSG00000041119	32	0.24	outparalog	400
ENSMUSG00000032177	ENSG00000152270	34	0.11	outparalog	400
ENSMUSG00000032177	ENSMUSG00000028525	71	0.12	outparalog	400
ENSMUSG00000032177	ENSMUSG00000030653	28	0.38	outparalog	400
ENSMUSG00000032177	ENSMUSG00000059173	35	0.18	outparalog	400
ENSMUSG00000032177	ENSG00000154678	29	-0.20	outparalog	400
ENSMUSG00000032177	ENSG00000138735	30	-0.30	outparalog	400
ENSMUSG00000032177	ENSMUSG00000024992	25	-0.12	outparalog	400
ENSMUSG00000032177	ENSG00000113448	72	-0.42	outparalog	400
ENSMUSG00000032177	ENSG00000115252	35	0.11	outparalog	400
ENSMUSG00000032177	ENSG00000133256	27	-0.46	outparalog	400
ENSMUSG00000032177	ENSG00000205268	35	-0.61	outparalog	400
ENSMUSG00000032177	ENSG00000171408	32	-0.22	outparalog	400
ENSMUSG00000032177	ENSG00000105650	71	0.06	outparalog	400
ENSMUSG00000032177	ENSG00000123360	36	-0.41	outparalog	400
ENSMUSG00000032177	ENSG00000113231	31	-0.17	outparalog	400
ENSMUSG00000032177	ENSMUSG00000053965	30	-0.00	outparalog	400
ENSMUSG00000032177	ENSMUSG00000041741	34	-0.09	outparalog	400
ENSMUSG00000032177	ENSG00000112541	25	-0.36	outparalog	400
ENSMUSG00000032177	ENSG00000128655	29	-0.09	outparalog	400
ENSMUSG00000032177	ENSMUSG00000031842	66	0.05	outparalog	400
ENSMUSG00000032177	ENSG00000073417	32	0.26	outparalog	400
ENSMUSG00000032177	ENSG00000184588	71	0.15	outparalog	400
ENSMUSG00000032177	ENSG00000132915	27	0.04	outparalog	400
ENSMUSG00000032177	ENSMUSG00000004347	31	0.33	outparalog	400
ENSMUSG00000032177	ENSMUSG00000021684	30	0.22	outparalog	400
ENSMUSG00000032177	ENSG00000186642	28	0.48	outparalog	400
ENSMUSG00000032177	ENSMUSG00000072587	40	0.02	outparalog	400
ENSMUSG00000032177	ENSMUSG00000029491	27	-0.11	outparalog	400
ENSMUSG00000032177	ENSMUSG00000069094	36	-0.22	outparalog	400
ENSMUSG00000032177	ENSG00000172572	33	-0.40	outparalog	400
ENSMUSG00000032177	ENSMUSG00000022489	36	0.44	outparalog	400
ENSMUSG00000032177	ENSMUSG00000021699	73	0.01	outparalog	400
ENSMUSG00000032177	ENSMUSG00000025584	30	0.30	outparalog	400
ENSMUSG00000028525	ENSG00000184588	97	0.33	ortholog	400
ENSMUSG00000028525	ENSMUSG00000023868	25	-0.26	outparalog	400
ENSMUSG00000028525	ENSMUSG00000024575	27	-0.42	outparalog	400
ENSMUSG00000028525	ENSG00000160191	30	-0.32	outparalog	400
ENSMUSG00000028525	ENSMUSG00000075270	30	-0.21	outparalog	400
ENSMUSG00000028525	ENSMUSG00000019990	35	-0.37	outparalog	400
ENSMUSG00000028525	ENSG00000095464	27	-0.33	outparalog	400
ENSMUSG00000028525	ENSMUSG00000041119	30	0.34	outparalog	400
ENSMUSG00000028525	ENSMUSG00000032177	71	0.12	outparalog	400
ENSMUSG00000028525	ENSG00000152270	36	-0.31	outparalog	400
ENSMUSG00000028525	ENSMUSG00000030653	29	0.24	outparalog	400
ENSMUSG00000028525	ENSMUSG00000059173	34	-0.12	outparalog	400
ENSMUSG00000028525	ENSG00000154678	33	-0.25	outparalog	400
ENSMUSG00000028525	ENSG00000138735	27	-0.33	outparalog	400
ENSMUSG00000028525	ENSMUSG00000024992	26	-0.49	outparalog	400
ENSMUSG00000028525	ENSG00000113448	77	-0.41	outparalog	400
ENSMUSG00000028525	ENSG00000115252	33	-0.37	outparalog	400
ENSMUSG00000028525	ENSG00000133256	28	-0.31	outparalog	400
ENSMUSG00000028525	ENSG00000205268	34	-0.21	outparalog	400
ENSMUSG00000028525	ENSG00000065989	72	-0.20	outparalog	400
ENSMUSG00000028525	ENSG00000171408	32	-0.40	outparalog	400
ENSMUSG00000028525	ENSG00000105650	66	-0.23	outparalog	400
ENSMUSG00000028525	ENSG00000123360	31	-0.35	outparalog	400
ENSMUSG00000028525	ENSG00000113231	30	-0.31	outparalog	400
ENSMUSG00000028525	ENSMUSG00000053965	28	-0.23	outparalog	400
ENSMUSG00000028525	ENSMUSG00000041741	31	0.51	outparalog	400
ENSMUSG00000028525	ENSG00000112541	23	-0.35	outparalog	400
ENSMUSG00000028525	ENSG00000128655	30	0.04	outparalog	400
ENSMUSG00000028525	ENSMUSG00000031842	64	-0.36	outparalog	400
ENSMUSG00000028525	ENSG00000073417	28	0.29	outparalog	400
ENSMUSG00000028525	ENSG00000132915	27	-0.34	outparalog	400
ENSMUSG00000028525	ENSMUSG00000004347	33	-0.13	outparalog	400
ENSMUSG00000028525	ENSMUSG00000021684	31	0.44	outparalog	400
ENSMUSG00000028525	ENSG00000186642	27	0.25	outparalog	400
ENSMUSG00000028525	ENSMUSG00000072587	37	0.06	outparalog	400
ENSMUSG00000028525	ENSMUSG00000029491	27	-0.23	outparalog	400
ENSMUSG00000028525	ENSMUSG00000069094	33	0.28	outparalog	400
ENSMUSG00000028525	ENSG00000172572	32	-0.37	outparalog	400
ENSMUSG00000028525	ENSMUSG00000022489	32	0.44	outparalog	400
ENSMUSG00000028525	ENSMUSG00000021699	77	-0.06	outparalog	400
ENSMUSG00000028525	ENSMUSG00000025584	31	-0.01	outparalog	400
ENSMUSG00000030653	ENSG00000186642	92	0.91	ortholog	400
ENSMUSG00000030653	ENSMUSG00000023868	32	0.32	outparalog	400
ENSMUSG00000030653	ENSMUSG00000024575	29	-0.27	outparalog	400
ENSMUSG00000030653	ENSG00000160191	31	-0.46	outparalog	400
ENSMUSG00000030653	ENSMUSG00000075270	32	-0.21	outparalog	400
ENSMUSG00000030653	ENSMUSG00000019990	30	-0.22	outparalog	400
ENSMUSG00000030653	ENSG00000095464	29	-0.47	outparalog	400
ENSMUSG00000030653	ENSMUSG00000041119	30	-0.06	outparalog	400
ENSMUSG00000030653	ENSMUSG00000032177	28	0.38	outparalog	400
ENSMUSG00000030653	ENSG00000152270	25	-0.15	outparalog	400
ENSMUSG00000030653	ENSMUSG00000028525	29	0.24	outparalog	400
ENSMUSG00000030653	ENSMUSG00000059173	31	0.52	outparalog	400
ENSMUSG00000030653	ENSG00000154678	32	-0.25	outparalog	400
ENSMUSG00000030653	ENSG00000138735	32	-0.43	outparalog	400
ENSMUSG00000030653	ENSMUSG00000024992	29	-0.33	outparalog	400
ENSMUSG00000030653	ENSG00000113448	29	-0.41	outparalog	400
ENSMUSG00000030653	ENSG00000115252	30	-0.10	outparalog	400
ENSMUSG00000030653	ENSG00000133256	33	-0.44	outparalog	400
ENSMUSG00000030653	ENSG00000205268	30	-0.34	outparalog	400
ENSMUSG00000030653	ENSG00000065989	28	-0.36	outparalog	400
ENSMUSG00000030653	ENSG00000171408	30	-0.39	outparalog	400
ENSMUSG00000030653	ENSG00000105650	31	-0.09	outparalog	400
ENSMUSG00000030653	ENSG00000123360	29	-0.38	outparalog	400
ENSMUSG00000030653	ENSG00000113231	24	0.01	outparalog	400
ENSMUSG00000030653	ENSMUSG00000053965	31	-0.10	outparalog	400
ENSMUSG00000030653	ENSMUSG00000041741	26	-0.08	outparalog	400
ENSMUSG00000030653	ENSG00000112541	34	-0.41	outparalog	400
ENSMUSG00000030653	ENSG00000128655	32	-0.31	outparalog	400
ENSMUSG00000030653	ENSMUSG00000031842	30	-0.26	outparalog	400
ENSMUSG00000030653	ENSG00000073417	27	0.61	outparalog	400
ENSMUSG00000030653	ENSG00000184588	28	0.11	outparalog	400
ENSMUSG00000030653	ENSG00000132915	30	-0.05	outparalog	400
ENSMUSG00000030653	ENSMUSG00000004347	31	-0.26	outparalog	400
ENSMUSG00000030653	ENSMUSG00000021684	27	0.53	outparalog	400
ENSMUSG00000030653	ENSMUSG00000072587	32	-0.14	outparalog	400
ENSMUSG00000030653	ENSMUSG00000029491	32	-0.16	outparalog	400
ENSMUSG00000030653	ENSMUSG00000069094	30	0.22	outparalog	400
ENSMUSG00000030653	ENSG00000172572	25	-0.43	outparalog	400
ENSMUSG00000030653	ENSMUSG00000022489	30	0.77	outparalog	400
ENSMUSG00000030653	ENSMUSG00000021699	31	-0.04	outparalog	400
ENSMUSG00000030653	ENSMUSG00000025584	26	-0.15	outparalog	400
ENSMUSG00000059173	ENSG00000115252	93	0.13	ortholog	400
ENSMUSG00000059173	ENSMUSG00000023868	28	0.73	outparalog	400
ENSMUSG00000059173	ENSMUSG00000024575	28	0.45	outparalog	400
ENSMUSG00000059173	ENSG00000160191	28	-0.18	outparalog	400
ENSMUSG00000059173	ENSMUSG00000075270	29	0.39	outparalog	400
ENSMUSG00000059173	ENSMUSG00000019990	31	0.49	outparalog	400
ENSMUSG00000059173	ENSG00000095464	33	-0.23	outparalog	400
ENSMUSG00000059173	ENSMUSG00000041119	28	0.28	outparalog	400
ENSMUSG00000059173	ENSMUSG00000032177	35	0.18	outparalog	400
ENSMUSG00000059173	ENSG00000152270	36	-0.19	outparalog	400
ENSMUSG00000059173	ENSMUSG00000028525	34	-0.12	outparalog	400
ENSMUSG00000059173	ENSMUSG00000030653	31	0.52	outparalog	400
ENSMUSG00000059173	ENSG00000154678	68	-0.32	outparalog	400
ENSMUSG00000059173	ENSG00000138735	31	-0.18	outparalog	400
ENSMUSG00000059173	ENSMUSG00000024992	33	0.47	outparalog	400
ENSMUSG00000059173	ENSG00000113448	32	-0.26	outparalog	400
ENSMUSG00000059173	ENSG00000133256	31	-0.18	outparalog	400
ENSMUSG00000059173	ENSG00000205268	32	-0.32	outparalog	400
ENSMUSG00000059173	ENSG00000065989	33	-0.24	outparalog	400
ENSMUSG00000059173	ENSG00000171408	31	-0.25	outparalog	400
ENSMUSG00000059173	ENSG00000105650	34	-0.21	outparalog	400
ENSMUSG00000059173	ENSG00000123360	61	-0.26	outparalog	400
ENSMUSG00000059173	ENSG00000113231	32	0.09	outparalog	400
ENSMUSG00000059173	ENSMUSG00000053965	29	0.41	outparalog	400
ENSMUSG00000059173	ENSMUSG00000041741	37	-0.22	outparalog	400
ENSMUSG00000059173	ENSG00000112541	29	-0.12	outparalog	400
ENSMUSG00000059173	ENSG00000128655	30	-0.20	outparalog	400
ENSMUSG00000059173	ENSMUSG00000031842	36	0.36	outparalog	400
ENSMUSG00000059173	ENSG00000073417	34	0.21	outparalog	400
ENSMUSG00000059173	ENSG00000184588	33	-0.29	outparalog	400
ENSMUSG00000059173	ENSG00000132915	29	0.02	outparalog	400
ENSMUSG00000059173	ENSMUSG00000004347	70	0.07	outparalog	400
ENSMUSG00000059173	ENSMUSG00000021684	32	0.24	outparalog	400
ENSMUSG00000059173	ENSG00000186642	31	0.55	outparalog	400
ENSMUSG00000059173	ENSMUSG00000072587	27	0.24	outparalog	400
ENSMUSG00000059173	ENSMUSG00000029491	27	0.57	outparalog	400
ENSMUSG00000059173	ENSMUSG00000069094	31	-0.12	outparalog	400
ENSMUSG00000059173	ENSG00000172572	36	-0.33	outparalog	400
ENSMUSG00000059173	ENSMUSG00000022489	61	0.44	outparalog	400
ENSMUSG00000059173	ENSMUSG00000021699	33	0.15	outparalog	400
ENSMUSG00000059173	ENSMUSG00000025584	33	-0.30	outparalog	400
ENSMUSG00000024992	ENSG00000095464	87	0.38	ortholog	400
ENSMUSG00000024992	ENSMUSG00000023868	28	0.62	outparalog	400
ENSMUSG00000024992	ENSMUSG00000024575	62	0.90	outparalog	400
ENSMUSG00000024992	ENSG00000160191	29	0.30	outparalog	400
ENSMUSG00000024992	ENSMUSG00000075270	38	0.78	outparalog	400
ENSMUSG00000024992	ENSMUSG00000019990	30	0.89	outparalog	400
ENSMUSG00000024992	ENSMUSG00000041119	28	0.16	outparalog	400
ENSMUSG00000024992	ENSMUSG00000032177	25	-0.12	outparalog	400
ENSMUSG00000024992	ENSG00000152270	26	0.11	outparalog	400
ENSMUSG00000024992	ENSMUSG00000028525	26	-0.49	outparalog	400
ENSMUSG00000024992	ENSMUSG00000030653	29	-0.33	outparalog	400
ENSMUSG00000024992	ENSMUSG00000059173	33	0.47	outparalog	400
ENSMUSG00000024992	ENSG00000154678	33	-0.04	outparalog	400
ENSMUSG00000024992	ENSG00000138735	35	0.42	outparalog	400
ENSMUSG00000024992	ENSG00000113448	29	0.34	outparalog	400
ENSMUSG00000024992	ENSG00000115252	31	0.15	outparalog	400
ENSMUSG00000024992	ENSG00000133256	64	0.41	outparalog	400
ENSMUSG00000024992	ENSG00000205268	28	-0.00	outparalog	400
ENSMUSG00000024992	ENSG00000065989	25	0.22	outparalog	400
ENSMUSG00000024992	ENSG00000171408	26	0.21	outparalog	400
ENSMUSG00000024992	ENSG00000105650	28	0.04	outparalog	400
ENSMUSG00000024992	ENSG00000123360	30	0.35	outparalog	400
ENSMUSG00000024992	ENSG00000113231	23	0.14	outparalog	400
ENSMUSG00000024992	ENSMUSG00000053965	35	0.79	outparalog	400
ENSMUSG00000024992	ENSMUSG00000041741	28	-0.14	outparalog	400
ENSMUSG00000024992	ENSG00000112541	28	0.44	outparalog	400
ENSMUSG00000024992	ENSG00000128655	37	0.25	outparalog	400
ENSMUSG00000024992	ENSMUSG00000031842	26	0.83	outparalog	400
ENSMUSG00000024992	ENSG00000073417	25	-0.46	outparalog	400
ENSMUSG00000024992	ENSG00000184588	26	-0.42	outparalog	400
ENSMUSG00000024992	ENSG00000132915	62	0.31	outparalog	400
ENSMUSG00000024992	ENSMUSG00000004347	35	0.40	outparalog	400
ENSMUSG00000024992	ENSMUSG00000021684	24	-0.26	outparalog	400
ENSMUSG00000024992	ENSG00000186642	30	-0.25	outparalog	400
ENSMUSG00000024992	ENSMUSG00000072587	39	0.36	outparalog	400
ENSMUSG00000024992	ENSMUSG00000029491	65	0.86	outparalog	400
ENSMUSG00000024992	ENSMUSG00000069094	26	-0.20	outparalog	400
ENSMUSG00000024992	ENSG00000172572	28	0.30	outparalog	400
ENSMUSG00000024992	ENSMUSG00000022489	30	-0.38	outparalog	400
ENSMUSG00000024992	ENSMUSG00000021699	30	0.46	outparalog	400
ENSMUSG00000024992	ENSMUSG00000025584	22	-0.23	outparalog	400
ENSMUSG00000041741	ENSG00000172572	84	-0.02	ortholog	400
ENSMUSG00000041741	ENSMUSG00000023868	26	-0.03	outparalog	400
ENSMUSG00000041741	ENSMUSG00000024575	24	-0.20	outparalog	400
ENSMUSG00000041741	ENSG00000160191	30	-0.06	outparalog	400
ENSMUSG00000041741	ENSMUSG00000075270	26	-0.09	outparalog	400
ENSMUSG00000041741	ENSMUSG00000019990	35	-0.12	outparalog	400
ENSMUSG00000041741	ENSG00000095464	27	-0.01	outparalog	400
ENSMUSG00000041741	ENSMUSG00000041119	31	0.32	outparalog	400
ENSMUSG00000041741	ENSMUSG00000032177	34	-0.09	outparalog	400
ENSMUSG00000041741	ENSG00000152270	49	-0.29	outparalog	400
ENSMUSG00000041741	ENSMUSG00000028525	31	0.51	outparalog	400
ENSMUSG00000041741	ENSMUSG00000030653	26	-0.08	outparalog	400
ENSMUSG00000041741	ENSMUSG00000059173	37	-0.22	outparalog	400
ENSMUSG00000041741	ENSG00000154678	35	-0.27	outparalog	400
ENSMUSG00000041741	ENSG00000138735	25	-0.13	outparalog	400
ENSMUSG00000041741	ENSMUSG00000024992	28	-0.14	outparalog	400
ENSMUSG00000041741	ENSG00000113448	31	-0.07	outparalog	400
ENSMUSG00000041741	ENSG00000115252	37	-0.27	outparalog	400
ENSMUSG00000041741	ENSG00000133256	27	-0.01	outparalog	400
ENSMUSG00000041741	ENSG00000205268	34	-0.11	outparalog	400
ENSMUSG00000041741	ENSG00000065989	33	-0.01	outparalog	400
ENSMUSG00000041741	ENSG00000171408	32	-0.29	outparalog	400
ENSMUSG00000041741	ENSG00000105650	32	-0.10	outparalog	400
ENSMUSG00000041741	ENSG00000123360	36	-0.04	outparalog	400
ENSMUSG00000041741	ENSG00000113231	26	-0.08	outparalog	400
ENSMUSG00000041741	ENSMUSG00000053965	25	0.05	outparalog	400
ENSMUSG00000041741	ENSG00000112541	25	-0.08	outparalog	400
ENSMUSG00000041741	ENSG00000128655	27	-0.09	outparalog	400
ENSMUSG00000041741	ENSMUSG00000031842	34	-0.23	outparalog	400
ENSMUSG00000041741	ENSG00000073417	29	-0.13	outparalog	400
ENSMUSG00000041741	ENSG00000184588	30	-0.04	outparalog	400
ENSMUSG00000041741	ENSG00000132915	25	-0.03	outparalog	400
ENSMUSG00000041741	ENSMUSG00000004347	37	-0.14	outparalog	400
ENSMUSG00000041741	ENSMUSG00000021684	30	0.45	outparalog	400
ENSMUSG00000041741	ENSG00000186642	26	0.04	outparalog	400
ENSMUSG00000041741	ENSMUSG00000072587	44	-0.00	outparalog	400
ENSMUSG00000041741	ENSMUSG00000029491	26	-0.16	outparalog	400
ENSMUSG00000041741	ENSMUSG00000069094	34	0.16	outparalog	400
ENSMUSG00000041741	ENSMUSG00000022489	38	-0.06	outparalog	400
ENSMUSG00000041741	ENSMUSG00000021699	32	0.18	outparalog	400
ENSMUSG00000041741	ENSMUSG00000025584	27	-0.04	outparalog	400
ENSMUSG00000031842	ENSG00000105650	76	0.18	ortholog	400
ENSMUSG00000031842	ENSMUSG00000023868	27	0.41	outparalog	400
ENSMUSG00000031842	ENSMUSG00000024575	26	0.77	outparalog	400
ENSMUSG00000031842	ENSG00000160191	27	0.18	outparalog	400
ENSMUSG00000031842	ENSMUSG00000075270	32	0.72	outparalog	400
ENSMUSG00000031842	ENSMUSG00000019990	34	0.80	outparalog	400
ENSMUSG00000031842	ENSG00000095464	28	0.23	outparalog	400
ENSMUSG00000031842	ENSMUSG00000041119	28	0.17	outparalog	400
ENSMUSG00000031842	ENSMUSG00000032177	66	0.05	outparalog	400
ENSMUSG00000031842	ENSG00000152270	34	0.14	outparalog	400
ENSMUSG00000031842	ENSMUSG00000028525	64	-0.36	outparalog	400
ENSMUSG00000031842	ENSMUSG00000030653	30	-0.26	outparalog	400
ENSMUSG00000031842	ENSMUSG00000059173	36	0.36	outparalog	400
ENSMUSG00000031842	ENSG00000154678	33	0.07	outparalog	400
ENSMUSG00000031842	ENSG00000138735	27	0.31	outparalog	400
ENSMUSG00000031842	ENSMUSG00000024992	26	0.83	outparalog	400
ENSMUSG00000031842	ENSG00000113448	71	0.27	outparalog	400
ENSMUSG00000031842	ENSG00000115252	35	0.33	outparalog	400
ENSMUSG00000031842	ENSG00000133256	28	0.26	outparalog	400
ENSMUSG00000031842	ENSG00000205268	33	-0.03	outparalog	400
ENSMUSG00000031842	ENSG00000065989	65	0.16	outparalog	400
ENSMUSG00000031842	ENSG00000171408	28	0.19	outparalog	400
ENSMUSG00000031842	ENSG00000123360	35	0.19	outparalog	400
ENSMUSG00000031842	ENSG00000113231	32	0.09	outparalog	400
ENSMUSG00000031842	ENSMUSG00000053965	28	0.68	outparalog	400
ENSMUSG00000031842	ENSMUSG00000041741	34	-0.23	outparalog	400
ENSMUSG00000031842	ENSG00000112541	26	0.41	outparalog	400
ENSMUSG00000031842	ENSG00000128655	32	0.19	outparalog	400
ENSMUSG00000031842	ENSG00000073417	34	-0.30	outparalog	400
ENSMUSG00000031842	ENSG00000184588	63	-0.26	outparalog	400
ENSMUSG00000031842	ENSG00000132915	27	0.20	outparalog	400
ENSMUSG00000031842	ENSMUSG00000004347	35	0.42	outparalog	400
ENSMUSG00000031842	ENSMUSG00000021684	31	-0.31	outparalog	400
ENSMUSG00000031842	ENSG00000186642	33	-0.20	outparalog	400
ENSMUSG00000031842	ENSMUSG00000072587	37	0.40	outparalog	400
ENSMUSG00000031842	ENSMUSG00000029491	28	0.74	outparalog	400
ENSMUSG00000031842	ENSMUSG00000069094	32	-0.39	outparalog	400
ENSMUSG00000031842	ENSG00000172572	34	0.21	outparalog	400
ENSMUSG00000031842	ENSMUSG00000022489	35	-0.23	outparalog	400
ENSMUSG00000031842	ENSMUSG00000021699	71	0.49	outparalog	400
ENSMUSG00000031842	ENSMUSG00000025584	29	-0.26	outparalog	400
ENSMUSG00000004347	ENSG00000154678	91	-0.18	ortholog	400
ENSMUSG00000004347	ENSMUSG00000023868	30	0.25	outparalog	400
ENSMUSG00000004347	ENSMUSG00000024575	33	0.48	outparalog	400
ENSMUSG00000004347	ENSG00000160191	29	-0.16	outparalog	400
ENSMUSG00000004347	ENSMUSG00000075270	24	0.32	outparalog	400
ENSMUSG00000004347	ENSMUSG00000019990	30	0.42	outparalog	400
ENSMUSG00000004347	ENSG00000095464	34	-0.17	outparalog	400
ENSMUSG00000004347	ENSMUSG00000041119	27	0.31	outparalog	400
ENSMUSG00000004347	ENSMUSG00000032177	31	0.33	outparalog	400
ENSMUSG00000004347	ENSG00000152270	36	0.17	outparalog	400
ENSMUSG00000004347	ENSMUSG00000028525	33	-0.13	outparalog	400
ENSMUSG00000004347	ENSMUSG00000030653	31	-0.26	outparalog	400
ENSMUSG00000004347	ENSMUSG00000059173	70	0.07	outparalog	400
ENSMUSG00000004347	ENSG00000138735	31	-0.02	outparalog	400
ENSMUSG00000004347	ENSMUSG00000024992	35	0.40	outparalog	400
ENSMUSG00000004347	ENSG00000113448	33	-0.13	outparalog	400
ENSMUSG00000004347	ENSG00000115252	70	0.16	outparalog	400
ENSMUSG00000004347	ENSG00000133256	31	-0.16	outparalog	400
ENSMUSG00000004347	ENSG00000205268	30	-0.46	outparalog	400
ENSMUSG00000004347	ENSG00000065989	32	-0.27	outparalog	400
ENSMUSG00000004347	ENSG00000171408	31	-0.11	outparalog	400
ENSMUSG00000004347	ENSG00000105650	35	0.07	outparalog	400
ENSMUSG00000004347	ENSG00000123360	62	-0.15	outparalog	400
ENSMUSG00000004347	ENSG00000113231	31	-0.10	outparalog	400
ENSMUSG00000004347	ENSMUSG00000053965	30	0.43	outparalog	400
ENSMUSG00000004347	ENSMUSG00000041741	37	-0.14	outparalog	400
ENSMUSG00000004347	ENSG00000112541	30	-0.04	outparalog	400
ENSMUSG00000004347	ENSG00000128655	34	0.30	outparalog	400
ENSMUSG00000004347	ENSMUSG00000031842	35	0.42	outparalog	400
ENSMUSG00000004347	ENSG00000073417	34	-0.26	outparalog	400
ENSMUSG00000004347	ENSG00000184588	32	-0.13	outparalog	400
ENSMUSG00000004347	ENSG00000132915	32	0.10	outparalog	400
ENSMUSG00000004347	ENSMUSG00000021684	31	-0.16	outparalog	400
ENSMUSG00000004347	ENSG00000186642	30	-0.14	outparalog	400
ENSMUSG00000004347	ENSMUSG00000072587	41	0.71	outparalog	400
ENSMUSG00000004347	ENSMUSG00000029491	31	0.40	outparalog	400
ENSMUSG00000004347	ENSMUSG00000069094	31	-0.32	outparalog	400
ENSMUSG00000004347	ENSG00000172572	37	-0.12	outparalog	400
ENSMUSG00000004347	ENSMUSG00000022489	62	-0.27	outparalog	400
ENSMUSG00000004347	ENSMUSG00000021699	33	0.35	outparalog	400
ENSMUSG00000004347	ENSMUSG00000025584	33	0.07	outparalog	400
ENSMUSG00000021684	ENSG00000113231	96	0.09	ortholog	400
ENSMUSG00000021684	ENSMUSG00000023868	24	0.20	outparalog	400
ENSMUSG00000021684	ENSMUSG00000024575	23	-0.25	outparalog	400
ENSMUSG00000021684	ENSG00000160191	31	-0.28	outparalog	400
ENSMUSG00000021684	ENSMUSG00000075270	26	-0.04	outparalog	400
ENSMUSG00000021684	ENSMUSG00000019990	31	-0.16	outparalog	400
ENSMUSG00000021684	ENSG00000095464	24	-0.26	outparalog	400
ENSMUSG00000021684	ENSMUSG00000041119	32	0.23	outparalog	400
ENSMUSG00000021684	ENSMUSG00000032177	30	0.22	outparalog	400
ENSMUSG00000021684	ENSG00000152270	28	-0.37	outparalog	400
ENSMUSG00000021684	ENSMUSG00000028525	31	0.44	outparalog	400
ENSMUSG00000021684	ENSMUSG00000030653	27	0.53	outparalog	400
ENSMUSG00000021684	ENSMUSG00000059173	32	0.24	outparalog	400
ENSMUSG00000021684	ENSG00000154678	30	-0.29	outparalog	400
ENSMUSG00000021684	ENSG00000138735	24	-0.32	outparalog	400
ENSMUSG00000021684	ENSMUSG00000024992	24	-0.26	outparalog	400
ENSMUSG00000021684	ENSG00000113448	29	-0.33	outparalog	400
ENSMUSG00000021684	ENSG00000115252	29	-0.14	outparalog	400
ENSMUSG00000021684	ENSG00000133256	23	-0.24	outparalog	400
ENSMUSG00000021684	ENSG00000205268	32	-0.40	outparalog	400
ENSMUSG00000021684	ENSG00000065989	28	-0.26	outparalog	400
ENSMUSG00000021684	ENSG00000171408	28	-0.28	outparalog	400
ENSMUSG00000021684	ENSG00000105650	30	-0.27	outparalog	400
ENSMUSG00000021684	ENSG00000123360	32	-0.23	outparalog	400
ENSMUSG00000021684	ENSMUSG00000053965	24	0.07	outparalog	400
ENSMUSG00000021684	ENSMUSG00000041741	30	0.45	outparalog	400
ENSMUSG00000021684	ENSG00000112541	25	-0.36	outparalog	400
ENSMUSG00000021684	ENSG00000128655	25	-0.24	outparalog	400
ENSMUSG00000021684	ENSMUSG00000031842	32	-0.31	outparalog	400
ENSMUSG00000021684	ENSG00000073417	68	0.47	outparalog	400
ENSMUSG00000021684	ENSG00000184588	31	0.18	outparalog	400
ENSMUSG00000021684	ENSG00000132915	22	-0.26	outparalog	400
ENSMUSG00000021684	ENSMUSG00000004347	31	-0.16	outparalog	400
ENSMUSG00000021684	ENSG00000186642	26	0.42	outparalog	400
ENSMUSG00000021684	ENSMUSG00000072587	41	0.04	outparalog	400
ENSMUSG00000021684	ENSMUSG00000029491	23	-0.14	outparalog	400
ENSMUSG00000021684	ENSMUSG00000069094	32	0.06	outparalog	400
ENSMUSG00000021684	ENSG00000172572	30	-0.26	outparalog	400
ENSMUSG00000021684	ENSMUSG00000022489	31	0.56	outparalog	400
ENSMUSG00000021684	ENSMUSG00000021699	29	0.30	outparalog	400
ENSMUSG00000021684	ENSMUSG00000025584	64	-0.07	outparalog	400
ENSMUSG00000029491	ENSG00000133256	93	0.22	ortholog	400
ENSMUSG00000029491	ENSMUSG00000023868	29	0.65	outparalog	400
ENSMUSG00000029491	ENSMUSG00000024575	75	0.86	outparalog	400
ENSMUSG00000029491	ENSG00000160191	30	0.13	outparalog	400
ENSMUSG00000029491	ENSMUSG00000075270	36	0.77	outparalog	400
ENSMUSG00000029491	ENSMUSG00000019990	30	0.89	outparalog	400
ENSMUSG00000029491	ENSG00000095464	66	0.19	outparalog	400
ENSMUSG00000029491	ENSMUSG00000041119	29	0.21	outparalog	400
ENSMUSG00000029491	ENSMUSG00000032177	27	-0.11	outparalog	400
ENSMUSG00000029491	ENSG00000152270	27	0.01	outparalog	400
ENSMUSG00000029491	ENSMUSG00000028525	27	-0.23	outparalog	400
ENSMUSG00000029491	ENSMUSG00000030653	32	-0.16	outparalog	400
ENSMUSG00000029491	ENSMUSG00000059173	27	0.57	outparalog	400
ENSMUSG00000029491	ENSG00000154678	30	-0.12	outparalog	400
ENSMUSG00000029491	ENSG00000138735	35	0.24	outparalog	400
ENSMUSG00000029491	ENSMUSG00000024992	65	0.86	outparalog	400
ENSMUSG00000029491	ENSG00000113448	28	0.13	outparalog	400
ENSMUSG00000029491	ENSG00000115252	29	0.12	outparalog	400
ENSMUSG00000029491	ENSG00000205268	30	-0.07	outparalog	400
ENSMUSG00000029491	ENSG00000065989	27	0.09	outparalog	400
ENSMUSG00000029491	ENSG00000171408	26	-0.04	outparalog	400
ENSMUSG00000029491	ENSG00000105650	31	-0.02	outparalog	400
ENSMUSG00000029491	ENSG00000123360	29	0.13	outparalog	400
ENSMUSG00000029491	ENSG00000113231	26	0.21	outparalog	400
ENSMUSG00000029491	ENSMUSG00000053965	36	0.81	outparalog	400
ENSMUSG00000029491	ENSMUSG00000041741	26	-0.16	outparalog	400
ENSMUSG00000029491	ENSG00000112541	29	0.31	outparalog	400
ENSMUSG00000029491	ENSG00000128655	36	0.23	outparalog	400
ENSMUSG00000029491	ENSMUSG00000031842	28	0.74	outparalog	400
ENSMUSG00000029491	ENSG00000073417	22	-0.21	outparalog	400
ENSMUSG00000029491	ENSG00000184588	27	-0.25	outparalog	400
ENSMUSG00000029491	ENSG00000132915	73	0.09	outparalog	400
ENSMUSG00000029491	ENSMUSG00000004347	31	0.40	outparalog	400
ENSMUSG00000029491	ENSMUSG00000021684	23	-0.14	outparalog	400
ENSMUSG00000029491	ENSG00000186642	33	-0.15	outparalog	400
ENSMUSG00000029491	ENSMUSG00000072587	32	0.47	outparalog	400
ENSMUSG00000029491	ENSMUSG00000069094	28	-0.04	outparalog	400
ENSMUSG00000029491	ENSG00000172572	27	0.07	outparalog	400
ENSMUSG00000029491	ENSMUSG00000022489	28	-0.15	outparalog	400
ENSMUSG00000029491	ENSMUSG00000021699	29	0.36	outparalog	400
ENSMUSG00000029491	ENSMUSG00000025584	26	-0.20	outparalog	400
ENSMUSG00000069094	ENSG00000205268	91	0.06	ortholog	400
ENSMUSG00000069094	ENSMUSG00000023868	28	0.08	outparalog	400
ENSMUSG00000069094	ENSMUSG00000024575	29	-0.02	outparalog	400
ENSMUSG00000069094	ENSG00000160191	29	-0.14	outparalog	400
ENSMUSG00000069094	ENSMUSG00000075270	31	-0.22	outparalog	400
ENSMUSG00000069094	ENSMUSG00000019990	61	-0.21	outparalog	400
ENSMUSG00000069094	ENSG00000095464	29	-0.01	outparalog	400
ENSMUSG00000069094	ENSMUSG00000041119	28	-0.20	outparalog	400
ENSMUSG00000069094	ENSMUSG00000032177	36	-0.22	outparalog	400
ENSMUSG00000069094	ENSG00000152270	35	-0.14	outparalog	400
ENSMUSG00000069094	ENSMUSG00000028525	33	0.28	outparalog	400
ENSMUSG00000069094	ENSMUSG00000030653	30	0.22	outparalog	400
ENSMUSG00000069094	ENSMUSG00000059173	31	-0.12	outparalog	400
ENSMUSG00000069094	ENSG00000154678	30	-0.27	outparalog	400
ENSMUSG00000069094	ENSG00000138735	32	-0.05	outparalog	400
ENSMUSG00000069094	ENSMUSG00000024992	26	-0.20	outparalog	400
ENSMUSG00000069094	ENSG00000113448	33	-0.09	outparalog	400
ENSMUSG00000069094	ENSG00000115252	30	-0.51	outparalog	400
ENSMUSG00000069094	ENSG00000133256	28	-0.04	outparalog	400
ENSMUSG00000069094	ENSG00000065989	36	-0.07	outparalog	400
ENSMUSG00000069094	ENSG00000171408	57	-0.17	outparalog	400
ENSMUSG00000069094	ENSG00000105650	34	-0.34	outparalog	400
ENSMUSG00000069094	ENSG00000123360	29	0.03	outparalog	400
ENSMUSG00000069094	ENSG00000113231	33	-0.03	outparalog	400
ENSMUSG00000069094	ENSMUSG00000053965	30	-0.11	outparalog	400
ENSMUSG00000069094	ENSMUSG00000041741	34	0.16	outparalog	400
ENSMUSG00000069094	ENSG00000112541	29	-0.23	outparalog	400
ENSMUSG00000069094	ENSG00000128655	30	-0.13	outparalog	400
ENSMUSG00000069094	ENSMUSG00000031842	32	-0.39	outparalog	400
ENSMUSG00000069094	ENSG00000073417	33	-0.05	outparalog	400
ENSMUSG00000069094	ENSG00000184588	34	-0.16	outparalog	400
ENSMUSG00000069094	ENSG00000132915	29	-0.17	outparalog	400
ENSMUSG00000069094	ENSMUSG00000004347	31	-0.32	outparalog	400
ENSMUSG00000069094	ENSMUSG00000021684	32	0.06	outparalog	400
ENSMUSG00000069094	ENSG00000186642	31	0.12	outparalog	400
ENSMUSG00000069094	ENSMUSG00000072587	29	-0.27	outparalog	400
ENSMUSG00000069094	ENSMUSG00000029491	28	-0.04	outparalog	400
ENSMUSG00000069094	ENSG00000172572	35	0.00	outparalog	400
ENSMUSG00000069094	ENSMUSG00000022489	30	0.04	outparalog	400
ENSMUSG00000069094	ENSMUSG00000021699	32	-0.12	outparalog	400
ENSMUSG00000069094	ENSMUSG00000025584	33	-0.06	outparalog	400
ENSMUSG00000022489	ENSG00000123360	96	-0.52	ortholog	400
ENSMUSG00000022489	ENSMUSG00000023868	29	0.14	outparalog	400
ENSMUSG00000022489	ENSMUSG00000024575	29	-0.29	outparalog	400
ENSMUSG00000022489	ENSG00000160191	29	-0.44	outparalog	400
ENSMUSG00000022489	ENSMUSG00000075270	31	-0.05	outparalog	400
ENSMUSG00000022489	ENSMUSG00000019990	30	-0.26	outparalog	400
ENSMUSG00000022489	ENSG00000095464	30	-0.49	outparalog	400
ENSMUSG00000022489	ENSMUSG00000041119	28	0.06	outparalog	400
ENSMUSG00000022489	ENSMUSG00000032177	36	0.44	outparalog	400
ENSMUSG00000022489	ENSG00000152270	36	-0.40	outparalog	400
ENSMUSG00000022489	ENSMUSG00000028525	32	0.44	outparalog	400
ENSMUSG00000022489	ENSMUSG00000030653	30	0.77	outparalog	400
ENSMUSG00000022489	ENSMUSG00000059173	61	0.44	outparalog	400
ENSMUSG00000022489	ENSG00000154678	63	-0.28	outparalog	400
ENSMUSG00000022489	ENSG00000138735	29	-0.53	outparalog	400
ENSMUSG00000022489	ENSMUSG00000024992	30	-0.38	outparalog	400
ENSMUSG00000022489	ENSG00000113448	33	-0.54	outparalog	400
ENSMUSG00000022489	ENSG00000115252	60	0.01	outparalog	400
ENSMUSG00000022489	ENSG00000133256	27	-0.47	outparalog	400
ENSMUSG00000022489	ENSG00000205268	31	-0.22	outparalog	400
ENSMUSG00000022489	ENSG00000065989	36	-0.42	outparalog	400
ENSMUSG00000022489	ENSG00000171408	29	-0.35	outparalog	400
ENSMUSG00000022489	ENSG00000105650	35	-0.36	outparalog	400
ENSMUSG00000022489	ENSG00000113231	32	0.06	outparalog	400
ENSMUSG00000022489	ENSMUSG00000053965	29	-0.10	outparalog	400
ENSMUSG00000022489	ENSMUSG00000041741	38	-0.06	outparalog	400
ENSMUSG00000022489	ENSG00000112541	29	-0.50	outparalog	400
ENSMUSG00000022489	ENSG00000128655	31	-0.34	outparalog	400
ENSMUSG00000022489	ENSMUSG00000031842	35	-0.23	outparalog	400
ENSMUSG00000022489	ENSG00000073417	34	0.75	outparalog	400
ENSMUSG00000022489	ENSG00000184588	32	0.28	outparalog	400
ENSMUSG00000022489	ENSG00000132915	28	-0.27	outparalog	400
ENSMUSG00000022489	ENSMUSG00000004347	62	-0.27	outparalog	400
ENSMUSG00000022489	ENSMUSG00000021684	31	0.56	outparalog	400
ENSMUSG00000022489	ENSG00000186642	31	0.72	outparalog	400
ENSMUSG00000022489	ENSMUSG00000072587	25	-0.11	outparalog	400
ENSMUSG00000022489	ENSMUSG00000029491	28	-0.15	outparalog	400
ENSMUSG00000022489	ENSMUSG00000069094	30	0.04	outparalog	400
ENSMUSG00000022489	ENSG00000172572	36	-0.52	outparalog	400
ENSMUSG00000022489	ENSMUSG00000021699	33	0.04	outparalog	400
ENSMUSG00000022489	ENSMUSG00000025584	34	-0.09	outparalog	400
ENSMUSG00000025584	ENSG00000073417	82	0.10	ortholog	400
ENSMUSG00000025584	ENSMUSG00000023868	24	-0.11	outparalog	400
ENSMUSG00000025584	ENSMUSG00000024575	22	-0.20	outparalog	400
ENSMUSG00000025584	ENSG00000160191	32	-0.27	outparalog	400
ENSMUSG00000025584	ENSMUSG00000075270	24	-0.22	outparalog	400
ENSMUSG00000025584	ENSMUSG00000019990	32	-0.26	outparalog	400
ENSMUSG00000025584	ENSG00000095464	22	-0.17	outparalog	400
ENSMUSG00000025584	ENSMUSG00000041119	35	-0.22	outparalog	400
ENSMUSG00000025584	ENSMUSG00000032177	30	0.30	outparalog	400
ENSMUSG00000025584	ENSG00000152270	26	0.08	outparalog	400
ENSMUSG00000025584	ENSMUSG00000028525	31	-0.01	outparalog	400
ENSMUSG00000025584	ENSMUSG00000030653	26	-0.15	outparalog	400
ENSMUSG00000025584	ENSMUSG00000059173	33	-0.30	outparalog	400
ENSMUSG00000025584	ENSG00000154678	31	-0.16	outparalog	400
ENSMUSG00000025584	ENSG00000138735	24	-0.12	outparalog	400
ENSMUSG00000025584	ENSMUSG00000024992	23	-0.23	outparalog	400
ENSMUSG00000025584	ENSG00000113448	31	-0.24	outparalog	400
ENSMUSG00000025584	ENSG00000115252	32	0.23	outparalog	400
ENSMUSG00000025584	ENSG00000133256	26	-0.26	outparalog	400
ENSMUSG00000025584	ENSG00000205268	35	-0.36	outparalog	400
ENSMUSG00000025584	ENSG00000065989	29	-0.29	outparalog	400
ENSMUSG00000025584	ENSG00000171408	28	-0.15	outparalog	400
ENSMUSG00000025584	ENSG00000105650	30	-0.16	outparalog	400
ENSMUSG00000025584	ENSG00000123360	32	-0.10	outparalog	400
ENSMUSG00000025584	ENSG00000113231	63	-0.23	outparalog	400
ENSMUSG00000025584	ENSMUSG00000053965	24	-0.18	outparalog	400
ENSMUSG00000025584	ENSMUSG00000041741	27	-0.04	outparalog	400
ENSMUSG00000025584	ENSG00000112541	24	-0.20	outparalog	400
ENSMUSG00000025584	ENSG00000128655	24	0.06	outparalog	400
ENSMUSG00000025584	ENSMUSG00000031842	29	-0.26	outparalog	400
ENSMUSG00000025584	ENSG00000184588	30	0.11	outparalog	400
ENSMUSG00000025584	ENSG00000132915	21	-0.25	outparalog	400
ENSMUSG00000025584	ENSMUSG00000004347	33	0.07	outparalog	400
ENSMUSG00000025584	ENSMUSG00000021684	64	-0.07	outparalog	400
ENSMUSG00000025584	ENSG00000186642	28	-0.15	outparalog	400
ENSMUSG00000025584	ENSMUSG00000072587	41	-0.30	outparalog	400
ENSMUSG00000025584	ENSMUSG00000029491	26	-0.20	outparalog	400
ENSMUSG00000025584	ENSMUSG00000069094	33	-0.06	outparalog	400
ENSMUSG00000025584	ENSG00000172572	28	-0.12	outparalog	400
ENSMUSG00000025584	ENSMUSG00000022489	34	-0.09	outparalog	400
ENSMUSG00000025584	ENSMUSG00000021699	31	-0.34	outparalog	400
ENSG00000134262	ENSMUSG00000032952	91	0.26	ortholog	403
ENSMUSG00000032952	ENSG00000134262	91	0.26	ortholog	403
ENSG00000156170	ENSMUSG00000050323	82	0.22	ortholog	404
ENSG00000156170	ENSG00000169446	31	-0.56	outparalog	404
ENSG00000156170	ENSMUSG00000048497	33	0.17	outparalog	404
ENSG00000156170	ENSMUSG00000061273	31	-0.24	outparalog	404
ENSG00000169446	ENSMUSG00000048497	67	0.01	ortholog	404
ENSG00000169446	ENSG00000156170	31	-0.56	outparalog	404
ENSG00000169446	ENSMUSG00000050323	31	-0.09	outparalog	404
ENSG00000169446	ENSMUSG00000061273	95	0.27	outparalog	404
ENSMUSG00000061273	ENSG00000156170	31	-0.24	outparalog	404
ENSMUSG00000061273	ENSMUSG00000050323	31	0.07	outparalog	404
ENSMUSG00000061273	ENSG00000169446	95	0.27	outparalog	404
ENSMUSG00000061273	ENSMUSG00000048497	70	-0.30	outparalog	404
ENSMUSG00000050323	ENSG00000156170	82	0.22	ortholog	404
ENSMUSG00000050323	ENSG00000169446	31	-0.09	outparalog	404
ENSMUSG00000050323	ENSMUSG00000048497	31	0.32	outparalog	404
ENSMUSG00000050323	ENSMUSG00000061273	31	0.07	outparalog	404
ENSMUSG00000048497	ENSG00000169446	67	0.01	ortholog	404
ENSMUSG00000048497	ENSG00000156170	33	0.17	outparalog	404
ENSMUSG00000048497	ENSMUSG00000050323	31	0.32	outparalog	404
ENSMUSG00000048497	ENSMUSG00000061273	70	-0.30	outparalog	404
ENSG00000163217	ENSMUSG00000030046	86	-0.16	ortholog	418
ENSG00000163217	ENSMUSG00000072625	44	0.46	outparalog	418
ENSG00000163217	ENSG00000128802	44	0.44	outparalog	418
ENSG00000128802	ENSMUSG00000072625	80	0.35	ortholog	418
ENSG00000128802	ENSG00000163217	44	0.44	outparalog	418
ENSG00000128802	ENSMUSG00000030046	44	-0.01	outparalog	418
ENSMUSG00000072625	ENSG00000128802	80	0.35	ortholog	418
ENSMUSG00000072625	ENSG00000163217	44	0.46	outparalog	418
ENSMUSG00000072625	ENSMUSG00000030046	43	-0.50	outparalog	418
ENSMUSG00000030046	ENSG00000163217	86	-0.16	ortholog	418
ENSMUSG00000030046	ENSMUSG00000072625	43	-0.50	outparalog	418
ENSMUSG00000030046	ENSG00000128802	44	-0.01	outparalog	418
ENSG00000079459	ENSMUSG00000021273	88	0.29	ortholog	424
ENSMUSG00000021273	ENSG00000079459	88	0.29	ortholog	424
ENSG00000177791	ENSMUSG00000068697	92	0.96	ortholog	425
ENSMUSG00000068697	ENSG00000177791	92	0.96	ortholog	425
ENSG00000100387	ENSG00000114125	50	0.13	outparalog	429
ENSG00000100387	ENSMUSG00000025135	42	-0.20	outparalog	429
ENSG00000100387	ENSMUSG00000051234	50	0.00	outparalog	429
ENSG00000114125	ENSMUSG00000051234	96	0.28	one2many ortholog	429
ENSG00000114125	ENSMUSG00000025135	37	-0.28	outparalog	429
ENSG00000114125	ENSG00000100387	50	0.13	outparalog	429
ENSMUSG00000051234	ENSG00000114125	96	0.28	one2many ortholog	429
ENSMUSG00000051234	ENSMUSG00000025135	37	-0.05	outparalog	429
ENSMUSG00000051234	ENSG00000100387	50	0.00	outparalog	429
ENSMUSG00000025135	ENSG00000114125	37	-0.28	outparalog	429
ENSMUSG00000025135	ENSG00000100387	42	-0.20	outparalog	429
ENSMUSG00000025135	ENSMUSG00000051234	37	-0.05	outparalog	429
ENSG00000162576	ENSMUSG00000029070	78	0.11	ortholog	431
ENSMUSG00000029070	ENSG00000162576	78	0.11	ortholog	431
ENSG00000197943	ENSMUSG00000034330	94	0.08	ortholog	434
ENSG00000197943	ENSMUSG00000016933	52	-0.23	outparalog	434
ENSG00000197943	ENSG00000124181	51	-0.08	outparalog	434
ENSG00000124181	ENSMUSG00000016933	96	-0.04	ortholog	434
ENSG00000124181	ENSG00000197943	51	-0.08	outparalog	434
ENSG00000124181	ENSMUSG00000034330	52	-0.17	outparalog	434
ENSMUSG00000016933	ENSG00000124181	96	-0.04	ortholog	434
ENSMUSG00000016933	ENSG00000197943	52	-0.23	outparalog	434
ENSMUSG00000016933	ENSMUSG00000034330	52	0.32	outparalog	434
ENSMUSG00000034330	ENSG00000197943	94	0.08	ortholog	434
ENSMUSG00000034330	ENSMUSG00000016933	52	0.32	outparalog	434
ENSMUSG00000034330	ENSG00000124181	52	-0.17	outparalog	434
ENSG00000172426	ENSMUSG00000023966	75	0.76	ortholog	440
ENSMUSG00000023966	ENSG00000172426	75	0.76	ortholog	440
ENSG00000132004	ENSMUSG00000008167	78	0.49	ortholog	442
ENSMUSG00000008167	ENSG00000132004	78	0.49	ortholog	442
ENSG00000100027	ENSMUSG00000018427	97	-0.13	outparalog	443
ENSG00000100027	ENSMUSG00000022773	79	0.87	outparalog	443
ENSG00000100027	ENSG00000119801	46	0.12	outparalog	443
ENSG00000100027	ENSG00000175155	97	-0.35	outparalog	443
ENSG00000100027	ENSMUSG00000042675	88	-0.18	outparalog	443
ENSG00000100027	ENSG00000090238	88	-0.07	outparalog	443
ENSG00000119801	ENSMUSG00000018427	45	-0.27	outparalog	443
ENSG00000119801	ENSMUSG00000022773	41	0.11	outparalog	443
ENSG00000119801	ENSG00000100027	46	0.12	outparalog	443
ENSG00000119801	ENSG00000175155	45	-0.30	outparalog	443
ENSG00000119801	ENSMUSG00000042675	50	0.15	outparalog	443
ENSG00000119801	ENSG00000090238	48	0.31	outparalog	443
ENSG00000175155	ENSMUSG00000018427	100	-0.22	ortholog	443
ENSG00000175155	ENSMUSG00000022773	78	-0.41	outparalog	443
ENSG00000175155	ENSG00000100027	97	-0.35	outparalog	443
ENSG00000175155	ENSG00000119801	45	-0.30	outparalog	443
ENSG00000175155	ENSMUSG00000042675	89	0.20	outparalog	443
ENSG00000175155	ENSG00000090238	89	-0.56	outparalog	443
ENSG00000090238	ENSMUSG00000042675	100	-0.09	ortholog	443
ENSG00000090238	ENSMUSG00000018427	89	0.11	outparalog	443
ENSG00000090238	ENSMUSG00000022773	59	0.01	outparalog	443
ENSG00000090238	ENSG00000100027	88	-0.07	outparalog	443
ENSG00000090238	ENSG00000119801	48	0.31	outparalog	443
ENSG00000090238	ENSG00000175155	89	-0.56	outparalog	443
ENSMUSG00000022773	ENSMUSG00000018427	78	0.15	outparalog	443
ENSMUSG00000022773	ENSG00000100027	79	0.87	outparalog	443
ENSMUSG00000022773	ENSG00000119801	41	0.11	outparalog	443
ENSMUSG00000022773	ENSG00000175155	78	-0.41	outparalog	443
ENSMUSG00000022773	ENSMUSG00000042675	71	-0.31	outparalog	443
ENSMUSG00000022773	ENSG00000090238	59	0.01	outparalog	443
ENSMUSG00000018427	ENSG00000175155	100	-0.22	ortholog	443
ENSMUSG00000018427	ENSMUSG00000022773	78	0.15	outparalog	443
ENSMUSG00000018427	ENSG00000100027	97	-0.13	outparalog	443
ENSMUSG00000018427	ENSG00000119801	45	-0.27	outparalog	443
ENSMUSG00000018427	ENSMUSG00000042675	89	-0.36	outparalog	443
ENSMUSG00000018427	ENSG00000090238	89	0.11	outparalog	443
ENSMUSG00000042675	ENSG00000090238	100	-0.09	ortholog	443
ENSMUSG00000042675	ENSMUSG00000018427	89	-0.36	outparalog	443
ENSMUSG00000042675	ENSMUSG00000022773	71	-0.31	outparalog	443
ENSMUSG00000042675	ENSG00000100027	88	-0.18	outparalog	443
ENSMUSG00000042675	ENSG00000119801	50	0.15	outparalog	443
ENSMUSG00000042675	ENSG00000175155	89	0.20	outparalog	443
ENSG00000198839	ENSMUSG00000055917	88	0.42	ortholog	457
ENSMUSG00000055917	ENSG00000198839	88	0.42	ortholog	457
ENSG00000108387	ENSG00000184702	71	-0.08	outparalog	460
ENSG00000108387	ENSMUSG00000018398	41	0.33	outparalog	460
ENSG00000108387	ENSG00000184640	45	-0.44	outparalog	460
ENSG00000108387	ENSMUSG00000059248	45	-0.54	outparalog	460
ENSG00000108387	ENSMUSG00000001833	53	0.67	outparalog	460
ENSG00000108387	ENSMUSG00000000486	65	-0.16	outparalog	460
ENSG00000108387	ENSMUSG00000019917	41	-0.28	outparalog	460
ENSG00000108387	ENSMUSG00000072214	78	0.64	outparalog	460
ENSG00000108387	ENSMUSG00000058013	43	0.48	outparalog	460
ENSG00000108387	ENSMUSG00000022542	42	-0.38	outparalog	460
ENSG00000108387	ENSG00000138758	43	-0.23	outparalog	460
ENSG00000108387	ENSG00000122545	51	0.32	outparalog	460
ENSG00000108387	ENSG00000164402	41	0.62	outparalog	460
ENSG00000108387	ENSG00000140623	44	-0.32	outparalog	460
ENSG00000108387	ENSMUSG00000034219	41	-0.47	outparalog	460
ENSG00000108387	ENSG00000164740	57	-0.32	outparalog	460
ENSG00000108387	ENSG00000125354	37	-0.20	outparalog	460
ENSG00000108387	ENSG00000168385	63	0.27	outparalog	460
ENSG00000108387	ENSMUSG00000022456	46	0.93	outparalog	460
ENSG00000108387	ENSG00000180096	66	-0.21	outparalog	460
ENSG00000108387	ENSG00000186522	39	-0.52	outparalog	460
ENSG00000108387	ENSMUSG00000026276	63	-0.21	outparalog	460
ENSG00000164740	ENSG00000184702	58	-0.04	outparalog	460
ENSG00000164740	ENSMUSG00000018398	49	-0.24	outparalog	460
ENSG00000164740	ENSG00000184640	55	0.12	outparalog	460
ENSG00000164740	ENSMUSG00000059248	57	0.08	outparalog	460
ENSG00000164740	ENSMUSG00000001833	90	-0.36	outparalog	460
ENSG00000164740	ENSMUSG00000000486	57	0.00	outparalog	460
ENSG00000164740	ENSMUSG00000019917	52	0.85	outparalog	460
ENSG00000164740	ENSMUSG00000072214	58	-0.30	outparalog	460
ENSG00000164740	ENSG00000108387	57	-0.32	outparalog	460
ENSG00000164740	ENSMUSG00000058013	51	-0.43	outparalog	460
ENSG00000164740	ENSMUSG00000022542	52	0.45	outparalog	460
ENSG00000164740	ENSG00000138758	51	-0.01	outparalog	460
ENSG00000164740	ENSG00000122545	90	-0.36	outparalog	460
ENSG00000164740	ENSG00000164402	49	-0.46	outparalog	460
ENSG00000164740	ENSG00000140623	51	0.94	outparalog	460
ENSG00000164740	ENSMUSG00000034219	49	0.14	outparalog	460
ENSG00000164740	ENSG00000125354	49	0.25	outparalog	460
ENSG00000164740	ENSG00000168385	59	-0.17	outparalog	460
ENSG00000164740	ENSMUSG00000022456	57	-0.33	outparalog	460
ENSG00000164740	ENSG00000180096	57	0.02	outparalog	460
ENSG00000164740	ENSG00000186522	51	0.38	outparalog	460
ENSG00000164740	ENSMUSG00000026276	59	0.03	outparalog	460
ENSG00000184702	ENSMUSG00000072214	95	0.28	ortholog	460
ENSG00000184702	ENSMUSG00000018398	45	0.08	outparalog	460
ENSG00000184702	ENSG00000184640	45	0.02	outparalog	460
ENSG00000184702	ENSMUSG00000059248	46	0.03	outparalog	460
ENSG00000184702	ENSMUSG00000001833	53	0.15	outparalog	460
ENSG00000184702	ENSMUSG00000000486	65	0.07	outparalog	460
ENSG00000184702	ENSMUSG00000019917	41	-0.24	outparalog	460
ENSG00000184702	ENSG00000108387	71	-0.08	outparalog	460
ENSG00000184702	ENSMUSG00000058013	42	0.45	outparalog	460
ENSG00000184702	ENSMUSG00000022542	41	-0.06	outparalog	460
ENSG00000184702	ENSG00000138758	42	0.20	outparalog	460
ENSG00000184702	ENSG00000122545	50	0.16	outparalog	460
ENSG00000184702	ENSG00000164402	44	-0.23	outparalog	460
ENSG00000184702	ENSG00000140623	41	-0.07	outparalog	460
ENSG00000184702	ENSMUSG00000034219	41	0.07	outparalog	460
ENSG00000184702	ENSG00000164740	58	-0.04	outparalog	460
ENSG00000184702	ENSG00000125354	41	0.06	outparalog	460
ENSG00000184702	ENSG00000168385	62	-0.43	outparalog	460
ENSG00000184702	ENSMUSG00000022456	45	0.02	outparalog	460
ENSG00000184702	ENSG00000180096	67	-0.04	outparalog	460
ENSG00000184702	ENSG00000186522	38	-0.08	outparalog	460
ENSG00000184702	ENSMUSG00000026276	62	-0.12	outparalog	460
ENSG00000184640	ENSMUSG00000059248	88	0.31	ortholog	460
ENSG00000184640	ENSG00000184702	45	0.02	outparalog	460
ENSG00000184640	ENSMUSG00000018398	44	-0.14	outparalog	460
ENSG00000184640	ENSMUSG00000001833	50	-0.17	outparalog	460
ENSG00000184640	ENSMUSG00000000486	43	0.17	outparalog	460
ENSG00000184640	ENSMUSG00000019917	43	-0.00	outparalog	460
ENSG00000184640	ENSMUSG00000072214	46	-0.53	outparalog	460
ENSG00000184640	ENSG00000108387	45	-0.44	outparalog	460
ENSG00000184640	ENSMUSG00000058013	44	-0.45	outparalog	460
ENSG00000184640	ENSMUSG00000022542	58	0.07	outparalog	460
ENSG00000184640	ENSG00000138758	45	-0.07	outparalog	460
ENSG00000184640	ENSG00000122545	47	-0.33	outparalog	460
ENSG00000184640	ENSG00000164402	44	-0.34	outparalog	460
ENSG00000184640	ENSG00000140623	60	0.12	outparalog	460
ENSG00000184640	ENSMUSG00000034219	42	0.12	outparalog	460
ENSG00000184640	ENSG00000164740	55	0.12	outparalog	460
ENSG00000184640	ENSG00000125354	40	0.69	outparalog	460
ENSG00000184640	ENSG00000168385	47	-0.46	outparalog	460
ENSG00000184640	ENSMUSG00000022456	69	-0.45	outparalog	460
ENSG00000184640	ENSG00000180096	44	0.76	outparalog	460
ENSG00000184640	ENSG00000186522	42	0.03	outparalog	460
ENSG00000184640	ENSMUSG00000026276	47	0.24	outparalog	460
ENSG00000138758	ENSMUSG00000058013	99	0.00	ortholog	460
ENSG00000138758	ENSG00000184702	42	0.20	outparalog	460
ENSG00000138758	ENSMUSG00000018398	80	0.15	outparalog	460
ENSG00000138758	ENSG00000184640	45	-0.07	outparalog	460
ENSG00000138758	ENSMUSG00000059248	45	0.03	outparalog	460
ENSG00000138758	ENSMUSG00000001833	42	0.07	outparalog	460
ENSG00000138758	ENSMUSG00000000486	41	-0.03	outparalog	460
ENSG00000138758	ENSMUSG00000019917	71	-0.26	outparalog	460
ENSG00000138758	ENSMUSG00000072214	41	-0.02	outparalog	460
ENSG00000138758	ENSG00000108387	43	-0.23	outparalog	460
ENSG00000138758	ENSMUSG00000022542	36	-0.24	outparalog	460
ENSG00000138758	ENSG00000122545	42	0.23	outparalog	460
ENSG00000138758	ENSG00000164402	79	-0.17	outparalog	460
ENSG00000138758	ENSG00000140623	38	-0.04	outparalog	460
ENSG00000138758	ENSMUSG00000034219	59	-0.13	outparalog	460
ENSG00000138758	ENSG00000164740	51	-0.01	outparalog	460
ENSG00000138758	ENSG00000125354	83	-0.01	outparalog	460
ENSG00000138758	ENSG00000168385	41	0.06	outparalog	460
ENSG00000138758	ENSMUSG00000022456	38	-0.13	outparalog	460
ENSG00000138758	ENSG00000180096	42	0.02	outparalog	460
ENSG00000138758	ENSG00000186522	72	0.51	outparalog	460
ENSG00000138758	ENSMUSG00000026276	42	0.11	outparalog	460
ENSG00000122545	ENSMUSG00000001833	96	0.58	ortholog	460
ENSG00000122545	ENSG00000184702	50	0.16	outparalog	460
ENSG00000122545	ENSMUSG00000018398	44	0.05	outparalog	460
ENSG00000122545	ENSG00000184640	47	-0.33	outparalog	460
ENSG00000122545	ENSMUSG00000059248	46	-0.42	outparalog	460
ENSG00000122545	ENSMUSG00000000486	49	-0.14	outparalog	460
ENSG00000122545	ENSMUSG00000019917	44	-0.45	outparalog	460
ENSG00000122545	ENSMUSG00000072214	54	0.55	outparalog	460
ENSG00000122545	ENSG00000108387	51	0.32	outparalog	460
ENSG00000122545	ENSMUSG00000058013	41	0.58	outparalog	460
ENSG00000122545	ENSMUSG00000022542	38	-0.54	outparalog	460
ENSG00000122545	ENSG00000138758	42	0.23	outparalog	460
ENSG00000122545	ENSG00000164402	44	0.52	outparalog	460
ENSG00000122545	ENSG00000140623	40	-0.19	outparalog	460
ENSG00000122545	ENSMUSG00000034219	43	-0.44	outparalog	460
ENSG00000122545	ENSG00000164740	90	-0.36	outparalog	460
ENSG00000122545	ENSG00000125354	40	-0.27	outparalog	460
ENSG00000122545	ENSG00000168385	57	0.42	outparalog	460
ENSG00000122545	ENSMUSG00000022456	39	0.39	outparalog	460
ENSG00000122545	ENSG00000180096	49	0.01	outparalog	460
ENSG00000122545	ENSG00000186522	41	0.21	outparalog	460
ENSG00000122545	ENSMUSG00000026276	58	-0.14	outparalog	460
ENSG00000164402	ENSMUSG00000018398	98	0.26	ortholog	460
ENSG00000164402	ENSG00000184702	44	-0.23	outparalog	460
ENSG00000164402	ENSG00000184640	44	-0.34	outparalog	460
ENSG00000164402	ENSMUSG00000059248	44	-0.29	outparalog	460
ENSG00000164402	ENSMUSG00000001833	44	0.59	outparalog	460
ENSG00000164402	ENSMUSG00000000486	43	-0.17	outparalog	460
ENSG00000164402	ENSMUSG00000019917	68	-0.43	outparalog	460
ENSG00000164402	ENSMUSG00000072214	42	0.52	outparalog	460
ENSG00000164402	ENSG00000108387	41	0.62	outparalog	460
ENSG00000164402	ENSMUSG00000058013	79	0.44	outparalog	460
ENSG00000164402	ENSMUSG00000022542	36	-0.52	outparalog	460
ENSG00000164402	ENSG00000138758	79	-0.17	outparalog	460
ENSG00000164402	ENSG00000122545	44	0.52	outparalog	460
ENSG00000164402	ENSG00000140623	38	-0.37	outparalog	460
ENSG00000164402	ENSMUSG00000034219	59	-0.47	outparalog	460
ENSG00000164402	ENSG00000164740	49	-0.46	outparalog	460
ENSG00000164402	ENSG00000125354	77	-0.34	outparalog	460
ENSG00000164402	ENSG00000168385	42	0.61	outparalog	460
ENSG00000164402	ENSMUSG00000022456	35	0.61	outparalog	460
ENSG00000164402	ENSG00000180096	44	-0.11	outparalog	460
ENSG00000164402	ENSG00000186522	67	-0.13	outparalog	460
ENSG00000164402	ENSMUSG00000026276	43	-0.10	outparalog	460
ENSG00000140623	ENSMUSG00000022542	79	0.44	ortholog	460
ENSG00000140623	ENSG00000184702	41	-0.07	outparalog	460
ENSG00000140623	ENSMUSG00000018398	39	-0.26	outparalog	460
ENSG00000140623	ENSG00000184640	60	0.12	outparalog	460
ENSG00000140623	ENSMUSG00000059248	61	-0.02	outparalog	460
ENSG00000140623	ENSMUSG00000001833	41	-0.33	outparalog	460
ENSG00000140623	ENSMUSG00000000486	42	-0.09	outparalog	460
ENSG00000140623	ENSMUSG00000019917	40	0.84	outparalog	460
ENSG00000140623	ENSMUSG00000072214	42	-0.25	outparalog	460
ENSG00000140623	ENSG00000108387	44	-0.32	outparalog	460
ENSG00000140623	ENSMUSG00000058013	38	-0.35	outparalog	460
ENSG00000140623	ENSG00000138758	38	-0.04	outparalog	460
ENSG00000140623	ENSG00000122545	40	-0.19	outparalog	460
ENSG00000140623	ENSG00000164402	38	-0.37	outparalog	460
ENSG00000140623	ENSMUSG00000034219	38	0.11	outparalog	460
ENSG00000140623	ENSG00000164740	51	0.94	outparalog	460
ENSG00000140623	ENSG00000125354	37	0.20	outparalog	460
ENSG00000140623	ENSG00000168385	43	-0.15	outparalog	460
ENSG00000140623	ENSMUSG00000022456	56	-0.33	outparalog	460
ENSG00000140623	ENSG00000180096	42	0.05	outparalog	460
ENSG00000140623	ENSG00000186522	38	0.44	outparalog	460
ENSG00000140623	ENSMUSG00000026276	44	-0.02	outparalog	460
ENSG00000125354	ENSG00000184702	41	0.06	outparalog	460
ENSG00000125354	ENSMUSG00000018398	77	-0.15	outparalog	460
ENSG00000125354	ENSG00000184640	41	0.69	outparalog	460
ENSG00000125354	ENSMUSG00000059248	41	0.37	outparalog	460
ENSG00000125354	ENSMUSG00000001833	41	-0.01	outparalog	460
ENSG00000125354	ENSMUSG00000000486	42	0.27	outparalog	460
ENSG00000125354	ENSMUSG00000019917	70	0.08	outparalog	460
ENSG00000125354	ENSMUSG00000072214	44	-0.30	outparalog	460
ENSG00000125354	ENSG00000108387	37	-0.20	outparalog	460
ENSG00000125354	ENSMUSG00000058013	82	-0.26	outparalog	460
ENSG00000125354	ENSMUSG00000022542	38	-0.02	outparalog	460
ENSG00000125354	ENSG00000138758	83	-0.01	outparalog	460
ENSG00000125354	ENSG00000122545	40	-0.27	outparalog	460
ENSG00000125354	ENSG00000164402	77	-0.34	outparalog	460
ENSG00000125354	ENSG00000140623	37	0.20	outparalog	460
ENSG00000125354	ENSMUSG00000034219	58	-0.08	outparalog	460
ENSG00000125354	ENSG00000164740	49	0.25	outparalog	460
ENSG00000125354	ENSG00000168385	43	-0.45	outparalog	460
ENSG00000125354	ENSMUSG00000022456	36	-0.26	outparalog	460
ENSG00000125354	ENSG00000180096	42	0.82	outparalog	460
ENSG00000125354	ENSG00000186522	68	-0.07	outparalog	460
ENSG00000125354	ENSMUSG00000026276	42	0.13	outparalog	460
ENSG00000168385	ENSMUSG00000026276	99	-0.03	ortholog	460
ENSG00000168385	ENSG00000184702	62	-0.43	outparalog	460
ENSG00000168385	ENSMUSG00000018398	44	-0.08	outparalog	460
ENSG00000168385	ENSG00000184640	47	-0.46	outparalog	460
ENSG00000168385	ENSMUSG00000059248	48	-0.19	outparalog	460
ENSG00000168385	ENSMUSG00000001833	58	0.31	outparalog	460
ENSG00000168385	ENSMUSG00000000486	59	-0.18	outparalog	460
ENSG00000168385	ENSMUSG00000019917	43	-0.01	outparalog	460
ENSG00000168385	ENSMUSG00000072214	61	0.31	outparalog	460
ENSG00000168385	ENSG00000108387	63	0.27	outparalog	460
ENSG00000168385	ENSMUSG00000058013	42	0.27	outparalog	460
ENSG00000168385	ENSMUSG00000022542	41	-0.25	outparalog	460
ENSG00000168385	ENSG00000138758	41	0.06	outparalog	460
ENSG00000168385	ENSG00000122545	57	0.42	outparalog	460
ENSG00000168385	ENSG00000164402	42	0.61	outparalog	460
ENSG00000168385	ENSG00000140623	43	-0.15	outparalog	460
ENSG00000168385	ENSMUSG00000034219	43	-0.29	outparalog	460
ENSG00000168385	ENSG00000164740	59	-0.17	outparalog	460
ENSG00000168385	ENSG00000125354	43	-0.45	outparalog	460
ENSG00000168385	ENSMUSG00000022456	46	0.28	outparalog	460
ENSG00000168385	ENSG00000180096	60	-0.19	outparalog	460
ENSG00000168385	ENSG00000186522	42	0.29	outparalog	460
ENSG00000180096	ENSMUSG00000000486	96	0.30	ortholog	460
ENSG00000180096	ENSG00000184702	67	-0.04	outparalog	460
ENSG00000180096	ENSMUSG00000018398	43	-0.18	outparalog	460
ENSG00000180096	ENSG00000184640	44	0.76	outparalog	460
ENSG00000180096	ENSMUSG00000059248	45	0.29	outparalog	460
ENSG00000180096	ENSMUSG00000001833	49	0.11	outparalog	460
ENSG00000180096	ENSMUSG00000019917	41	-0.10	outparalog	460
ENSG00000180096	ENSMUSG00000072214	68	-0.21	outparalog	460
ENSG00000180096	ENSG00000108387	66	-0.21	outparalog	460
ENSG00000180096	ENSMUSG00000058013	42	-0.15	outparalog	460
ENSG00000180096	ENSMUSG00000022542	41	-0.18	outparalog	460
ENSG00000180096	ENSG00000138758	42	0.02	outparalog	460
ENSG00000180096	ENSG00000122545	49	0.01	outparalog	460
ENSG00000180096	ENSG00000164402	44	-0.11	outparalog	460
ENSG00000180096	ENSG00000140623	42	0.05	outparalog	460
ENSG00000180096	ENSMUSG00000034219	42	-0.17	outparalog	460
ENSG00000180096	ENSG00000164740	57	0.02	outparalog	460
ENSG00000180096	ENSG00000125354	42	0.82	outparalog	460
ENSG00000180096	ENSG00000168385	60	-0.19	outparalog	460
ENSG00000180096	ENSMUSG00000022456	42	-0.23	outparalog	460
ENSG00000180096	ENSG00000186522	41	0.07	outparalog	460
ENSG00000180096	ENSMUSG00000026276	60	0.09	outparalog	460
ENSG00000186522	ENSMUSG00000019917	81	0.28	ortholog	460
ENSG00000186522	ENSG00000184702	38	-0.08	outparalog	460
ENSG00000186522	ENSMUSG00000018398	72	-0.14	outparalog	460
ENSG00000186522	ENSG00000184640	42	0.03	outparalog	460
ENSG00000186522	ENSMUSG00000059248	41	0.21	outparalog	460
ENSG00000186522	ENSMUSG00000001833	43	-0.34	outparalog	460
ENSG00000186522	ENSMUSG00000000486	40	0.15	outparalog	460
ENSG00000186522	ENSMUSG00000072214	40	-0.38	outparalog	460
ENSG00000186522	ENSG00000108387	39	-0.52	outparalog	460
ENSG00000186522	ENSMUSG00000058013	71	-0.35	outparalog	460
ENSG00000186522	ENSMUSG00000022542	36	0.21	outparalog	460
ENSG00000186522	ENSG00000138758	72	0.51	outparalog	460
ENSG00000186522	ENSG00000122545	41	0.21	outparalog	460
ENSG00000186522	ENSG00000164402	67	-0.13	outparalog	460
ENSG00000186522	ENSG00000140623	38	0.44	outparalog	460
ENSG00000186522	ENSMUSG00000034219	66	0.24	outparalog	460
ENSG00000186522	ENSG00000164740	51	0.38	outparalog	460
ENSG00000186522	ENSG00000125354	68	-0.07	outparalog	460
ENSG00000186522	ENSG00000168385	42	0.29	outparalog	460
ENSG00000186522	ENSMUSG00000022456	36	-0.48	outparalog	460
ENSG00000186522	ENSG00000180096	41	0.07	outparalog	460
ENSG00000186522	ENSMUSG00000026276	43	-0.01	outparalog	460
ENSMUSG00000018398	ENSG00000164402	98	0.26	ortholog	460
ENSMUSG00000018398	ENSG00000184702	45	0.08	outparalog	460
ENSMUSG00000018398	ENSG00000184640	44	-0.14	outparalog	460
ENSMUSG00000018398	ENSMUSG00000059248	45	-0.11	outparalog	460
ENSMUSG00000018398	ENSMUSG00000001833	44	0.33	outparalog	460
ENSMUSG00000018398	ENSMUSG00000000486	42	-0.20	outparalog	460
ENSMUSG00000018398	ENSMUSG00000019917	73	-0.36	outparalog	460
ENSMUSG00000018398	ENSMUSG00000072214	42	0.29	outparalog	460
ENSMUSG00000018398	ENSG00000108387	41	0.33	outparalog	460
ENSMUSG00000018398	ENSMUSG00000058013	80	0.12	outparalog	460
ENSMUSG00000018398	ENSMUSG00000022542	36	-0.36	outparalog	460
ENSMUSG00000018398	ENSG00000138758	80	0.15	outparalog	460
ENSMUSG00000018398	ENSG00000122545	44	0.05	outparalog	460
ENSMUSG00000018398	ENSG00000140623	39	-0.26	outparalog	460
ENSMUSG00000018398	ENSMUSG00000034219	61	-0.33	outparalog	460
ENSMUSG00000018398	ENSG00000164740	49	-0.24	outparalog	460
ENSMUSG00000018398	ENSG00000125354	77	-0.15	outparalog	460
ENSMUSG00000018398	ENSG00000168385	42	-0.08	outparalog	460
ENSMUSG00000018398	ENSMUSG00000022456	38	0.30	outparalog	460
ENSMUSG00000018398	ENSG00000180096	43	-0.18	outparalog	460
ENSMUSG00000018398	ENSG00000186522	72	-0.14	outparalog	460
ENSMUSG00000018398	ENSMUSG00000026276	42	0.27	outparalog	460
ENSMUSG00000059248	ENSG00000184640	88	0.31	ortholog	460
ENSMUSG00000059248	ENSG00000184702	46	0.03	outparalog	460
ENSMUSG00000059248	ENSMUSG00000018398	45	-0.11	outparalog	460
ENSMUSG00000059248	ENSMUSG00000001833	49	-0.53	outparalog	460
ENSMUSG00000059248	ENSMUSG00000000486	45	0.43	outparalog	460
ENSMUSG00000059248	ENSMUSG00000019917	44	0.13	outparalog	460
ENSMUSG00000059248	ENSMUSG00000072214	47	-0.51	outparalog	460
ENSMUSG00000059248	ENSG00000108387	45	-0.54	outparalog	460
ENSMUSG00000059248	ENSMUSG00000058013	45	-0.38	outparalog	460
ENSMUSG00000059248	ENSMUSG00000022542	58	0.36	outparalog	460
ENSMUSG00000059248	ENSG00000138758	45	0.03	outparalog	460
ENSMUSG00000059248	ENSG00000122545	46	-0.42	outparalog	460
ENSMUSG00000059248	ENSG00000164402	44	-0.29	outparalog	460
ENSMUSG00000059248	ENSG00000140623	61	-0.02	outparalog	460
ENSMUSG00000059248	ENSMUSG00000034219	41	0.45	outparalog	460
ENSMUSG00000059248	ENSG00000164740	57	0.08	outparalog	460
ENSMUSG00000059248	ENSG00000125354	41	0.37	outparalog	460
ENSMUSG00000059248	ENSG00000168385	48	-0.19	outparalog	460
ENSMUSG00000059248	ENSMUSG00000022456	70	-0.60	outparalog	460
ENSMUSG00000059248	ENSG00000180096	45	0.29	outparalog	460
ENSMUSG00000059248	ENSG00000186522	41	0.21	outparalog	460
ENSMUSG00000059248	ENSMUSG00000026276	48	0.15	outparalog	460
ENSMUSG00000001833	ENSG00000122545	96	0.58	ortholog	460
ENSMUSG00000001833	ENSG00000184702	53	0.15	outparalog	460
ENSMUSG00000001833	ENSMUSG00000018398	44	0.33	outparalog	460
ENSMUSG00000001833	ENSG00000184640	50	-0.17	outparalog	460
ENSMUSG00000001833	ENSMUSG00000059248	49	-0.53	outparalog	460
ENSMUSG00000001833	ENSMUSG00000000486	49	-0.31	outparalog	460
ENSMUSG00000001833	ENSMUSG00000019917	44	-0.52	outparalog	460
ENSMUSG00000001833	ENSMUSG00000072214	54	0.76	outparalog	460
ENSMUSG00000001833	ENSG00000108387	53	0.67	outparalog	460
ENSMUSG00000001833	ENSMUSG00000058013	41	0.68	outparalog	460
ENSMUSG00000001833	ENSMUSG00000022542	37	-0.81	outparalog	460
ENSMUSG00000001833	ENSG00000138758	42	0.07	outparalog	460
ENSMUSG00000001833	ENSG00000164402	44	0.59	outparalog	460
ENSMUSG00000001833	ENSG00000140623	41	-0.33	outparalog	460
ENSMUSG00000001833	ENSMUSG00000034219	42	-0.83	outparalog	460
ENSMUSG00000001833	ENSG00000164740	90	-0.36	outparalog	460
ENSMUSG00000001833	ENSG00000125354	41	-0.01	outparalog	460
ENSMUSG00000001833	ENSG00000168385	58	0.31	outparalog	460
ENSMUSG00000001833	ENSMUSG00000022456	39	0.72	outparalog	460
ENSMUSG00000001833	ENSG00000180096	49	0.11	outparalog	460
ENSMUSG00000001833	ENSG00000186522	43	-0.34	outparalog	460
ENSMUSG00000001833	ENSMUSG00000026276	58	0.17	outparalog	460
ENSMUSG00000000486	ENSG00000180096	96	0.30	ortholog	460
ENSMUSG00000000486	ENSG00000184702	65	0.07	outparalog	460
ENSMUSG00000000486	ENSMUSG00000018398	42	-0.20	outparalog	460
ENSMUSG00000000486	ENSG00000184640	43	0.17	outparalog	460
ENSMUSG00000000486	ENSMUSG00000059248	45	0.43	outparalog	460
ENSMUSG00000000486	ENSMUSG00000001833	49	-0.31	outparalog	460
ENSMUSG00000000486	ENSMUSG00000019917	40	-0.04	outparalog	460
ENSMUSG00000000486	ENSMUSG00000072214	66	-0.26	outparalog	460
ENSMUSG00000000486	ENSG00000108387	65	-0.16	outparalog	460
ENSMUSG00000000486	ENSMUSG00000058013	41	-0.19	outparalog	460
ENSMUSG00000000486	ENSMUSG00000022542	41	0.27	outparalog	460
ENSMUSG00000000486	ENSG00000138758	41	-0.03	outparalog	460
ENSMUSG00000000486	ENSG00000122545	49	-0.14	outparalog	460
ENSMUSG00000000486	ENSG00000164402	43	-0.17	outparalog	460
ENSMUSG00000000486	ENSG00000140623	42	-0.09	outparalog	460
ENSMUSG00000000486	ENSMUSG00000034219	42	0.38	outparalog	460
ENSMUSG00000000486	ENSG00000164740	57	0.00	outparalog	460
ENSMUSG00000000486	ENSG00000125354	42	0.27	outparalog	460
ENSMUSG00000000486	ENSG00000168385	59	-0.18	outparalog	460
ENSMUSG00000000486	ENSMUSG00000022456	41	-0.16	outparalog	460
ENSMUSG00000000486	ENSG00000186522	40	0.15	outparalog	460
ENSMUSG00000000486	ENSMUSG00000026276	59	-0.29	outparalog	460
ENSMUSG00000019917	ENSG00000186522	81	0.28	ortholog	460
ENSMUSG00000019917	ENSG00000184702	41	-0.24	outparalog	460
ENSMUSG00000019917	ENSMUSG00000018398	73	-0.36	outparalog	460
ENSMUSG00000019917	ENSG00000184640	43	-0.00	outparalog	460
ENSMUSG00000019917	ENSMUSG00000059248	44	0.13	outparalog	460
ENSMUSG00000019917	ENSMUSG00000001833	44	-0.52	outparalog	460
ENSMUSG00000019917	ENSMUSG00000000486	40	-0.04	outparalog	460
ENSMUSG00000019917	ENSMUSG00000072214	40	-0.28	outparalog	460
ENSMUSG00000019917	ENSG00000108387	41	-0.28	outparalog	460
ENSMUSG00000019917	ENSMUSG00000058013	71	-0.37	outparalog	460
ENSMUSG00000019917	ENSMUSG00000022542	36	0.69	outparalog	460
ENSMUSG00000019917	ENSG00000138758	71	-0.26	outparalog	460
ENSMUSG00000019917	ENSG00000122545	44	-0.45	outparalog	460
ENSMUSG00000019917	ENSG00000164402	68	-0.43	outparalog	460
ENSMUSG00000019917	ENSG00000140623	40	0.84	outparalog	460
ENSMUSG00000019917	ENSMUSG00000034219	62	0.35	outparalog	460
ENSMUSG00000019917	ENSG00000164740	52	0.85	outparalog	460
ENSMUSG00000019917	ENSG00000125354	70	0.08	outparalog	460
ENSMUSG00000019917	ENSG00000168385	43	-0.01	outparalog	460
ENSMUSG00000019917	ENSMUSG00000022456	35	-0.30	outparalog	460
ENSMUSG00000019917	ENSG00000180096	41	-0.10	outparalog	460
ENSMUSG00000019917	ENSMUSG00000026276	43	-0.14	outparalog	460
ENSMUSG00000072214	ENSG00000184702	95	0.28	ortholog	460
ENSMUSG00000072214	ENSMUSG00000018398	42	0.29	outparalog	460
ENSMUSG00000072214	ENSG00000184640	46	-0.53	outparalog	460
ENSMUSG00000072214	ENSMUSG00000059248	47	-0.51	outparalog	460
ENSMUSG00000072214	ENSMUSG00000001833	54	0.76	outparalog	460
ENSMUSG00000072214	ENSMUSG00000000486	66	-0.26	outparalog	460
ENSMUSG00000072214	ENSMUSG00000019917	40	-0.28	outparalog	460
ENSMUSG00000072214	ENSG00000108387	78	0.64	outparalog	460
ENSMUSG00000072214	ENSMUSG00000058013	41	0.88	outparalog	460
ENSMUSG00000072214	ENSMUSG00000022542	39	-0.46	outparalog	460
ENSMUSG00000072214	ENSG00000138758	41	-0.02	outparalog	460
ENSMUSG00000072214	ENSG00000122545	54	0.55	outparalog	460
ENSMUSG00000072214	ENSG00000164402	42	0.52	outparalog	460
ENSMUSG00000072214	ENSG00000140623	42	-0.25	outparalog	460
ENSMUSG00000072214	ENSMUSG00000034219	42	-0.53	outparalog	460
ENSMUSG00000072214	ENSG00000164740	58	-0.30	outparalog	460
ENSMUSG00000072214	ENSG00000125354	44	-0.30	outparalog	460
ENSMUSG00000072214	ENSG00000168385	61	0.31	outparalog	460
ENSMUSG00000072214	ENSMUSG00000022456	45	0.81	outparalog	460
ENSMUSG00000072214	ENSG00000180096	68	-0.21	outparalog	460
ENSMUSG00000072214	ENSG00000186522	40	-0.38	outparalog	460
ENSMUSG00000072214	ENSMUSG00000026276	61	-0.26	outparalog	460
ENSMUSG00000058013	ENSG00000138758	99	0.00	ortholog	460
ENSMUSG00000058013	ENSG00000184702	42	0.45	outparalog	460
ENSMUSG00000058013	ENSMUSG00000018398	80	0.12	outparalog	460
ENSMUSG00000058013	ENSG00000184640	44	-0.45	outparalog	460
ENSMUSG00000058013	ENSMUSG00000059248	45	-0.38	outparalog	460
ENSMUSG00000058013	ENSMUSG00000001833	41	0.68	outparalog	460
ENSMUSG00000058013	ENSMUSG00000000486	41	-0.19	outparalog	460
ENSMUSG00000058013	ENSMUSG00000019917	71	-0.37	outparalog	460
ENSMUSG00000058013	ENSMUSG00000072214	41	0.88	outparalog	460
ENSMUSG00000058013	ENSG00000108387	43	0.48	outparalog	460
ENSMUSG00000058013	ENSMUSG00000022542	37	-0.46	outparalog	460
ENSMUSG00000058013	ENSG00000122545	41	0.58	outparalog	460
ENSMUSG00000058013	ENSG00000164402	79	0.44	outparalog	460
ENSMUSG00000058013	ENSG00000140623	38	-0.35	outparalog	460
ENSMUSG00000058013	ENSMUSG00000034219	59	-0.47	outparalog	460
ENSMUSG00000058013	ENSG00000164740	51	-0.43	outparalog	460
ENSMUSG00000058013	ENSG00000125354	82	-0.26	outparalog	460
ENSMUSG00000058013	ENSG00000168385	42	0.27	outparalog	460
ENSMUSG00000058013	ENSMUSG00000022456	38	0.61	outparalog	460
ENSMUSG00000058013	ENSG00000180096	42	-0.15	outparalog	460
ENSMUSG00000058013	ENSG00000186522	71	-0.35	outparalog	460
ENSMUSG00000058013	ENSMUSG00000026276	41	-0.19	outparalog	460
ENSMUSG00000022542	ENSG00000140623	79	0.44	ortholog	460
ENSMUSG00000022542	ENSG00000184702	41	-0.06	outparalog	460
ENSMUSG00000022542	ENSMUSG00000018398	36	-0.36	outparalog	460
ENSMUSG00000022542	ENSG00000184640	58	0.07	outparalog	460
ENSMUSG00000022542	ENSMUSG00000059248	58	0.36	outparalog	460
ENSMUSG00000022542	ENSMUSG00000001833	37	-0.81	outparalog	460
ENSMUSG00000022542	ENSMUSG00000000486	41	0.27	outparalog	460
ENSMUSG00000022542	ENSMUSG00000019917	36	0.69	outparalog	460
ENSMUSG00000022542	ENSMUSG00000072214	39	-0.46	outparalog	460
ENSMUSG00000022542	ENSG00000108387	42	-0.38	outparalog	460
ENSMUSG00000022542	ENSMUSG00000058013	37	-0.46	outparalog	460
ENSMUSG00000022542	ENSG00000138758	36	-0.24	outparalog	460
ENSMUSG00000022542	ENSG00000122545	38	-0.54	outparalog	460
ENSMUSG00000022542	ENSG00000164402	36	-0.52	outparalog	460
ENSMUSG00000022542	ENSMUSG00000034219	35	0.89	outparalog	460
ENSMUSG00000022542	ENSG00000164740	52	0.45	outparalog	460
ENSMUSG00000022542	ENSG00000125354	38	-0.02	outparalog	460
ENSMUSG00000022542	ENSG00000168385	41	-0.25	outparalog	460
ENSMUSG00000022542	ENSMUSG00000022456	56	-0.37	outparalog	460
ENSMUSG00000022542	ENSG00000180096	41	-0.18	outparalog	460
ENSMUSG00000022542	ENSG00000186522	36	0.21	outparalog	460
ENSMUSG00000022542	ENSMUSG00000026276	40	-0.46	outparalog	460
ENSMUSG00000034219	ENSG00000184702	41	0.07	outparalog	460
ENSMUSG00000034219	ENSMUSG00000018398	61	-0.33	outparalog	460
ENSMUSG00000034219	ENSG00000184640	42	0.12	outparalog	460
ENSMUSG00000034219	ENSMUSG00000059248	41	0.45	outparalog	460
ENSMUSG00000034219	ENSMUSG00000001833	42	-0.83	outparalog	460
ENSMUSG00000034219	ENSMUSG00000000486	42	0.38	outparalog	460
ENSMUSG00000034219	ENSMUSG00000019917	62	0.35	outparalog	460
ENSMUSG00000034219	ENSMUSG00000072214	42	-0.53	outparalog	460
ENSMUSG00000034219	ENSG00000108387	41	-0.47	outparalog	460
ENSMUSG00000034219	ENSMUSG00000058013	59	-0.47	outparalog	460
ENSMUSG00000034219	ENSMUSG00000022542	35	0.89	outparalog	460
ENSMUSG00000034219	ENSG00000138758	59	-0.13	outparalog	460
ENSMUSG00000034219	ENSG00000122545	43	-0.44	outparalog	460
ENSMUSG00000034219	ENSG00000164402	59	-0.47	outparalog	460
ENSMUSG00000034219	ENSG00000140623	38	0.11	outparalog	460
ENSMUSG00000034219	ENSG00000164740	49	0.14	outparalog	460
ENSMUSG00000034219	ENSG00000125354	58	-0.08	outparalog	460
ENSMUSG00000034219	ENSG00000168385	43	-0.29	outparalog	460
ENSMUSG00000034219	ENSMUSG00000022456	35	-0.46	outparalog	460
ENSMUSG00000034219	ENSG00000180096	42	-0.17	outparalog	460
ENSMUSG00000034219	ENSG00000186522	66	0.24	outparalog	460
ENSMUSG00000034219	ENSMUSG00000026276	43	-0.48	outparalog	460
ENSMUSG00000022456	ENSG00000184702	45	0.02	outparalog	460
ENSMUSG00000022456	ENSMUSG00000018398	38	0.30	outparalog	460
ENSMUSG00000022456	ENSG00000184640	69	-0.45	outparalog	460
ENSMUSG00000022456	ENSMUSG00000059248	70	-0.60	outparalog	460
ENSMUSG00000022456	ENSMUSG00000001833	39	0.72	outparalog	460
ENSMUSG00000022456	ENSMUSG00000000486	41	-0.16	outparalog	460
ENSMUSG00000022456	ENSMUSG00000019917	35	-0.30	outparalog	460
ENSMUSG00000022456	ENSMUSG00000072214	45	0.81	outparalog	460
ENSMUSG00000022456	ENSG00000108387	46	0.93	outparalog	460
ENSMUSG00000022456	ENSMUSG00000058013	38	0.61	outparalog	460
ENSMUSG00000022456	ENSMUSG00000022542	56	-0.37	outparalog	460
ENSMUSG00000022456	ENSG00000138758	38	-0.13	outparalog	460
ENSMUSG00000022456	ENSG00000122545	39	0.39	outparalog	460
ENSMUSG00000022456	ENSG00000164402	35	0.61	outparalog	460
ENSMUSG00000022456	ENSG00000140623	56	-0.33	outparalog	460
ENSMUSG00000022456	ENSMUSG00000034219	35	-0.46	outparalog	460
ENSMUSG00000022456	ENSG00000164740	57	-0.33	outparalog	460
ENSMUSG00000022456	ENSG00000125354	36	-0.26	outparalog	460
ENSMUSG00000022456	ENSG00000168385	46	0.28	outparalog	460
ENSMUSG00000022456	ENSG00000180096	42	-0.23	outparalog	460
ENSMUSG00000022456	ENSG00000186522	36	-0.48	outparalog	460
ENSMUSG00000022456	ENSMUSG00000026276	45	-0.33	outparalog	460
ENSMUSG00000026276	ENSG00000168385	99	-0.03	ortholog	460
ENSMUSG00000026276	ENSG00000184702	62	-0.12	outparalog	460
ENSMUSG00000026276	ENSMUSG00000018398	42	0.27	outparalog	460
ENSMUSG00000026276	ENSG00000184640	47	0.24	outparalog	460
ENSMUSG00000026276	ENSMUSG00000059248	48	0.15	outparalog	460
ENSMUSG00000026276	ENSMUSG00000001833	58	0.17	outparalog	460
ENSMUSG00000026276	ENSMUSG00000000486	59	-0.29	outparalog	460
ENSMUSG00000026276	ENSMUSG00000019917	43	-0.14	outparalog	460
ENSMUSG00000026276	ENSMUSG00000072214	61	-0.26	outparalog	460
ENSMUSG00000026276	ENSG00000108387	63	-0.21	outparalog	460
ENSMUSG00000026276	ENSMUSG00000058013	41	-0.19	outparalog	460
ENSMUSG00000026276	ENSMUSG00000022542	40	-0.46	outparalog	460
ENSMUSG00000026276	ENSG00000138758	42	0.11	outparalog	460
ENSMUSG00000026276	ENSG00000122545	58	-0.14	outparalog	460
ENSMUSG00000026276	ENSG00000164402	43	-0.10	outparalog	460
ENSMUSG00000026276	ENSG00000140623	44	-0.02	outparalog	460
ENSMUSG00000026276	ENSMUSG00000034219	43	-0.48	outparalog	460
ENSMUSG00000026276	ENSG00000164740	59	0.03	outparalog	460
ENSMUSG00000026276	ENSG00000125354	42	0.13	outparalog	460
ENSMUSG00000026276	ENSMUSG00000022456	45	-0.33	outparalog	460
ENSMUSG00000026276	ENSG00000180096	60	0.09	outparalog	460
ENSMUSG00000026276	ENSG00000186522	43	-0.01	outparalog	460
ENSG00000162373	ENSMUSG00000028545	99	-0.11	ortholog	464
ENSMUSG00000028545	ENSG00000162373	99	-0.11	ortholog	464
ENSG00000205129	ENSMUSG00000071103	77	0.09	ortholog	469
ENSMUSG00000071103	ENSG00000205129	77	0.09	ortholog	469
ENSG00000039600	ENSMUSG00000040489	79	0.41	ortholog	475
ENSMUSG00000040489	ENSG00000039600	79	0.41	ortholog	475
ENSG00000081014	ENSMUSG00000001998	82	0.47	ortholog	478
ENSMUSG00000001998	ENSG00000081014	82	0.47	ortholog	478
ENSG00000116044	ENSMUSG00000015839	83	0.12	ortholog	479
ENSG00000116044	ENSMUSG00000038615	40	-0.07	outparalog	479
ENSG00000116044	ENSG00000082641	40	0.15	outparalog	479
ENSG00000116044	ENSMUSG00000058794	43	-0.09	outparalog	479
ENSG00000116044	ENSG00000123405	43	-0.21	outparalog	479
ENSG00000116044	ENSMUSG00000029832	30	0.45	outparalog	479
ENSG00000082641	ENSMUSG00000038615	92	0.37	ortholog	479
ENSG00000082641	ENSG00000116044	40	0.15	outparalog	479
ENSG00000082641	ENSMUSG00000058794	45	-0.40	outparalog	479
ENSG00000082641	ENSMUSG00000015839	41	-0.16	outparalog	479
ENSG00000082641	ENSG00000123405	44	-0.53	outparalog	479
ENSG00000082641	ENSMUSG00000029832	39	-0.24	outparalog	479
ENSG00000123405	ENSMUSG00000058794	89	0.80	ortholog	479
ENSG00000123405	ENSG00000116044	43	-0.21	outparalog	479
ENSG00000123405	ENSMUSG00000038615	40	-0.15	outparalog	479
ENSG00000123405	ENSG00000082641	44	-0.53	outparalog	479
ENSG00000123405	ENSMUSG00000015839	44	0.11	outparalog	479
ENSG00000123405	ENSMUSG00000029832	38	0.14	outparalog	479
ENSMUSG00000038615	ENSG00000082641	92	0.37	ortholog	479
ENSMUSG00000038615	ENSG00000116044	40	-0.07	outparalog	479
ENSMUSG00000038615	ENSMUSG00000058794	42	-0.50	outparalog	479
ENSMUSG00000038615	ENSMUSG00000015839	39	0.04	outparalog	479
ENSMUSG00000038615	ENSG00000123405	40	-0.15	outparalog	479
ENSMUSG00000038615	ENSMUSG00000029832	35	-0.38	outparalog	479
ENSMUSG00000058794	ENSG00000123405	89	0.80	ortholog	479
ENSMUSG00000058794	ENSG00000116044	43	-0.09	outparalog	479
ENSMUSG00000058794	ENSMUSG00000038615	42	-0.50	outparalog	479
ENSMUSG00000058794	ENSG00000082641	45	-0.40	outparalog	479
ENSMUSG00000058794	ENSMUSG00000015839	43	-0.02	outparalog	479
ENSMUSG00000058794	ENSMUSG00000029832	37	0.40	outparalog	479
ENSMUSG00000015839	ENSG00000116044	83	0.12	ortholog	479
ENSMUSG00000015839	ENSMUSG00000038615	39	0.04	outparalog	479
ENSMUSG00000015839	ENSG00000082641	41	-0.16	outparalog	479
ENSMUSG00000015839	ENSMUSG00000058794	43	-0.02	outparalog	479
ENSMUSG00000015839	ENSG00000123405	44	0.11	outparalog	479
ENSMUSG00000015839	ENSMUSG00000029832	31	0.03	outparalog	479
ENSMUSG00000029832	ENSG00000116044	30	0.45	outparalog	479
ENSMUSG00000029832	ENSMUSG00000038615	35	-0.38	outparalog	479
ENSMUSG00000029832	ENSG00000082641	39	-0.24	outparalog	479
ENSMUSG00000029832	ENSMUSG00000058794	37	0.40	outparalog	479
ENSMUSG00000029832	ENSMUSG00000015839	31	0.03	outparalog	479
ENSMUSG00000029832	ENSG00000123405	38	0.14	outparalog	479
ENSG00000171433	ENSMUSG00000031163	84	0.15	ortholog	484
ENSMUSG00000031163	ENSG00000171433	84	0.15	ortholog	484
ENSG00000178597	ENSMUSG00000043430	64	0.02	ortholog	485
ENSG00000178597	ENSG00000197746	47	0.14	outparalog	485
ENSG00000178597	ENSG00000168878	25	0.24	outparalog	485
ENSG00000178597	ENSMUSG00000004207	40	0.16	outparalog	485
ENSG00000178597	ENSMUSG00000056370	29	0.24	outparalog	485
ENSG00000197746	ENSMUSG00000004207	68	0.39	ortholog	485
ENSG00000197746	ENSG00000178597	47	0.14	outparalog	485
ENSG00000197746	ENSG00000168878	31	0.18	outparalog	485
ENSG00000197746	ENSMUSG00000056370	33	0.20	outparalog	485
ENSG00000197746	ENSMUSG00000043430	43	-0.32	outparalog	485
ENSG00000168878	ENSMUSG00000056370	73	1.00	ortholog	485
ENSG00000168878	ENSG00000178597	25	0.24	outparalog	485
ENSG00000168878	ENSG00000197746	31	0.18	outparalog	485
ENSG00000168878	ENSMUSG00000004207	29	-0.07	outparalog	485
ENSG00000168878	ENSMUSG00000043430	27	-0.06	outparalog	485
ENSMUSG00000004207	ENSG00000197746	68	0.39	ortholog	485
ENSMUSG00000004207	ENSG00000178597	40	0.16	outparalog	485
ENSMUSG00000004207	ENSG00000168878	29	-0.07	outparalog	485
ENSMUSG00000004207	ENSMUSG00000056370	30	-0.08	outparalog	485
ENSMUSG00000004207	ENSMUSG00000043430	39	-0.18	outparalog	485
ENSMUSG00000056370	ENSG00000168878	73	1.00	ortholog	485
ENSMUSG00000056370	ENSG00000178597	29	0.24	outparalog	485
ENSMUSG00000056370	ENSG00000197746	33	0.20	outparalog	485
ENSMUSG00000056370	ENSMUSG00000004207	30	-0.08	outparalog	485
ENSMUSG00000056370	ENSMUSG00000043430	29	-0.07	outparalog	485
ENSMUSG00000043430	ENSG00000178597	64	0.02	ortholog	485
ENSMUSG00000043430	ENSG00000197746	43	-0.32	outparalog	485
ENSMUSG00000043430	ENSG00000168878	27	-0.06	outparalog	485
ENSMUSG00000043430	ENSMUSG00000004207	39	-0.18	outparalog	485
ENSMUSG00000043430	ENSMUSG00000056370	29	-0.07	outparalog	485
ENSG00000137936	ENSMUSG00000028121	86	0.55	ortholog	486
ENSG00000137936	ENSG00000095370	47	-0.01	outparalog	486
ENSG00000095370	ENSMUSG00000028121	47	0.17	outparalog	486
ENSG00000095370	ENSG00000137936	47	-0.01	outparalog	486
ENSMUSG00000028121	ENSG00000137936	86	0.55	ortholog	486
ENSMUSG00000028121	ENSG00000095370	47	0.17	outparalog	486
ENSG00000121931	ENSMUSG00000056260	71	0.24	ortholog	490
ENSMUSG00000056260	ENSG00000121931	71	0.24	ortholog	490
ENSG00000125864	ENSMUSG00000027420	69	0.39	ortholog	492
ENSMUSG00000027420	ENSG00000125864	69	0.39	ortholog	492
ENSG00000160410	ENSMUSG00000003759	93	0.18	ortholog	493
ENSG00000160410	ENSG00000136636	65	-0.02	outparalog	493
ENSG00000160410	ENSMUSG00000026608	66	-0.06	outparalog	493
ENSG00000136636	ENSMUSG00000026608	94	-0.23	ortholog	493
ENSG00000136636	ENSMUSG00000003759	66	0.27	outparalog	493
ENSG00000136636	ENSG00000160410	65	-0.02	outparalog	493
ENSMUSG00000003759	ENSG00000160410	93	0.18	ortholog	493
ENSMUSG00000003759	ENSG00000136636	66	0.27	outparalog	493
ENSMUSG00000003759	ENSMUSG00000026608	67	-0.61	outparalog	493
ENSMUSG00000026608	ENSG00000136636	94	-0.23	ortholog	493
ENSMUSG00000026608	ENSMUSG00000003759	67	-0.61	outparalog	493
ENSMUSG00000026608	ENSG00000160410	66	-0.06	outparalog	493
ENSG00000198931	ENSMUSG00000006589	83	-0.36	ortholog	494
ENSMUSG00000006589	ENSG00000198931	83	-0.36	ortholog	494
ENSG00000137038	ENSMUSG00000028398	59	0.01	ortholog	495
ENSMUSG00000028398	ENSG00000137038	59	0.01	ortholog	495
ENSG00000169605	ENSMUSG00000030050	65	0.22	ortholog	496
ENSG00000169605	ENSMUSG00000030048	33	0.25	outparalog	496
ENSG00000169605	ENSMUSG00000030049	30	0.30	outparalog	496
ENSMUSG00000030048	ENSMUSG00000030050	32	0.95	outparalog	496
ENSMUSG00000030048	ENSG00000169605	33	0.25	outparalog	496
ENSMUSG00000030048	ENSMUSG00000030049	29	0.15	outparalog	496
ENSMUSG00000030050	ENSG00000169605	65	0.22	ortholog	496
ENSMUSG00000030050	ENSMUSG00000030048	32	0.95	outparalog	496
ENSMUSG00000030050	ENSMUSG00000030049	28	0.25	outparalog	496
ENSMUSG00000030049	ENSMUSG00000030050	28	0.25	outparalog	496
ENSMUSG00000030049	ENSMUSG00000030048	29	0.15	outparalog	496
ENSMUSG00000030049	ENSG00000169605	30	0.30	outparalog	496
ENSG00000147224	ENSG00000141127	49	0.67	outparalog	504
ENSG00000147224	ENSMUSG00000031432	100	0.54	outparalog	504
ENSG00000147224	ENSG00000161542	48	0.56	outparalog	504
ENSG00000147224	ENSMUSG00000020528	49	0.29	outparalog	504
ENSG00000147224	ENSMUSG00000025742	96	0.12	outparalog	504
ENSG00000147224	ENSMUSG00000015869	48	0.32	outparalog	504
ENSG00000147224	ENSG00000101911	95	0.00	outparalog	504
ENSG00000141127	ENSMUSG00000020528	99	-0.03	ortholog	504
ENSG00000141127	ENSMUSG00000031432	49	0.09	outparalog	504
ENSG00000141127	ENSG00000147224	49	0.67	outparalog	504
ENSG00000141127	ENSG00000161542	79	0.64	outparalog	504
ENSG00000141127	ENSMUSG00000025742	50	-0.17	outparalog	504
ENSG00000141127	ENSMUSG00000015869	77	0.13	outparalog	504
ENSG00000141127	ENSG00000101911	50	-0.09	outparalog	504
ENSG00000161542	ENSMUSG00000015869	99	-0.14	ortholog	504
ENSG00000161542	ENSG00000141127	79	0.64	outparalog	504
ENSG00000161542	ENSMUSG00000031432	48	0.05	outparalog	504
ENSG00000161542	ENSG00000147224	48	0.56	outparalog	504
ENSG00000161542	ENSMUSG00000020528	79	-0.23	outparalog	504
ENSG00000161542	ENSMUSG00000025742	48	-0.21	outparalog	504
ENSG00000161542	ENSG00000101911	48	-0.08	outparalog	504
ENSG00000101911	ENSMUSG00000025742	99	0.02	ortholog	504
ENSG00000101911	ENSG00000141127	50	-0.09	outparalog	504
ENSG00000101911	ENSMUSG00000031432	95	-0.13	outparalog	504
ENSG00000101911	ENSG00000147224	95	0.00	outparalog	504
ENSG00000101911	ENSG00000161542	48	-0.08	outparalog	504
ENSG00000101911	ENSMUSG00000020528	49	0.30	outparalog	504
ENSG00000101911	ENSMUSG00000015869	49	0.26	outparalog	504
ENSMUSG00000031432	ENSG00000141127	49	0.09	outparalog	504
ENSMUSG00000031432	ENSG00000147224	100	0.54	outparalog	504
ENSMUSG00000031432	ENSG00000161542	48	0.05	outparalog	504
ENSMUSG00000031432	ENSMUSG00000020528	49	0.41	outparalog	504
ENSMUSG00000031432	ENSMUSG00000025742	96	0.10	outparalog	504
ENSMUSG00000031432	ENSMUSG00000015869	48	0.36	outparalog	504
ENSMUSG00000031432	ENSG00000101911	95	-0.13	outparalog	504
ENSMUSG00000020528	ENSG00000141127	99	-0.03	ortholog	504
ENSMUSG00000020528	ENSMUSG00000031432	49	0.41	outparalog	504
ENSMUSG00000020528	ENSG00000147224	49	0.29	outparalog	504
ENSMUSG00000020528	ENSG00000161542	79	-0.23	outparalog	504
ENSMUSG00000020528	ENSMUSG00000025742	50	0.40	outparalog	504
ENSMUSG00000020528	ENSMUSG00000015869	78	0.62	outparalog	504
ENSMUSG00000020528	ENSG00000101911	49	0.30	outparalog	504
ENSMUSG00000025742	ENSG00000101911	99	0.02	ortholog	504
ENSMUSG00000025742	ENSG00000141127	50	-0.17	outparalog	504
ENSMUSG00000025742	ENSMUSG00000031432	96	0.10	outparalog	504
ENSMUSG00000025742	ENSG00000147224	96	0.12	outparalog	504
ENSMUSG00000025742	ENSG00000161542	48	-0.21	outparalog	504
ENSMUSG00000025742	ENSMUSG00000020528	50	0.40	outparalog	504
ENSMUSG00000025742	ENSMUSG00000015869	49	0.34	outparalog	504
ENSMUSG00000015869	ENSG00000161542	99	-0.14	ortholog	504
ENSMUSG00000015869	ENSG00000141127	77	0.13	outparalog	504
ENSMUSG00000015869	ENSMUSG00000031432	48	0.36	outparalog	504
ENSMUSG00000015869	ENSG00000147224	48	0.32	outparalog	504
ENSMUSG00000015869	ENSMUSG00000020528	78	0.62	outparalog	504
ENSMUSG00000015869	ENSMUSG00000025742	49	0.34	outparalog	504
ENSMUSG00000015869	ENSG00000101911	49	0.26	outparalog	504
ENSG00000164287	ENSMUSG00000078926	72	-0.32	ortholog	507
ENSMUSG00000078926	ENSG00000164287	72	-0.32	ortholog	507
ENSG00000149646	ENSMUSG00000038085	65	0.26	ortholog	508
ENSMUSG00000038085	ENSG00000149646	65	0.26	ortholog	508
ENSG00000156983	ENSMUSG00000001632	98	0.15	ortholog	509
ENSG00000156983	ENSG00000100425	57	0.61	outparalog	509
ENSG00000156983	ENSG00000096070	58	-0.16	outparalog	509
ENSG00000156983	ENSMUSG00000022387	57	0.27	outparalog	509
ENSG00000100425	ENSMUSG00000022387	95	0.18	ortholog	509
ENSG00000100425	ENSG00000156983	57	0.61	outparalog	509
ENSG00000100425	ENSMUSG00000001632	57	0.03	outparalog	509
ENSG00000100425	ENSG00000096070	58	0.38	outparalog	509
ENSG00000096070	ENSG00000156983	58	-0.16	outparalog	509
ENSG00000096070	ENSMUSG00000001632	58	-0.10	outparalog	509
ENSG00000096070	ENSG00000100425	58	0.38	outparalog	509
ENSG00000096070	ENSMUSG00000022387	58	-0.00	outparalog	509
ENSMUSG00000001632	ENSG00000156983	98	0.15	ortholog	509
ENSMUSG00000001632	ENSG00000100425	57	0.03	outparalog	509
ENSMUSG00000001632	ENSG00000096070	58	-0.10	outparalog	509
ENSMUSG00000001632	ENSMUSG00000022387	58	0.66	outparalog	509
ENSMUSG00000022387	ENSG00000100425	95	0.18	ortholog	509
ENSMUSG00000022387	ENSG00000156983	57	0.27	outparalog	509
ENSMUSG00000022387	ENSMUSG00000001632	58	0.66	outparalog	509
ENSMUSG00000022387	ENSG00000096070	58	-0.00	outparalog	509
ENSG00000179071	ENSMUSG00000044362	77	-0.02	ortholog	510
ENSMUSG00000044362	ENSG00000179071	77	-0.02	ortholog	510
ENSG00000163517	ENSMUSG00000034245	92	-0.25	ortholog	513
ENSMUSG00000034245	ENSG00000163517	92	-0.25	ortholog	513
ENSG00000155792	ENSMUSG00000022419	96	0.65	ortholog	523
ENSMUSG00000022419	ENSG00000155792	96	0.65	ortholog	523
ENSG00000102471	ENSG00000131507	63	0.80	outparalog	526
ENSG00000102471	ENSMUSG00000024425	60	0.34	outparalog	526
ENSG00000131507	ENSMUSG00000024425	97	0.32	ortholog	526
ENSG00000131507	ENSG00000102471	63	0.80	outparalog	526
ENSMUSG00000024425	ENSG00000131507	97	0.32	ortholog	526
ENSMUSG00000024425	ENSG00000102471	60	0.34	outparalog	526
ENSG00000151789	ENSG00000161642	52	-0.57	outparalog	527
ENSG00000151789	ENSMUSG00000027016	61	0.02	outparalog	527
ENSG00000151789	ENSG00000144331	61	0.18	outparalog	527
ENSG00000151789	ENSMUSG00000000552	52	-0.28	outparalog	527
ENSG00000151789	ENSMUSG00000014198	51	-0.10	outparalog	527
ENSG00000161642	ENSMUSG00000000552	93	0.19	ortholog	527
ENSG00000161642	ENSMUSG00000027016	55	-0.08	outparalog	527
ENSG00000161642	ENSG00000151789	52	-0.57	outparalog	527
ENSG00000161642	ENSG00000144331	54	-0.12	outparalog	527
ENSG00000161642	ENSMUSG00000014198	48	0.01	outparalog	527
ENSG00000144331	ENSMUSG00000027016	93	-0.10	one2many ortholog	527
ENSG00000144331	ENSG00000161642	54	-0.12	outparalog	527
ENSG00000144331	ENSG00000151789	61	0.18	outparalog	527
ENSG00000144331	ENSMUSG00000000552	53	-0.10	outparalog	527
ENSG00000144331	ENSMUSG00000014198	49	0.09	outparalog	527
ENSMUSG00000027016	ENSG00000144331	93	-0.10	one2many ortholog	527
ENSMUSG00000027016	ENSG00000161642	55	-0.08	outparalog	527
ENSMUSG00000027016	ENSG00000151789	61	0.02	outparalog	527
ENSMUSG00000027016	ENSMUSG00000000552	55	0.37	outparalog	527
ENSMUSG00000027016	ENSMUSG00000014198	51	0.55	outparalog	527
ENSMUSG00000000552	ENSG00000161642	93	0.19	ortholog	527
ENSMUSG00000000552	ENSMUSG00000027016	55	0.37	outparalog	527
ENSMUSG00000000552	ENSG00000151789	52	-0.28	outparalog	527
ENSMUSG00000000552	ENSG00000144331	53	-0.10	outparalog	527
ENSMUSG00000000552	ENSMUSG00000014198	46	0.68	outparalog	527
ENSMUSG00000014198	ENSG00000161642	48	0.01	outparalog	527
ENSMUSG00000014198	ENSMUSG00000027016	51	0.55	outparalog	527
ENSMUSG00000014198	ENSG00000151789	51	-0.10	outparalog	527
ENSMUSG00000014198	ENSG00000144331	49	0.09	outparalog	527
ENSMUSG00000014198	ENSMUSG00000000552	46	0.68	outparalog	527
ENSG00000121858	ENSMUSG00000039304	63	0.24	ortholog	528
ENSG00000121858	ENSMUSG00000022015	29	0.28	outparalog	528
ENSG00000121858	ENSG00000120659	29	0.61	outparalog	528
ENSG00000120659	ENSMUSG00000022015	85	0.16	ortholog	528
ENSG00000120659	ENSMUSG00000039304	32	0.15	outparalog	528
ENSG00000120659	ENSG00000121858	29	0.61	outparalog	528
ENSMUSG00000039304	ENSG00000121858	63	0.24	ortholog	528
ENSMUSG00000039304	ENSMUSG00000022015	33	0.79	outparalog	528
ENSMUSG00000039304	ENSG00000120659	32	0.15	outparalog	528
ENSMUSG00000022015	ENSG00000120659	85	0.16	ortholog	528
ENSMUSG00000022015	ENSMUSG00000039304	33	0.79	outparalog	528
ENSMUSG00000022015	ENSG00000121858	29	0.28	outparalog	528
ENSG00000127980	ENSMUSG00000005907	82	0.09	ortholog	529
ENSMUSG00000005907	ENSG00000127980	82	0.09	ortholog	529
ENSG00000204147	ENSMUSG00000024887	72	0.45	outparalog	533
ENSMUSG00000024887	ENSG00000204147	72	0.45	outparalog	533
ENSG00000095002	ENSMUSG00000024151	93	0.20	ortholog	536
ENSG00000095002	ENSG00000116062	31	0.52	outparalog	536
ENSG00000095002	ENSMUSG00000005370	32	-0.18	outparalog	536
ENSG00000095002	ENSMUSG00000014850	30	0.29	outparalog	536
ENSG00000095002	ENSG00000057468	27	0.45	outparalog	536
ENSG00000095002	ENSG00000113318	30	0.70	outparalog	536
ENSG00000095002	ENSMUSG00000005493	25	-0.06	outparalog	536
ENSG00000116062	ENSMUSG00000005370	86	0.15	ortholog	536
ENSG00000116062	ENSG00000095002	31	0.52	outparalog	536
ENSG00000116062	ENSMUSG00000014850	32	0.26	outparalog	536
ENSG00000116062	ENSG00000057468	27	0.44	outparalog	536
ENSG00000116062	ENSG00000113318	31	0.69	outparalog	536
ENSG00000116062	ENSMUSG00000005493	29	0.23	outparalog	536
ENSG00000116062	ENSMUSG00000024151	32	0.16	outparalog	536
ENSG00000057468	ENSMUSG00000005493	86	0.37	ortholog	536
ENSG00000057468	ENSG00000095002	27	0.45	outparalog	536
ENSG00000057468	ENSG00000116062	27	0.44	outparalog	536
ENSG00000057468	ENSMUSG00000005370	29	0.15	outparalog	536
ENSG00000057468	ENSMUSG00000014850	27	0.38	outparalog	536
ENSG00000057468	ENSG00000113318	29	0.58	outparalog	536
ENSG00000057468	ENSMUSG00000024151	27	0.06	outparalog	536
ENSG00000113318	ENSMUSG00000014850	82	0.36	ortholog	536
ENSG00000113318	ENSG00000095002	30	0.70	outparalog	536
ENSG00000113318	ENSG00000116062	31	0.69	outparalog	536
ENSG00000113318	ENSMUSG00000005370	31	-0.06	outparalog	536
ENSG00000113318	ENSG00000057468	29	0.58	outparalog	536
ENSG00000113318	ENSMUSG00000005493	29	0.17	outparalog	536
ENSG00000113318	ENSMUSG00000024151	30	0.12	outparalog	536
ENSMUSG00000024151	ENSG00000095002	93	0.20	ortholog	536
ENSMUSG00000024151	ENSG00000116062	32	0.16	outparalog	536
ENSMUSG00000024151	ENSMUSG00000005370	32	0.28	outparalog	536
ENSMUSG00000024151	ENSMUSG00000014850	31	-0.13	outparalog	536
ENSMUSG00000024151	ENSG00000057468	27	0.06	outparalog	536
ENSMUSG00000024151	ENSG00000113318	30	0.12	outparalog	536
ENSMUSG00000024151	ENSMUSG00000005493	24	-0.39	outparalog	536
ENSMUSG00000005370	ENSG00000116062	86	0.15	ortholog	536
ENSMUSG00000005370	ENSG00000095002	32	-0.18	outparalog	536
ENSMUSG00000005370	ENSMUSG00000014850	31	0.29	outparalog	536
ENSMUSG00000005370	ENSG00000057468	29	0.15	outparalog	536
ENSMUSG00000005370	ENSG00000113318	31	-0.06	outparalog	536
ENSMUSG00000005370	ENSMUSG00000005493	28	0.52	outparalog	536
ENSMUSG00000005370	ENSMUSG00000024151	32	0.28	outparalog	536
ENSMUSG00000014850	ENSG00000113318	82	0.36	ortholog	536
ENSMUSG00000014850	ENSG00000095002	30	0.29	outparalog	536
ENSMUSG00000014850	ENSG00000116062	32	0.26	outparalog	536
ENSMUSG00000014850	ENSMUSG00000005370	31	0.29	outparalog	536
ENSMUSG00000014850	ENSG00000057468	27	0.38	outparalog	536
ENSMUSG00000014850	ENSMUSG00000005493	27	0.29	outparalog	536
ENSMUSG00000014850	ENSMUSG00000024151	31	-0.13	outparalog	536
ENSMUSG00000005493	ENSG00000057468	86	0.37	ortholog	536
ENSMUSG00000005493	ENSG00000095002	25	-0.06	outparalog	536
ENSMUSG00000005493	ENSG00000116062	28	0.23	outparalog	536
ENSMUSG00000005493	ENSMUSG00000005370	28	0.52	outparalog	536
ENSMUSG00000005493	ENSMUSG00000014850	27	0.29	outparalog	536
ENSMUSG00000005493	ENSG00000113318	29	0.17	outparalog	536
ENSMUSG00000005493	ENSMUSG00000024151	24	-0.39	outparalog	536
ENSG00000131374	ENSMUSG00000023923	90	-0.20	ortholog	541
ENSG00000131374	ENSG00000107021	34	0.09	outparalog	541
ENSG00000131374	ENSMUSG00000039678	35	0.02	outparalog	541
ENSG00000107021	ENSMUSG00000039678	98	0.34	ortholog	541
ENSG00000107021	ENSG00000131374	34	0.09	outparalog	541
ENSG00000107021	ENSMUSG00000023923	34	-0.08	outparalog	541
ENSMUSG00000023923	ENSG00000131374	90	-0.20	ortholog	541
ENSMUSG00000023923	ENSG00000107021	34	-0.08	outparalog	541
ENSMUSG00000023923	ENSMUSG00000039678	35	0.34	outparalog	541
ENSMUSG00000039678	ENSG00000107021	98	0.34	ortholog	541
ENSMUSG00000039678	ENSG00000131374	35	0.02	outparalog	541
ENSMUSG00000039678	ENSMUSG00000023923	35	0.34	outparalog	541
ENSG00000184530	ENSMUSG00000015519	55	-0.06	ortholog	543
ENSMUSG00000015519	ENSG00000184530	55	-0.06	ortholog	543
ENSG00000050165	ENSMUSG00000030772	83	0.61	ortholog	545
ENSMUSG00000030772	ENSG00000050165	83	0.61	ortholog	545
ENSG00000162601	ENSMUSG00000003199	30	0.14	outparalog	549
ENSMUSG00000003199	ENSG00000162601	30	0.14	outparalog	549
ENSG00000136448	ENSMUSG00000020936	97	0.21	ortholog	550
ENSG00000136448	ENSG00000152465	76	0.69	outparalog	550
ENSG00000136448	ENSMUSG00000026643	76	0.39	outparalog	550
ENSG00000152465	ENSMUSG00000026643	94	-0.02	ortholog	550
ENSG00000152465	ENSG00000136448	76	0.69	outparalog	550
ENSG00000152465	ENSMUSG00000020936	76	0.14	outparalog	550
ENSMUSG00000020936	ENSG00000136448	97	0.21	ortholog	550
ENSMUSG00000020936	ENSG00000152465	76	0.14	outparalog	550
ENSMUSG00000020936	ENSMUSG00000026643	76	0.10	outparalog	550
ENSMUSG00000026643	ENSG00000152465	94	-0.02	ortholog	550
ENSMUSG00000026643	ENSG00000136448	76	0.39	outparalog	550
ENSMUSG00000026643	ENSMUSG00000020936	76	0.10	outparalog	550
ENSG00000159579	ENSMUSG00000029072	24	-0.15	outparalog	553
ENSG00000159579	ENSMUSG00000038271	23	0.16	outparalog	553
ENSG00000159579	ENSMUSG00000029048	27	-0.18	outparalog	553
ENSG00000159579	ENSG00000179002	26	-0.12	outparalog	553
ENSG00000159579	ENSG00000169962	24	-0.21	outparalog	553
ENSG00000159579	ENSMUSG00000041528	28	0.07	outparalog	553
ENSG00000159579	ENSG00000173662	24	-0.65	outparalog	553
ENSG00000159579	ENSMUSG00000028738	23	0.33	outparalog	553
ENSG00000159579	ENSG00000159423	21	-0.29	outparalog	553
ENSG00000159579	ENSG00000157916	26	0.36	outparalog	553
ENSG00000159579	ENSMUSG00000028737	21	-0.24	outparalog	553
ENSG00000159579	ENSG00000010295	23	0.23	outparalog	553
ENSG00000159579	ENSG00000169991	24	-0.21	outparalog	553
ENSG00000159579	ENSMUSG00000041025	27	-0.21	outparalog	553
ENSG00000159579	ENSMUSG00000028950	26	0.35	outparalog	553
ENSG00000179002	ENSMUSG00000028738	70	-0.30	ortholog	553
ENSG00000179002	ENSMUSG00000029072	32	-0.11	outparalog	553
ENSG00000179002	ENSMUSG00000038271	22	-0.04	outparalog	553
ENSG00000179002	ENSMUSG00000029048	35	0.29	outparalog	553
ENSG00000179002	ENSG00000159579	27	-0.12	outparalog	553
ENSG00000179002	ENSG00000169962	32	-0.11	outparalog	553
ENSG00000179002	ENSMUSG00000041528	26	0.10	outparalog	553
ENSG00000179002	ENSG00000173662	38	-0.36	outparalog	553
ENSG00000179002	ENSG00000159423	22	0.19	outparalog	553
ENSG00000179002	ENSG00000157916	35	-0.50	outparalog	553
ENSG00000179002	ENSMUSG00000028737	28	0.31	outparalog	553
ENSG00000179002	ENSG00000010295	23	0.15	outparalog	553
ENSG00000179002	ENSG00000169991	24	0.34	outparalog	553
ENSG00000179002	ENSMUSG00000041025	28	-0.22	outparalog	553
ENSG00000179002	ENSMUSG00000028950	41	-0.00	outparalog	553
ENSG00000169962	ENSMUSG00000029072	73	0.18	ortholog	553
ENSG00000169962	ENSMUSG00000038271	25	-0.19	outparalog	553
ENSG00000169962	ENSMUSG00000029048	36	-0.19	outparalog	553
ENSG00000169962	ENSG00000159579	24	-0.21	outparalog	553
ENSG00000169962	ENSG00000179002	32	-0.11	outparalog	553
ENSG00000169962	ENSMUSG00000041528	30	0.11	outparalog	553
ENSG00000169962	ENSG00000173662	35	0.30	outparalog	553
ENSG00000169962	ENSMUSG00000028738	32	0.20	outparalog	553
ENSG00000169962	ENSG00000159423	26	-0.22	outparalog	553
ENSG00000169962	ENSG00000157916	35	-0.17	outparalog	553
ENSG00000169962	ENSMUSG00000028737	26	-0.22	outparalog	553
ENSG00000169962	ENSG00000010295	24	-0.48	outparalog	553
ENSG00000169962	ENSG00000169991	27	0.17	outparalog	553
ENSG00000169962	ENSMUSG00000041025	29	0.31	outparalog	553
ENSG00000169962	ENSMUSG00000028950	35	0.06	outparalog	553
ENSG00000173662	ENSMUSG00000028950	74	-0.25	ortholog	553
ENSG00000173662	ENSMUSG00000029072	34	0.23	outparalog	553
ENSG00000173662	ENSMUSG00000038271	24	-0.02	outparalog	553
ENSG00000173662	ENSMUSG00000029048	34	0.04	outparalog	553
ENSG00000173662	ENSG00000159579	24	-0.65	outparalog	553
ENSG00000173662	ENSG00000179002	38	-0.36	outparalog	553
ENSG00000173662	ENSG00000169962	35	0.30	outparalog	553
ENSG00000173662	ENSMUSG00000041528	25	-0.05	outparalog	553
ENSG00000173662	ENSMUSG00000028738	38	-0.06	outparalog	553
ENSG00000173662	ENSG00000159423	24	0.00	outparalog	553
ENSG00000173662	ENSG00000157916	34	0.01	outparalog	553
ENSG00000173662	ENSMUSG00000028737	25	-0.06	outparalog	553
ENSG00000173662	ENSG00000010295	25	-0.32	outparalog	553
ENSG00000173662	ENSG00000169991	26	0.16	outparalog	553
ENSG00000173662	ENSMUSG00000041025	28	0.30	outparalog	553
ENSG00000159423	ENSMUSG00000028737	92	0.94	ortholog	553
ENSG00000159423	ENSMUSG00000029072	24	0.48	outparalog	553
ENSG00000159423	ENSMUSG00000038271	24	-0.15	outparalog	553
ENSG00000159423	ENSMUSG00000029048	35	0.42	outparalog	553
ENSG00000159423	ENSG00000159579	21	-0.29	outparalog	553
ENSG00000159423	ENSG00000179002	24	0.19	outparalog	553
ENSG00000159423	ENSG00000169962	26	-0.22	outparalog	553
ENSG00000159423	ENSMUSG00000041528	26	0.10	outparalog	553
ENSG00000159423	ENSG00000173662	24	0.00	outparalog	553
ENSG00000159423	ENSMUSG00000028738	23	-0.08	outparalog	553
ENSG00000159423	ENSG00000157916	29	0.21	outparalog	553
ENSG00000159423	ENSG00000010295	25	-0.19	outparalog	553
ENSG00000159423	ENSG00000169991	23	-0.20	outparalog	553
ENSG00000159423	ENSMUSG00000041025	27	0.07	outparalog	553
ENSG00000159423	ENSMUSG00000028950	24	0.14	outparalog	553
ENSG00000157916	ENSMUSG00000029048	95	-0.08	ortholog	553
ENSG00000157916	ENSMUSG00000029072	31	0.45	outparalog	553
ENSG00000157916	ENSMUSG00000038271	30	-0.03	outparalog	553
ENSG00000157916	ENSG00000159579	26	0.36	outparalog	553
ENSG00000157916	ENSG00000179002	35	-0.50	outparalog	553
ENSG00000157916	ENSG00000169962	35	-0.17	outparalog	553
ENSG00000157916	ENSMUSG00000041528	37	0.14	outparalog	553
ENSG00000157916	ENSG00000173662	34	0.01	outparalog	553
ENSG00000157916	ENSMUSG00000028738	39	0.56	outparalog	553
ENSG00000157916	ENSG00000159423	29	0.21	outparalog	553
ENSG00000157916	ENSMUSG00000028737	30	0.16	outparalog	553
ENSG00000157916	ENSG00000010295	28	-0.30	outparalog	553
ENSG00000157916	ENSG00000169991	27	-0.31	outparalog	553
ENSG00000157916	ENSMUSG00000041025	22	0.20	outparalog	553
ENSG00000157916	ENSMUSG00000028950	35	0.36	outparalog	553
ENSG00000010295	ENSMUSG00000038271	95	0.34	ortholog	553
ENSG00000010295	ENSMUSG00000029072	25	-0.47	outparalog	553
ENSG00000010295	ENSMUSG00000029048	30	-0.09	outparalog	553
ENSG00000010295	ENSG00000159579	23	0.23	outparalog	553
ENSG00000010295	ENSG00000179002	23	0.15	outparalog	553
ENSG00000010295	ENSG00000169962	24	-0.48	outparalog	553
ENSG00000010295	ENSMUSG00000041528	31	-0.09	outparalog	553
ENSG00000010295	ENSG00000173662	25	-0.32	outparalog	553
ENSG00000010295	ENSMUSG00000028738	25	-0.33	outparalog	553
ENSG00000010295	ENSG00000159423	23	-0.19	outparalog	553
ENSG00000010295	ENSG00000157916	28	-0.30	outparalog	553
ENSG00000010295	ENSMUSG00000028737	28	-0.23	outparalog	553
ENSG00000010295	ENSG00000169991	67	0.15	outparalog	553
ENSG00000010295	ENSMUSG00000041025	65	-0.44	outparalog	553
ENSG00000010295	ENSMUSG00000028950	26	-0.30	outparalog	553
ENSG00000169991	ENSMUSG00000041025	98	-0.10	ortholog	553
ENSG00000169991	ENSMUSG00000029072	30	-0.39	outparalog	553
ENSG00000169991	ENSMUSG00000038271	67	0.18	outparalog	553
ENSG00000169991	ENSMUSG00000029048	24	0.15	outparalog	553
ENSG00000169991	ENSG00000159579	24	-0.21	outparalog	553
ENSG00000169991	ENSG00000179002	24	0.34	outparalog	553
ENSG00000169991	ENSG00000169962	27	0.17	outparalog	553
ENSG00000169991	ENSMUSG00000041528	33	-0.12	outparalog	553
ENSG00000169991	ENSG00000173662	26	0.16	outparalog	553
ENSG00000169991	ENSMUSG00000028738	29	-0.21	outparalog	553
ENSG00000169991	ENSG00000159423	23	-0.20	outparalog	553
ENSG00000169991	ENSG00000157916	27	-0.31	outparalog	553
ENSG00000169991	ENSMUSG00000028737	24	-0.22	outparalog	553
ENSG00000169991	ENSG00000010295	67	0.15	outparalog	553
ENSG00000169991	ENSMUSG00000028950	28	-0.48	outparalog	553
ENSMUSG00000029072	ENSG00000169962	73	0.18	ortholog	553
ENSMUSG00000029072	ENSMUSG00000038271	25	-0.21	outparalog	553
ENSMUSG00000029072	ENSMUSG00000029048	33	0.03	outparalog	553
ENSMUSG00000029072	ENSG00000159579	24	-0.15	outparalog	553
ENSMUSG00000029072	ENSG00000179002	32	-0.11	outparalog	553
ENSMUSG00000029072	ENSMUSG00000041528	27	0.58	outparalog	553
ENSMUSG00000029072	ENSG00000173662	34	0.23	outparalog	553
ENSMUSG00000029072	ENSMUSG00000028738	32	0.54	outparalog	553
ENSMUSG00000029072	ENSG00000159423	24	0.48	outparalog	553
ENSMUSG00000029072	ENSG00000157916	31	0.45	outparalog	553
ENSMUSG00000029072	ENSMUSG00000028737	23	0.51	outparalog	553
ENSMUSG00000029072	ENSG00000010295	25	-0.47	outparalog	553
ENSMUSG00000029072	ENSG00000169991	30	-0.39	outparalog	553
ENSMUSG00000029072	ENSMUSG00000041025	31	0.54	outparalog	553
ENSMUSG00000029072	ENSMUSG00000028950	34	0.48	outparalog	553
ENSMUSG00000038271	ENSG00000010295	95	0.34	ortholog	553
ENSMUSG00000038271	ENSMUSG00000029072	25	-0.21	outparalog	553
ENSMUSG00000038271	ENSMUSG00000029048	31	-0.39	outparalog	553
ENSMUSG00000038271	ENSG00000159579	23	0.16	outparalog	553
ENSMUSG00000038271	ENSG00000179002	22	-0.04	outparalog	553
ENSMUSG00000038271	ENSG00000169962	25	-0.19	outparalog	553
ENSMUSG00000038271	ENSMUSG00000041528	28	0.26	outparalog	553
ENSMUSG00000038271	ENSG00000173662	23	-0.02	outparalog	553
ENSMUSG00000038271	ENSMUSG00000028738	24	-0.03	outparalog	553
ENSMUSG00000038271	ENSG00000159423	24	-0.15	outparalog	553
ENSMUSG00000038271	ENSG00000157916	30	-0.03	outparalog	553
ENSMUSG00000038271	ENSMUSG00000028737	23	-0.30	outparalog	553
ENSMUSG00000038271	ENSG00000169991	67	0.18	outparalog	553
ENSMUSG00000038271	ENSMUSG00000041025	65	-0.13	outparalog	553
ENSMUSG00000038271	ENSMUSG00000028950	24	0.12	outparalog	553
ENSMUSG00000029048	ENSG00000157916	95	-0.08	ortholog	553
ENSMUSG00000029048	ENSMUSG00000029072	33	0.03	outparalog	553
ENSMUSG00000029048	ENSMUSG00000038271	31	-0.39	outparalog	553
ENSMUSG00000029048	ENSG00000159579	27	-0.18	outparalog	553
ENSMUSG00000029048	ENSG00000179002	35	0.29	outparalog	553
ENSMUSG00000029048	ENSG00000169962	36	-0.19	outparalog	553
ENSMUSG00000029048	ENSMUSG00000041528	38	-0.36	outparalog	553
ENSMUSG00000029048	ENSG00000173662	34	0.04	outparalog	553
ENSMUSG00000029048	ENSMUSG00000028738	39	-0.47	outparalog	553
ENSMUSG00000029048	ENSG00000159423	35	0.42	outparalog	553
ENSMUSG00000029048	ENSMUSG00000028737	33	0.52	outparalog	553
ENSMUSG00000029048	ENSG00000010295	30	-0.09	outparalog	553
ENSMUSG00000029048	ENSG00000169991	24	0.15	outparalog	553
ENSMUSG00000029048	ENSMUSG00000041025	22	-0.32	outparalog	553
ENSMUSG00000029048	ENSMUSG00000028950	37	-0.46	outparalog	553
ENSMUSG00000041528	ENSMUSG00000029072	27	0.58	outparalog	553
ENSMUSG00000041528	ENSMUSG00000038271	28	0.26	outparalog	553
ENSMUSG00000041528	ENSMUSG00000029048	38	-0.36	outparalog	553
ENSMUSG00000041528	ENSG00000159579	28	0.07	outparalog	553
ENSMUSG00000041528	ENSG00000179002	27	0.10	outparalog	553
ENSMUSG00000041528	ENSG00000169962	29	0.11	outparalog	553
ENSMUSG00000041528	ENSG00000173662	25	-0.05	outparalog	553
ENSMUSG00000041528	ENSMUSG00000028738	24	0.65	outparalog	553
ENSMUSG00000041528	ENSG00000159423	26	0.10	outparalog	553
ENSMUSG00000041528	ENSG00000157916	37	0.14	outparalog	553
ENSMUSG00000041528	ENSMUSG00000028737	26	0.16	outparalog	553
ENSMUSG00000041528	ENSG00000010295	31	-0.09	outparalog	553
ENSMUSG00000041528	ENSG00000169991	33	-0.12	outparalog	553
ENSMUSG00000041528	ENSMUSG00000041025	32	0.51	outparalog	553
ENSMUSG00000041528	ENSMUSG00000028950	25	0.61	outparalog	553
ENSMUSG00000028738	ENSG00000179002	70	-0.30	ortholog	553
ENSMUSG00000028738	ENSMUSG00000029072	32	0.54	outparalog	553
ENSMUSG00000028738	ENSMUSG00000038271	24	-0.03	outparalog	553
ENSMUSG00000028738	ENSMUSG00000029048	39	-0.47	outparalog	553
ENSMUSG00000028738	ENSG00000159579	23	0.33	outparalog	553
ENSMUSG00000028738	ENSG00000169962	32	0.20	outparalog	553
ENSMUSG00000028738	ENSMUSG00000041528	24	0.65	outparalog	553
ENSMUSG00000028738	ENSG00000173662	38	-0.06	outparalog	553
ENSMUSG00000028738	ENSG00000159423	23	-0.08	outparalog	553
ENSMUSG00000028738	ENSG00000157916	39	0.56	outparalog	553
ENSMUSG00000028738	ENSMUSG00000028737	24	-0.04	outparalog	553
ENSMUSG00000028738	ENSG00000010295	25	-0.33	outparalog	553
ENSMUSG00000028738	ENSG00000169991	29	-0.21	outparalog	553
ENSMUSG00000028738	ENSMUSG00000041025	32	0.56	outparalog	553
ENSMUSG00000028738	ENSMUSG00000028950	40	0.66	outparalog	553
ENSMUSG00000028737	ENSG00000159423	92	0.94	ortholog	553
ENSMUSG00000028737	ENSMUSG00000029072	23	0.51	outparalog	553
ENSMUSG00000028737	ENSMUSG00000038271	23	-0.30	outparalog	553
ENSMUSG00000028737	ENSMUSG00000029048	33	0.52	outparalog	553
ENSMUSG00000028737	ENSG00000159579	21	-0.24	outparalog	553
ENSMUSG00000028737	ENSG00000179002	28	0.31	outparalog	553
ENSMUSG00000028737	ENSG00000169962	26	-0.22	outparalog	553
ENSMUSG00000028737	ENSMUSG00000041528	26	0.16	outparalog	553
ENSMUSG00000028737	ENSG00000173662	25	-0.06	outparalog	553
ENSMUSG00000028737	ENSMUSG00000028738	24	-0.04	outparalog	553
ENSMUSG00000028737	ENSG00000157916	30	0.16	outparalog	553
ENSMUSG00000028737	ENSG00000010295	28	-0.23	outparalog	553
ENSMUSG00000028737	ENSG00000169991	24	-0.22	outparalog	553
ENSMUSG00000028737	ENSMUSG00000041025	24	0.11	outparalog	553
ENSMUSG00000028737	ENSMUSG00000028950	25	0.19	outparalog	553
ENSMUSG00000041025	ENSG00000169991	98	-0.10	ortholog	553
ENSMUSG00000041025	ENSMUSG00000029072	31	0.54	outparalog	553
ENSMUSG00000041025	ENSMUSG00000038271	65	-0.13	outparalog	553
ENSMUSG00000041025	ENSMUSG00000029048	22	-0.32	outparalog	553
ENSMUSG00000041025	ENSG00000159579	27	-0.21	outparalog	553
ENSMUSG00000041025	ENSG00000179002	28	-0.22	outparalog	553
ENSMUSG00000041025	ENSG00000169962	29	0.31	outparalog	553
ENSMUSG00000041025	ENSMUSG00000041528	32	0.51	outparalog	553
ENSMUSG00000041025	ENSG00000173662	28	0.30	outparalog	553
ENSMUSG00000041025	ENSMUSG00000028738	32	0.56	outparalog	553
ENSMUSG00000041025	ENSG00000159423	26	0.07	outparalog	553
ENSMUSG00000041025	ENSG00000157916	22	0.20	outparalog	553
ENSMUSG00000041025	ENSMUSG00000028737	24	0.11	outparalog	553
ENSMUSG00000041025	ENSG00000010295	65	-0.44	outparalog	553
ENSMUSG00000041025	ENSMUSG00000028950	29	0.36	outparalog	553
ENSMUSG00000028950	ENSG00000173662	74	-0.25	ortholog	553
ENSMUSG00000028950	ENSMUSG00000029072	34	0.48	outparalog	553
ENSMUSG00000028950	ENSMUSG00000038271	24	0.12	outparalog	553
ENSMUSG00000028950	ENSMUSG00000029048	37	-0.46	outparalog	553
ENSMUSG00000028950	ENSG00000159579	26	0.35	outparalog	553
ENSMUSG00000028950	ENSG00000179002	41	-0.00	outparalog	553
ENSMUSG00000028950	ENSG00000169962	35	0.06	outparalog	553
ENSMUSG00000028950	ENSMUSG00000041528	25	0.61	outparalog	553
ENSMUSG00000028950	ENSMUSG00000028738	40	0.66	outparalog	553
ENSMUSG00000028950	ENSG00000159423	24	0.14	outparalog	553
ENSMUSG00000028950	ENSG00000157916	35	0.36	outparalog	553
ENSMUSG00000028950	ENSMUSG00000028737	25	0.19	outparalog	553
ENSMUSG00000028950	ENSG00000010295	26	-0.30	outparalog	553
ENSMUSG00000028950	ENSG00000169991	28	-0.48	outparalog	553
ENSMUSG00000028950	ENSMUSG00000041025	29	0.36	outparalog	553
ENSG00000148154	ENSMUSG00000028381	98	0.13	ortholog	562
ENSMUSG00000028381	ENSG00000148154	98	0.13	ortholog	562
ENSG00000081760	ENSMUSG00000029482	90	0.25	ortholog	580
ENSMUSG00000029482	ENSG00000081760	90	0.25	ortholog	580
ENSG00000118363	ENSMUSG00000035227	96	0.46	ortholog	584
ENSMUSG00000035227	ENSG00000118363	96	0.46	ortholog	584
ENSG00000196116	ENSMUSG00000035517	85	0.65	ortholog	590
ENSG00000196116	ENSG00000132972	25	0.04	outparalog	590
ENSG00000196116	ENSG00000095627	24	-0.14	outparalog	590
ENSG00000196116	ENSMUSG00000025081	24	0.69	outparalog	590
ENSG00000196116	ENSMUSG00000041912	28	0.13	outparalog	590
ENSG00000196116	ENSG00000180113	28	0.18	outparalog	590
ENSG00000196116	ENSG00000197157	25	-0.09	outparalog	590
ENSG00000196116	ENSMUSG00000000365	26	0.53	outparalog	590
ENSG00000196116	ENSG00000182134	30	0.15	outparalog	590
ENSG00000132972	ENSMUSG00000000365	76	0.14	ortholog	590
ENSG00000132972	ENSG00000196116	25	0.04	outparalog	590
ENSG00000132972	ENSG00000095627	25	0.71	outparalog	590
ENSG00000132972	ENSMUSG00000025081	24	0.04	outparalog	590
ENSG00000132972	ENSMUSG00000035517	26	0.09	outparalog	590
ENSG00000132972	ENSMUSG00000041912	32	0.17	outparalog	590
ENSG00000132972	ENSG00000180113	25	0.35	outparalog	590
ENSG00000132972	ENSG00000197157	28	-0.13	outparalog	590
ENSG00000132972	ENSG00000182134	32	0.87	outparalog	590
ENSG00000095627	ENSMUSG00000025081	72	-0.08	ortholog	590
ENSG00000095627	ENSG00000196116	24	-0.14	outparalog	590
ENSG00000095627	ENSG00000132972	25	0.71	outparalog	590
ENSG00000095627	ENSMUSG00000035517	26	-0.08	outparalog	590
ENSG00000095627	ENSMUSG00000041912	30	0.37	outparalog	590
ENSG00000095627	ENSG00000180113	31	0.16	outparalog	590
ENSG00000095627	ENSG00000197157	24	-0.09	outparalog	590
ENSG00000095627	ENSMUSG00000000365	27	0.14	outparalog	590
ENSG00000095627	ENSG00000182134	31	0.54	outparalog	590
ENSG00000180113	ENSG00000196116	28	0.18	outparalog	590
ENSG00000180113	ENSG00000132972	25	0.35	outparalog	590
ENSG00000180113	ENSG00000095627	31	0.16	outparalog	590
ENSG00000180113	ENSMUSG00000025081	28	0.07	outparalog	590
ENSG00000180113	ENSMUSG00000035517	28	0.16	outparalog	590
ENSG00000180113	ENSMUSG00000041912	34	0.01	outparalog	590
ENSG00000180113	ENSG00000197157	29	-0.33	outparalog	590
ENSG00000180113	ENSMUSG00000000365	26	0.01	outparalog	590
ENSG00000180113	ENSG00000182134	34	0.33	outparalog	590
ENSG00000197157	ENSG00000196116	25	-0.09	outparalog	590
ENSG00000197157	ENSG00000132972	28	-0.13	outparalog	590
ENSG00000197157	ENSG00000095627	24	-0.09	outparalog	590
ENSG00000197157	ENSMUSG00000025081	25	-0.02	outparalog	590
ENSG00000197157	ENSMUSG00000035517	24	0.02	outparalog	590
ENSG00000197157	ENSMUSG00000041912	29	-0.15	outparalog	590
ENSG00000197157	ENSG00000180113	29	-0.33	outparalog	590
ENSG00000197157	ENSMUSG00000000365	25	-0.04	outparalog	590
ENSG00000197157	ENSG00000182134	29	-0.03	outparalog	590
ENSG00000182134	ENSMUSG00000041912	92	0.15	ortholog	590
ENSG00000182134	ENSG00000196116	30	0.15	outparalog	590
ENSG00000182134	ENSG00000132972	32	0.87	outparalog	590
ENSG00000182134	ENSG00000095627	30	0.54	outparalog	590
ENSG00000182134	ENSMUSG00000025081	28	0.11	outparalog	590
ENSG00000182134	ENSMUSG00000035517	28	0.19	outparalog	590
ENSG00000182134	ENSG00000180113	34	0.33	outparalog	590
ENSG00000182134	ENSG00000197157	29	-0.03	outparalog	590
ENSG00000182134	ENSMUSG00000000365	30	0.19	outparalog	590
ENSMUSG00000025081	ENSG00000095627	72	-0.08	ortholog	590
ENSMUSG00000025081	ENSG00000196116	24	0.69	outparalog	590
ENSMUSG00000025081	ENSG00000132972	24	0.04	outparalog	590
ENSMUSG00000025081	ENSMUSG00000035517	25	0.91	outparalog	590
ENSMUSG00000025081	ENSMUSG00000041912	29	0.03	outparalog	590
ENSMUSG00000025081	ENSG00000180113	28	0.07	outparalog	590
ENSMUSG00000025081	ENSG00000197157	25	-0.02	outparalog	590
ENSMUSG00000025081	ENSMUSG00000000365	29	0.59	outparalog	590
ENSMUSG00000025081	ENSG00000182134	28	0.11	outparalog	590
ENSMUSG00000035517	ENSG00000196116	85	0.65	ortholog	590
ENSMUSG00000035517	ENSG00000132972	26	0.09	outparalog	590
ENSMUSG00000035517	ENSG00000095627	26	-0.08	outparalog	590
ENSMUSG00000035517	ENSMUSG00000025081	25	0.91	outparalog	590
ENSMUSG00000035517	ENSMUSG00000041912	30	0.02	outparalog	590
ENSMUSG00000035517	ENSG00000180113	28	0.16	outparalog	590
ENSMUSG00000035517	ENSG00000197157	24	0.02	outparalog	590
ENSMUSG00000035517	ENSMUSG00000000365	26	0.66	outparalog	590
ENSMUSG00000035517	ENSG00000182134	28	0.19	outparalog	590
ENSMUSG00000041912	ENSG00000182134	92	0.15	ortholog	590
ENSMUSG00000041912	ENSG00000196116	28	0.13	outparalog	590
ENSMUSG00000041912	ENSG00000132972	32	0.17	outparalog	590
ENSMUSG00000041912	ENSG00000095627	30	0.37	outparalog	590
ENSMUSG00000041912	ENSMUSG00000025081	29	0.03	outparalog	590
ENSMUSG00000041912	ENSMUSG00000035517	30	0.02	outparalog	590
ENSMUSG00000041912	ENSG00000180113	34	0.01	outparalog	590
ENSMUSG00000041912	ENSG00000197157	29	-0.15	outparalog	590
ENSMUSG00000041912	ENSMUSG00000000365	29	0.70	outparalog	590
ENSMUSG00000000365	ENSG00000132972	76	0.14	ortholog	590
ENSMUSG00000000365	ENSG00000196116	26	0.53	outparalog	590
ENSMUSG00000000365	ENSG00000095627	27	0.14	outparalog	590
ENSMUSG00000000365	ENSMUSG00000025081	29	0.59	outparalog	590
ENSMUSG00000000365	ENSMUSG00000035517	26	0.66	outparalog	590
ENSMUSG00000000365	ENSMUSG00000041912	29	0.70	outparalog	590
ENSMUSG00000000365	ENSG00000180113	26	0.01	outparalog	590
ENSMUSG00000000365	ENSG00000197157	25	-0.04	outparalog	590
ENSMUSG00000000365	ENSG00000182134	30	0.19	outparalog	590
ENSG00000059573	ENSMUSG00000025007	95	0.09	ortholog	591
ENSG00000059573	ENSMUSG00000030850	25	-0.47	outparalog	591
ENSMUSG00000025007	ENSG00000059573	95	0.09	ortholog	591
ENSMUSG00000025007	ENSMUSG00000030850	23	0.03	outparalog	591
ENSMUSG00000030850	ENSG00000059573	25	-0.47	outparalog	591
ENSMUSG00000030850	ENSMUSG00000025007	23	0.03	outparalog	591
ENSG00000119471	ENSMUSG00000028383	88	0.11	ortholog	594
ENSMUSG00000028383	ENSG00000119471	88	0.11	ortholog	594
ENSG00000188994	ENSMUSG00000039967	81	0.21	ortholog	599
ENSMUSG00000039967	ENSG00000188994	81	0.21	ortholog	599
ENSG00000205593	ENSMUSG00000015377	93	0.07	ortholog	602
ENSG00000205593	ENSMUSG00000040818	59	-0.53	outparalog	602
ENSMUSG00000015377	ENSG00000205593	93	0.07	ortholog	602
ENSMUSG00000015377	ENSMUSG00000040818	60	0.11	outparalog	602
ENSMUSG00000040818	ENSG00000205593	59	-0.53	outparalog	602
ENSMUSG00000040818	ENSMUSG00000015377	60	0.11	outparalog	602
ENSG00000174840	ENSG00000113300	29	0.50	outparalog	605
ENSG00000113300	ENSG00000174840	29	0.50	outparalog	605
ENSG00000143575	ENSMUSG00000027944	83	0.22	ortholog	606
ENSMUSG00000027944	ENSG00000143575	83	0.22	ortholog	606
ENSG00000164252	ENSMUSG00000021681	79	-0.13	ortholog	607
ENSG00000164252	ENSG00000003756	27	-0.17	outparalog	607
ENSG00000164252	ENSG00000182872	25	0.21	outparalog	607
ENSG00000164252	ENSG00000004534	26	0.10	outparalog	607
ENSG00000164252	ENSMUSG00000032580	28	0.02	outparalog	607
ENSG00000164252	ENSMUSG00000032582	26	-0.12	outparalog	607
ENSG00000003756	ENSMUSG00000032580	98	0.50	ortholog	607
ENSG00000003756	ENSG00000182872	60	-0.08	outparalog	607
ENSG00000003756	ENSG00000004534	41	0.56	outparalog	607
ENSG00000003756	ENSG00000164252	27	-0.17	outparalog	607
ENSG00000003756	ENSMUSG00000021681	26	0.36	outparalog	607
ENSG00000003756	ENSMUSG00000032582	39	-0.31	outparalog	607
ENSG00000182872	ENSG00000003756	60	-0.08	outparalog	607
ENSG00000182872	ENSG00000004534	38	0.14	outparalog	607
ENSG00000182872	ENSMUSG00000032580	59	0.04	outparalog	607
ENSG00000182872	ENSG00000164252	25	0.21	outparalog	607
ENSG00000182872	ENSMUSG00000021681	24	0.10	outparalog	607
ENSG00000182872	ENSMUSG00000032582	35	0.47	outparalog	607
ENSG00000004534	ENSMUSG00000032582	89	-0.31	ortholog	607
ENSG00000004534	ENSG00000003756	41	0.56	outparalog	607
ENSG00000004534	ENSG00000182872	38	0.14	outparalog	607
ENSG00000004534	ENSMUSG00000032580	40	0.27	outparalog	607
ENSG00000004534	ENSG00000164252	26	0.10	outparalog	607
ENSG00000004534	ENSMUSG00000021681	26	0.16	outparalog	607
ENSMUSG00000021681	ENSG00000164252	79	-0.13	ortholog	607
ENSMUSG00000021681	ENSG00000003756	26	0.36	outparalog	607
ENSMUSG00000021681	ENSG00000182872	24	0.10	outparalog	607
ENSMUSG00000021681	ENSG00000004534	26	0.16	outparalog	607
ENSMUSG00000021681	ENSMUSG00000032580	27	0.80	outparalog	607
ENSMUSG00000021681	ENSMUSG00000032582	27	-0.26	outparalog	607
ENSMUSG00000032580	ENSG00000003756	98	0.50	ortholog	607
ENSMUSG00000032580	ENSG00000182872	59	0.04	outparalog	607
ENSMUSG00000032580	ENSG00000004534	40	0.27	outparalog	607
ENSMUSG00000032580	ENSG00000164252	28	0.02	outparalog	607
ENSMUSG00000032580	ENSMUSG00000021681	27	0.80	outparalog	607
ENSMUSG00000032580	ENSMUSG00000032582	40	-0.48	outparalog	607
ENSMUSG00000032582	ENSG00000004534	89	-0.31	ortholog	607
ENSMUSG00000032582	ENSG00000003756	39	-0.31	outparalog	607
ENSMUSG00000032582	ENSG00000182872	35	0.47	outparalog	607
ENSMUSG00000032582	ENSMUSG00000032580	40	-0.48	outparalog	607
ENSMUSG00000032582	ENSG00000164252	26	-0.12	outparalog	607
ENSMUSG00000032582	ENSMUSG00000021681	27	-0.26	outparalog	607
ENSG00000105379	ENSMUSG00000004610	88	0.66	ortholog	608
ENSMUSG00000004610	ENSG00000105379	88	0.66	ortholog	608
ENSG00000159650	ENSMUSG00000034456	92	0.83	ortholog	616
ENSMUSG00000034456	ENSG00000159650	92	0.83	ortholog	616
ENSG00000134153	ENSMUSG00000055943	97	0.38	ortholog	624
ENSMUSG00000055943	ENSG00000134153	97	0.38	ortholog	624
ENSG00000167721	ENSMUSG00000030138	29	-0.24	outparalog	627
ENSG00000167721	ENSG00000165733	28	0.27	outparalog	627
ENSG00000165733	ENSMUSG00000030138	87	0.10	ortholog	627
ENSG00000165733	ENSG00000167721	28	0.27	outparalog	627
ENSMUSG00000030138	ENSG00000165733	87	0.10	ortholog	627
ENSMUSG00000030138	ENSG00000167721	29	-0.24	outparalog	627
ENSG00000124157	ENSG00000124233	78	0.77	inparalog	632
ENSG00000124233	ENSG00000124157	78	0.77	inparalog	632
ENSG00000101200	ENSMUSG00000037727	81	0.99	ortholog	637
ENSG00000101200	ENSMUSG00000027301	74	0.83	outparalog	637
ENSMUSG00000037727	ENSG00000101200	81	0.99	ortholog	637
ENSMUSG00000037727	ENSMUSG00000027301	74	0.82	outparalog	637
ENSMUSG00000027301	ENSMUSG00000037727	74	0.82	outparalog	637
ENSMUSG00000027301	ENSG00000101200	74	0.83	outparalog	637
ENSG00000169551	ENSMUSG00000055555	44	0.32	outparalog	644
ENSMUSG00000055555	ENSG00000169551	44	0.32	outparalog	644
ENSG00000166780	ENSMUSG00000044117	96	0.59	ortholog	649
ENSMUSG00000044117	ENSG00000166780	96	0.59	ortholog	649
ENSG00000101457	ENSMUSG00000055334	18	-0.15	outparalog	650
ENSG00000101457	ENSG00000169371	23	0.08	outparalog	650
ENSG00000169371	ENSMUSG00000055334	93	0.22	ortholog	650
ENSG00000169371	ENSG00000101457	23	0.08	outparalog	650
ENSMUSG00000055334	ENSG00000169371	93	0.22	ortholog	650
ENSMUSG00000055334	ENSG00000101457	18	-0.15	outparalog	650
ENSG00000110237	ENSMUSG00000032875	87	0.57	ortholog	653
ENSG00000110237	ENSMUSG00000071176	32	0.18	outparalog	653
ENSG00000110237	ENSG00000074964	33	-0.00	outparalog	653
ENSG00000110237	ENSG00000104728	30	0.17	outparalog	653
ENSG00000110237	ENSMUSG00000040964	33	0.52	outparalog	653
ENSG00000074964	ENSMUSG00000040964	92	-0.09	ortholog	653
ENSG00000074964	ENSG00000110237	33	-0.00	outparalog	653
ENSG00000074964	ENSMUSG00000071176	45	-0.10	outparalog	653
ENSG00000074964	ENSG00000104728	47	-0.46	outparalog	653
ENSG00000074964	ENSMUSG00000032875	31	-0.12	outparalog	653
ENSG00000104728	ENSMUSG00000071176	81	0.68	ortholog	653
ENSG00000104728	ENSG00000110237	30	0.17	outparalog	653
ENSG00000104728	ENSG00000074964	47	-0.46	outparalog	653
ENSG00000104728	ENSMUSG00000032875	29	0.25	outparalog	653
ENSG00000104728	ENSMUSG00000040964	47	0.35	outparalog	653
ENSMUSG00000071176	ENSG00000104728	81	0.68	ortholog	653
ENSMUSG00000071176	ENSG00000110237	32	0.18	outparalog	653
ENSMUSG00000071176	ENSG00000074964	45	-0.10	outparalog	653
ENSMUSG00000071176	ENSMUSG00000032875	29	0.28	outparalog	653
ENSMUSG00000071176	ENSMUSG00000040964	46	0.22	outparalog	653
ENSMUSG00000032875	ENSG00000110237	87	0.57	ortholog	653
ENSMUSG00000032875	ENSMUSG00000071176	29	0.28	outparalog	653
ENSMUSG00000032875	ENSG00000074964	31	-0.12	outparalog	653
ENSMUSG00000032875	ENSG00000104728	29	0.25	outparalog	653
ENSMUSG00000032875	ENSMUSG00000040964	32	0.69	outparalog	653
ENSMUSG00000040964	ENSG00000074964	92	-0.09	ortholog	653
ENSMUSG00000040964	ENSG00000110237	33	0.52	outparalog	653
ENSMUSG00000040964	ENSMUSG00000071176	46	0.22	outparalog	653
ENSMUSG00000040964	ENSG00000104728	47	0.35	outparalog	653
ENSMUSG00000040964	ENSMUSG00000032875	32	0.69	outparalog	653
ENSG00000135842	ENSMUSG00000026483	75	0.20	ortholog	654
ENSG00000135842	ENSMUSG00000043243	32	0.20	outparalog	654
ENSG00000135842	ENSMUSG00000026796	40	0.30	outparalog	654
ENSG00000135842	ENSG00000167483	29	0.21	outparalog	654
ENSG00000135842	ENSG00000136830	39	0.00	outparalog	654
ENSG00000167483	ENSMUSG00000043243	65	-0.21	ortholog	654
ENSG00000167483	ENSG00000135842	29	0.21	outparalog	654
ENSG00000167483	ENSMUSG00000026796	27	-0.25	outparalog	654
ENSG00000167483	ENSMUSG00000026483	30	-0.18	outparalog	654
ENSG00000167483	ENSG00000136830	27	-0.44	outparalog	654
ENSG00000136830	ENSMUSG00000026796	91	0.56	ortholog	654
ENSG00000136830	ENSG00000135842	39	0.00	outparalog	654
ENSG00000136830	ENSMUSG00000043243	30	-0.06	outparalog	654
ENSG00000136830	ENSG00000167483	27	-0.44	outparalog	654
ENSG00000136830	ENSMUSG00000026483	41	0.27	outparalog	654
ENSMUSG00000043243	ENSG00000167483	65	-0.21	ortholog	654
ENSMUSG00000043243	ENSG00000135842	32	0.20	outparalog	654
ENSMUSG00000043243	ENSMUSG00000026796	30	0.30	outparalog	654
ENSMUSG00000043243	ENSMUSG00000026483	30	0.11	outparalog	654
ENSMUSG00000043243	ENSG00000136830	30	-0.06	outparalog	654
ENSMUSG00000026796	ENSG00000136830	91	0.56	ortholog	654
ENSMUSG00000026796	ENSG00000135842	40	0.30	outparalog	654
ENSMUSG00000026796	ENSMUSG00000043243	30	0.30	outparalog	654
ENSMUSG00000026796	ENSG00000167483	27	-0.25	outparalog	654
ENSMUSG00000026796	ENSMUSG00000026483	40	0.01	outparalog	654
ENSMUSG00000026483	ENSG00000135842	75	0.20	ortholog	654
ENSMUSG00000026483	ENSMUSG00000043243	30	0.11	outparalog	654
ENSMUSG00000026483	ENSMUSG00000026796	40	0.01	outparalog	654
ENSMUSG00000026483	ENSG00000167483	30	-0.18	outparalog	654
ENSMUSG00000026483	ENSG00000136830	41	0.27	outparalog	654
ENSG00000008311	ENSMUSG00000029695	87	-0.10	ortholog	656
ENSMUSG00000029695	ENSG00000008311	87	-0.10	ortholog	656
ENSG00000177938	ENSMUSG00000041791	91	0.99	ortholog	659
ENSG00000177938	ENSG00000116489	36	0.10	outparalog	659
ENSG00000177938	ENSMUSG00000015733	37	-0.37	outparalog	659
ENSG00000177938	ENSMUSG00000055357	35	0.92	outparalog	659
ENSG00000177938	ENSMUSG00000070372	35	0.54	outparalog	659
ENSG00000177938	ENSG00000198898	36	-0.24	outparalog	659
ENSG00000198898	ENSMUSG00000015733	98	0.26	ortholog	659
ENSG00000198898	ENSG00000177938	36	-0.24	outparalog	659
ENSG00000198898	ENSG00000116489	87	0.22	outparalog	659
ENSG00000198898	ENSMUSG00000041791	37	-0.28	outparalog	659
ENSG00000198898	ENSMUSG00000055357	62	-0.29	outparalog	659
ENSG00000198898	ENSMUSG00000070372	86	-0.37	outparalog	659
ENSG00000116489	ENSMUSG00000055357	68	0.13	one2many ortholog	659
ENSG00000116489	ENSMUSG00000070372	97	0.42	one2many ortholog	659
ENSG00000116489	ENSG00000177938	36	0.10	outparalog	659
ENSG00000116489	ENSMUSG00000015733	86	-0.05	outparalog	659
ENSG00000116489	ENSMUSG00000041791	38	0.13	outparalog	659
ENSG00000116489	ENSG00000198898	87	0.22	outparalog	659
ENSMUSG00000015733	ENSG00000198898	98	0.26	ortholog	659
ENSMUSG00000015733	ENSG00000177938	37	-0.37	outparalog	659
ENSMUSG00000015733	ENSG00000116489	86	-0.05	outparalog	659
ENSMUSG00000015733	ENSMUSG00000041791	38	-0.45	outparalog	659
ENSMUSG00000015733	ENSMUSG00000055357	61	-0.60	outparalog	659
ENSMUSG00000015733	ENSMUSG00000070372	85	0.07	outparalog	659
ENSMUSG00000041791	ENSG00000177938	91	0.99	ortholog	659
ENSMUSG00000041791	ENSG00000116489	38	0.13	outparalog	659
ENSMUSG00000041791	ENSMUSG00000015733	38	-0.45	outparalog	659
ENSMUSG00000041791	ENSMUSG00000055357	35	0.96	outparalog	659
ENSMUSG00000041791	ENSMUSG00000070372	36	0.52	outparalog	659
ENSMUSG00000041791	ENSG00000198898	37	-0.28	outparalog	659
ENSMUSG00000055357	ENSG00000116489	68	0.13	one2many ortholog	659
ENSMUSG00000055357	ENSG00000177938	35	0.92	outparalog	659
ENSMUSG00000055357	ENSMUSG00000015733	61	-0.60	outparalog	659
ENSMUSG00000055357	ENSMUSG00000041791	35	0.96	outparalog	659
ENSMUSG00000055357	ENSMUSG00000070372	67	0.41	inparalog	659
ENSMUSG00000055357	ENSG00000198898	62	-0.29	outparalog	659
ENSMUSG00000070372	ENSG00000116489	97	0.42	one2many ortholog	659
ENSMUSG00000070372	ENSG00000177938	35	0.54	outparalog	659
ENSMUSG00000070372	ENSMUSG00000015733	85	0.07	outparalog	659
ENSMUSG00000070372	ENSMUSG00000041791	36	0.52	outparalog	659
ENSMUSG00000070372	ENSMUSG00000055357	67	0.41	inparalog	659
ENSMUSG00000070372	ENSG00000198898	86	-0.37	outparalog	659
ENSG00000180715	ENSMUSG00000041913	88	0.34	ortholog	660
ENSMUSG00000041913	ENSG00000180715	88	0.34	ortholog	660
ENSG00000164326	ENSMUSG00000021647	97	0.75	ortholog	665
ENSMUSG00000021647	ENSG00000164326	97	0.75	ortholog	665
ENSG00000154040	ENSMUSG00000024430	66	0.97	ortholog	672
ENSMUSG00000024430	ENSG00000154040	66	0.97	ortholog	672
ENSG00000141252	ENSMUSG00000017288	97	-0.16	ortholog	675
ENSMUSG00000017288	ENSG00000141252	97	-0.16	ortholog	675
ENSG00000181804	ENSMUSG00000031129	93	0.06	ortholog	676
ENSG00000181804	ENSG00000115616	32	0.13	outparalog	676
ENSG00000181804	ENSMUSG00000026062	30	-0.03	outparalog	676
ENSG00000181804	ENSG00000065923	62	0.27	outparalog	676
ENSG00000181804	ENSG00000198689	63	0.11	outparalog	676
ENSG00000181804	ENSMUSG00000039463	36	-0.12	outparalog	676
ENSG00000181804	ENSMUSG00000037341	63	-0.19	outparalog	676
ENSG00000181804	ENSMUSG00000060681	63	0.20	outparalog	676
ENSG00000181804	ENSMUSG00000026065	30	0.20	outparalog	676
ENSG00000181804	ENSMUSG00000028854	30	-0.17	outparalog	676
ENSG00000181804	ENSG00000135740	34	-0.16	outparalog	676
ENSG00000181804	ENSG00000197818	34	-0.12	outparalog	676
ENSG00000181804	ENSG00000066230	33	0.23	outparalog	676
ENSG00000181804	ENSG00000090020	29	0.20	outparalog	676
ENSG00000115616	ENSMUSG00000026062	91	-0.12	ortholog	676
ENSG00000115616	ENSG00000181804	32	0.13	outparalog	676
ENSG00000115616	ENSG00000065923	33	0.71	outparalog	676
ENSG00000115616	ENSG00000198689	32	-0.58	outparalog	676
ENSG00000115616	ENSMUSG00000039463	33	0.28	outparalog	676
ENSG00000115616	ENSMUSG00000037341	32	0.26	outparalog	676
ENSG00000115616	ENSMUSG00000060681	31	-0.29	outparalog	676
ENSG00000115616	ENSMUSG00000026065	58	0.20	outparalog	676
ENSG00000115616	ENSMUSG00000031129	30	0.45	outparalog	676
ENSG00000115616	ENSMUSG00000028854	50	-0.46	outparalog	676
ENSG00000115616	ENSG00000135740	44	0.79	outparalog	676
ENSG00000115616	ENSG00000197818	32	0.44	outparalog	676
ENSG00000115616	ENSG00000066230	45	0.93	outparalog	676
ENSG00000115616	ENSG00000090020	50	0.30	outparalog	676
ENSG00000065923	ENSMUSG00000037341	96	0.20	ortholog	676
ENSG00000065923	ENSG00000181804	62	0.27	outparalog	676
ENSG00000065923	ENSG00000115616	33	0.71	outparalog	676
ENSG00000065923	ENSMUSG00000026062	31	0.13	outparalog	676
ENSG00000065923	ENSG00000198689	72	-0.43	outparalog	676
ENSG00000065923	ENSMUSG00000039463	34	0.42	outparalog	676
ENSG00000065923	ENSMUSG00000060681	74	-0.13	outparalog	676
ENSG00000065923	ENSMUSG00000026065	31	0.09	outparalog	676
ENSG00000065923	ENSMUSG00000031129	62	0.37	outparalog	676
ENSG00000065923	ENSMUSG00000028854	31	-0.35	outparalog	676
ENSG00000065923	ENSG00000135740	31	0.38	outparalog	676
ENSG00000065923	ENSG00000197818	33	0.36	outparalog	676
ENSG00000065923	ENSG00000066230	32	0.74	outparalog	676
ENSG00000065923	ENSG00000090020	31	0.05	outparalog	676
ENSG00000198689	ENSMUSG00000060681	96	0.71	ortholog	676
ENSG00000198689	ENSG00000181804	63	0.11	outparalog	676
ENSG00000198689	ENSG00000115616	32	-0.58	outparalog	676
ENSG00000198689	ENSMUSG00000026062	31	-0.16	outparalog	676
ENSG00000198689	ENSG00000065923	72	-0.43	outparalog	676
ENSG00000198689	ENSMUSG00000039463	38	-0.31	outparalog	676
ENSG00000198689	ENSMUSG00000037341	73	-0.37	outparalog	676
ENSG00000198689	ENSMUSG00000026065	31	-0.28	outparalog	676
ENSG00000198689	ENSMUSG00000031129	63	-0.38	outparalog	676
ENSG00000198689	ENSMUSG00000028854	31	0.50	outparalog	676
ENSG00000198689	ENSG00000135740	32	-0.56	outparalog	676
ENSG00000198689	ENSG00000197818	38	-0.39	outparalog	676
ENSG00000198689	ENSG00000066230	33	-0.58	outparalog	676
ENSG00000198689	ENSG00000090020	29	-0.44	outparalog	676
ENSG00000135740	ENSG00000181804	34	-0.16	outparalog	676
ENSG00000135740	ENSG00000115616	44	0.79	outparalog	676
ENSG00000135740	ENSMUSG00000026062	45	0.04	outparalog	676
ENSG00000135740	ENSG00000065923	31	0.38	outparalog	676
ENSG00000135740	ENSG00000198689	32	-0.56	outparalog	676
ENSG00000135740	ENSMUSG00000039463	33	0.11	outparalog	676
ENSG00000135740	ENSMUSG00000037341	32	0.38	outparalog	676
ENSG00000135740	ENSMUSG00000060681	33	-0.31	outparalog	676
ENSG00000135740	ENSMUSG00000026065	39	0.13	outparalog	676
ENSG00000135740	ENSMUSG00000031129	36	0.49	outparalog	676
ENSG00000135740	ENSMUSG00000028854	43	-0.45	outparalog	676
ENSG00000135740	ENSG00000197818	34	0.39	outparalog	676
ENSG00000135740	ENSG00000066230	55	0.71	outparalog	676
ENSG00000135740	ENSG00000090020	43	0.28	outparalog	676
ENSG00000197818	ENSMUSG00000039463	96	0.28	ortholog	676
ENSG00000197818	ENSG00000181804	34	-0.12	outparalog	676
ENSG00000197818	ENSG00000115616	32	0.44	outparalog	676
ENSG00000197818	ENSMUSG00000026062	33	0.03	outparalog	676
ENSG00000197818	ENSG00000065923	33	0.36	outparalog	676
ENSG00000197818	ENSG00000198689	38	-0.39	outparalog	676
ENSG00000197818	ENSMUSG00000037341	34	0.17	outparalog	676
ENSG00000197818	ENSMUSG00000060681	38	-0.23	outparalog	676
ENSG00000197818	ENSMUSG00000026065	34	0.04	outparalog	676
ENSG00000197818	ENSMUSG00000031129	38	0.42	outparalog	676
ENSG00000197818	ENSMUSG00000028854	36	-0.12	outparalog	676
ENSG00000197818	ENSG00000135740	34	0.39	outparalog	676
ENSG00000197818	ENSG00000066230	34	0.50	outparalog	676
ENSG00000197818	ENSG00000090020	35	0.23	outparalog	676
ENSG00000066230	ENSG00000181804	33	0.23	outparalog	676
ENSG00000066230	ENSG00000115616	45	0.93	outparalog	676
ENSG00000066230	ENSMUSG00000026062	44	-0.12	outparalog	676
ENSG00000066230	ENSG00000065923	32	0.74	outparalog	676
ENSG00000066230	ENSG00000198689	33	-0.58	outparalog	676
ENSG00000066230	ENSMUSG00000039463	33	0.32	outparalog	676
ENSG00000066230	ENSMUSG00000037341	32	0.22	outparalog	676
ENSG00000066230	ENSMUSG00000060681	33	-0.31	outparalog	676
ENSG00000066230	ENSMUSG00000026065	41	0.20	outparalog	676
ENSG00000066230	ENSMUSG00000031129	32	0.48	outparalog	676
ENSG00000066230	ENSMUSG00000028854	42	-0.48	outparalog	676
ENSG00000066230	ENSG00000135740	55	0.71	outparalog	676
ENSG00000066230	ENSG00000197818	34	0.50	outparalog	676
ENSG00000066230	ENSG00000090020	43	0.39	outparalog	676
ENSG00000090020	ENSMUSG00000028854	93	-0.15	ortholog	676
ENSG00000090020	ENSG00000181804	29	0.20	outparalog	676
ENSG00000090020	ENSG00000115616	50	0.30	outparalog	676
ENSG00000090020	ENSMUSG00000026062	50	0.01	outparalog	676
ENSG00000090020	ENSG00000065923	31	0.05	outparalog	676
ENSG00000090020	ENSG00000198689	29	-0.44	outparalog	676
ENSG00000090020	ENSMUSG00000039463	34	-0.08	outparalog	676
ENSG00000090020	ENSMUSG00000037341	31	0.12	outparalog	676
ENSG00000090020	ENSMUSG00000060681	29	-0.27	outparalog	676
ENSG00000090020	ENSMUSG00000026065	42	0.34	outparalog	676
ENSG00000090020	ENSMUSG00000031129	30	0.15	outparalog	676
ENSG00000090020	ENSG00000135740	43	0.28	outparalog	676
ENSG00000090020	ENSG00000197818	35	0.23	outparalog	676
ENSG00000090020	ENSG00000066230	43	0.39	outparalog	676
ENSMUSG00000026062	ENSG00000115616	91	-0.12	ortholog	676
ENSMUSG00000026062	ENSG00000181804	30	-0.03	outparalog	676
ENSMUSG00000026062	ENSG00000065923	31	0.13	outparalog	676
ENSMUSG00000026062	ENSG00000198689	31	-0.16	outparalog	676
ENSMUSG00000026062	ENSMUSG00000039463	31	-0.05	outparalog	676
ENSMUSG00000026062	ENSMUSG00000037341	32	0.26	outparalog	676
ENSMUSG00000026062	ENSMUSG00000060681	30	-0.14	outparalog	676
ENSMUSG00000026062	ENSMUSG00000026065	57	0.00	outparalog	676
ENSMUSG00000026062	ENSMUSG00000031129	31	-0.05	outparalog	676
ENSMUSG00000026062	ENSMUSG00000028854	49	0.05	outparalog	676
ENSMUSG00000026062	ENSG00000135740	45	0.04	outparalog	676
ENSMUSG00000026062	ENSG00000197818	33	0.03	outparalog	676
ENSMUSG00000026062	ENSG00000066230	44	-0.12	outparalog	676
ENSMUSG00000026062	ENSG00000090020	50	0.01	outparalog	676
ENSMUSG00000039463	ENSG00000197818	96	0.28	ortholog	676
ENSMUSG00000039463	ENSG00000181804	36	-0.12	outparalog	676
ENSMUSG00000039463	ENSG00000115616	33	0.28	outparalog	676
ENSMUSG00000039463	ENSMUSG00000026062	31	-0.05	outparalog	676
ENSMUSG00000039463	ENSG00000065923	34	0.42	outparalog	676
ENSMUSG00000039463	ENSG00000198689	38	-0.31	outparalog	676
ENSMUSG00000039463	ENSMUSG00000037341	36	0.05	outparalog	676
ENSMUSG00000039463	ENSMUSG00000060681	37	-0.23	outparalog	676
ENSMUSG00000039463	ENSMUSG00000026065	34	0.15	outparalog	676
ENSMUSG00000039463	ENSMUSG00000031129	37	0.17	outparalog	676
ENSMUSG00000039463	ENSMUSG00000028854	33	-0.12	outparalog	676
ENSMUSG00000039463	ENSG00000135740	33	0.11	outparalog	676
ENSMUSG00000039463	ENSG00000066230	33	0.32	outparalog	676
ENSMUSG00000039463	ENSG00000090020	34	-0.08	outparalog	676
ENSMUSG00000037341	ENSG00000065923	96	0.20	ortholog	676
ENSMUSG00000037341	ENSG00000181804	63	-0.19	outparalog	676
ENSMUSG00000037341	ENSG00000115616	32	0.26	outparalog	676
ENSMUSG00000037341	ENSMUSG00000026062	32	0.26	outparalog	676
ENSMUSG00000037341	ENSG00000198689	73	-0.37	outparalog	676
ENSMUSG00000037341	ENSMUSG00000039463	36	0.05	outparalog	676
ENSMUSG00000037341	ENSMUSG00000060681	72	-0.53	outparalog	676
ENSMUSG00000037341	ENSMUSG00000026065	30	0.23	outparalog	676
ENSMUSG00000037341	ENSMUSG00000031129	64	0.23	outparalog	676
ENSMUSG00000037341	ENSMUSG00000028854	32	-0.47	outparalog	676
ENSMUSG00000037341	ENSG00000135740	32	0.38	outparalog	676
ENSMUSG00000037341	ENSG00000197818	34	0.17	outparalog	676
ENSMUSG00000037341	ENSG00000066230	31	0.22	outparalog	676
ENSMUSG00000037341	ENSG00000090020	31	0.12	outparalog	676
ENSMUSG00000060681	ENSG00000198689	96	0.71	ortholog	676
ENSMUSG00000060681	ENSG00000181804	63	0.20	outparalog	676
ENSMUSG00000060681	ENSG00000115616	31	-0.29	outparalog	676
ENSMUSG00000060681	ENSMUSG00000026062	30	-0.14	outparalog	676
ENSMUSG00000060681	ENSG00000065923	74	-0.13	outparalog	676
ENSMUSG00000060681	ENSMUSG00000039463	37	-0.23	outparalog	676
ENSMUSG00000060681	ENSMUSG00000037341	72	-0.53	outparalog	676
ENSMUSG00000060681	ENSMUSG00000026065	31	-0.43	outparalog	676
ENSMUSG00000060681	ENSMUSG00000031129	64	0.14	outparalog	676
ENSMUSG00000060681	ENSMUSG00000028854	31	0.63	outparalog	676
ENSMUSG00000060681	ENSG00000135740	33	-0.31	outparalog	676
ENSMUSG00000060681	ENSG00000197818	38	-0.23	outparalog	676
ENSMUSG00000060681	ENSG00000066230	32	-0.31	outparalog	676
ENSMUSG00000060681	ENSG00000090020	29	-0.27	outparalog	676
ENSMUSG00000026065	ENSG00000181804	30	0.20	outparalog	676
ENSMUSG00000026065	ENSG00000115616	58	0.20	outparalog	676
ENSMUSG00000026065	ENSMUSG00000026062	57	0.00	outparalog	676
ENSMUSG00000026065	ENSG00000065923	31	0.09	outparalog	676
ENSMUSG00000026065	ENSG00000198689	31	-0.28	outparalog	676
ENSMUSG00000026065	ENSMUSG00000039463	34	0.15	outparalog	676
ENSMUSG00000026065	ENSMUSG00000037341	30	0.23	outparalog	676
ENSMUSG00000026065	ENSMUSG00000060681	31	-0.43	outparalog	676
ENSMUSG00000026065	ENSMUSG00000031129	32	-0.12	outparalog	676
ENSMUSG00000026065	ENSMUSG00000028854	43	-0.29	outparalog	676
ENSMUSG00000026065	ENSG00000135740	39	0.13	outparalog	676
ENSMUSG00000026065	ENSG00000197818	34	0.04	outparalog	676
ENSMUSG00000026065	ENSG00000066230	41	0.20	outparalog	676
ENSMUSG00000026065	ENSG00000090020	42	0.34	outparalog	676
ENSMUSG00000031129	ENSG00000181804	93	0.06	ortholog	676
ENSMUSG00000031129	ENSG00000115616	30	0.45	outparalog	676
ENSMUSG00000031129	ENSMUSG00000026062	31	-0.05	outparalog	676
ENSMUSG00000031129	ENSG00000065923	62	0.37	outparalog	676
ENSMUSG00000031129	ENSG00000198689	63	-0.38	outparalog	676
ENSMUSG00000031129	ENSMUSG00000039463	37	0.17	outparalog	676
ENSMUSG00000031129	ENSMUSG00000037341	64	0.23	outparalog	676
ENSMUSG00000031129	ENSMUSG00000060681	64	0.14	outparalog	676
ENSMUSG00000031129	ENSMUSG00000026065	32	-0.12	outparalog	676
ENSMUSG00000031129	ENSMUSG00000028854	30	-0.09	outparalog	676
ENSMUSG00000031129	ENSG00000135740	36	0.49	outparalog	676
ENSMUSG00000031129	ENSG00000197818	38	0.42	outparalog	676
ENSMUSG00000031129	ENSG00000066230	32	0.48	outparalog	676
ENSMUSG00000031129	ENSG00000090020	30	0.15	outparalog	676
ENSMUSG00000028854	ENSG00000090020	93	-0.15	ortholog	676
ENSMUSG00000028854	ENSG00000181804	30	-0.17	outparalog	676
ENSMUSG00000028854	ENSG00000115616	50	-0.46	outparalog	676
ENSMUSG00000028854	ENSMUSG00000026062	49	0.05	outparalog	676
ENSMUSG00000028854	ENSG00000065923	31	-0.35	outparalog	676
ENSMUSG00000028854	ENSG00000198689	31	0.50	outparalog	676
ENSMUSG00000028854	ENSMUSG00000039463	33	-0.12	outparalog	676
ENSMUSG00000028854	ENSMUSG00000037341	32	-0.47	outparalog	676
ENSMUSG00000028854	ENSMUSG00000060681	31	0.63	outparalog	676
ENSMUSG00000028854	ENSMUSG00000026065	43	-0.29	outparalog	676
ENSMUSG00000028854	ENSMUSG00000031129	30	-0.09	outparalog	676
ENSMUSG00000028854	ENSG00000135740	43	-0.45	outparalog	676
ENSMUSG00000028854	ENSG00000197818	36	-0.12	outparalog	676
ENSMUSG00000028854	ENSG00000066230	42	-0.48	outparalog	676
ENSG00000110318	ENSMUSG00000040729	62	-0.37	ortholog	677
ENSMUSG00000040729	ENSG00000110318	62	-0.37	ortholog	677
ENSG00000145996	ENSMUSG00000006191	91	-0.09	ortholog	693
ENSMUSG00000006191	ENSG00000145996	91	-0.09	ortholog	693
ENSG00000148481	ENSMUSG00000026767	96	0.40	ortholog	695
ENSMUSG00000026767	ENSG00000148481	96	0.40	ortholog	695
ENSG00000204442	ENSMUSG00000079157	90	0.32	ortholog	697
ENSG00000204442	ENSG00000130054	47	-0.00	outparalog	697
ENSG00000130054	ENSG00000204442	47	-0.00	outparalog	697
ENSG00000130054	ENSMUSG00000079157	51	-0.00	outparalog	697
ENSMUSG00000079157	ENSG00000204442	90	0.32	ortholog	697
ENSMUSG00000079157	ENSG00000130054	50	-0.00	outparalog	697
ENSG00000160785	ENSMUSG00000050144	96	0.60	ortholog	698
ENSMUSG00000050144	ENSG00000160785	96	0.60	ortholog	698
ENSG00000138134	ENSMUSG00000024776	89	-0.01	ortholog	701
ENSG00000138134	ENSMUSG00000006906	53	0.01	outparalog	701
ENSG00000138134	ENSG00000124356	56	0.03	outparalog	701
ENSG00000124356	ENSMUSG00000006906	83	0.34	ortholog	701
ENSG00000124356	ENSMUSG00000024776	58	-0.22	outparalog	701
ENSG00000124356	ENSG00000138134	56	0.03	outparalog	701
ENSMUSG00000006906	ENSG00000124356	83	0.34	ortholog	701
ENSMUSG00000006906	ENSMUSG00000024776	59	-0.13	outparalog	701
ENSMUSG00000006906	ENSG00000138134	53	0.01	outparalog	701
ENSMUSG00000024776	ENSG00000138134	89	-0.01	ortholog	701
ENSMUSG00000024776	ENSMUSG00000006906	59	-0.13	outparalog	701
ENSMUSG00000024776	ENSG00000124356	58	-0.22	outparalog	701
ENSG00000134748	ENSMUSG00000063800	99	0.56	ortholog	702
ENSMUSG00000063800	ENSG00000134748	99	0.56	ortholog	702
ENSG00000196715	ENSG00000167397	46	0.23	outparalog	704
ENSG00000167397	ENSG00000196715	46	0.23	outparalog	704
ENSG00000119013	ENSMUSG00000026032	83	0.32	ortholog	705
ENSMUSG00000026032	ENSG00000119013	83	0.32	ortholog	705
ENSG00000183072	ENSMUSG00000015579	89	0.81	ortholog	706
ENSG00000183072	ENSMUSG00000027434	41	-0.16	outparalog	706
ENSG00000183072	ENSG00000136327	50	0.64	outparalog	706
ENSG00000183072	ENSMUSG00000058669	43	0.27	outparalog	706
ENSG00000183072	ENSMUSG00000044186	47	-0.03	outparalog	706
ENSG00000183072	ENSMUSG00000044220	57	0.09	outparalog	706
ENSG00000183072	ENSMUSG00000054160	48	0.20	outparalog	706
ENSG00000183072	ENSG00000136352	40	-0.13	outparalog	706
ENSG00000183072	ENSG00000125820	41	-0.03	outparalog	706
ENSG00000136327	ENSMUSG00000058669	77	0.26	ortholog	706
ENSG00000136327	ENSMUSG00000027434	53	-0.06	outparalog	706
ENSG00000136327	ENSG00000183072	50	0.64	outparalog	706
ENSG00000136327	ENSMUSG00000015579	49	0.44	outparalog	706
ENSG00000136327	ENSMUSG00000044186	46	0.02	outparalog	706
ENSG00000136327	ENSMUSG00000044220	47	0.20	outparalog	706
ENSG00000136327	ENSMUSG00000054160	42	0.23	outparalog	706
ENSG00000136327	ENSG00000136352	49	-0.28	outparalog	706
ENSG00000136327	ENSG00000125820	51	0.19	outparalog	706
ENSG00000136352	ENSMUSG00000027434	44	0.13	outparalog	706
ENSG00000136352	ENSG00000183072	40	-0.13	outparalog	706
ENSG00000136352	ENSMUSG00000015579	45	0.11	outparalog	706
ENSG00000136352	ENSG00000136327	49	-0.28	outparalog	706
ENSG00000136352	ENSMUSG00000058669	46	0.34	outparalog	706
ENSG00000136352	ENSMUSG00000044186	46	0.13	outparalog	706
ENSG00000136352	ENSMUSG00000044220	43	0.13	outparalog	706
ENSG00000136352	ENSMUSG00000054160	69	0.38	outparalog	706
ENSG00000136352	ENSG00000125820	43	-0.40	outparalog	706
ENSG00000125820	ENSMUSG00000027434	98	0.48	ortholog	706
ENSG00000125820	ENSG00000183072	41	-0.03	outparalog	706
ENSG00000125820	ENSMUSG00000015579	44	-0.27	outparalog	706
ENSG00000125820	ENSG00000136327	51	0.19	outparalog	706
ENSG00000125820	ENSMUSG00000058669	49	-0.44	outparalog	706
ENSG00000125820	ENSMUSG00000044186	41	-0.49	outparalog	706
ENSG00000125820	ENSMUSG00000044220	47	-0.27	outparalog	706
ENSG00000125820	ENSMUSG00000054160	44	-0.45	outparalog	706
ENSG00000125820	ENSG00000136352	43	-0.40	outparalog	706
ENSMUSG00000027434	ENSG00000125820	98	0.48	ortholog	706
ENSMUSG00000027434	ENSG00000183072	41	-0.16	outparalog	706
ENSMUSG00000027434	ENSMUSG00000015579	46	0.06	outparalog	706
ENSMUSG00000027434	ENSG00000136327	53	-0.06	outparalog	706
ENSMUSG00000027434	ENSMUSG00000058669	49	0.33	outparalog	706
ENSMUSG00000027434	ENSMUSG00000044186	41	-0.01	outparalog	706
ENSMUSG00000027434	ENSMUSG00000044220	46	0.30	outparalog	706
ENSMUSG00000027434	ENSMUSG00000054160	46	0.35	outparalog	706
ENSMUSG00000027434	ENSG00000136352	44	0.13	outparalog	706
ENSMUSG00000015579	ENSG00000183072	89	0.81	ortholog	706
ENSMUSG00000015579	ENSMUSG00000027434	46	0.06	outparalog	706
ENSMUSG00000015579	ENSG00000136327	51	0.44	outparalog	706
ENSMUSG00000015579	ENSMUSG00000058669	45	0.68	outparalog	706
ENSMUSG00000015579	ENSMUSG00000044186	50	0.22	outparalog	706
ENSMUSG00000015579	ENSMUSG00000044220	55	0.43	outparalog	706
ENSMUSG00000015579	ENSMUSG00000054160	47	0.62	outparalog	706
ENSMUSG00000015579	ENSG00000136352	45	0.11	outparalog	706
ENSMUSG00000015579	ENSG00000125820	44	-0.27	outparalog	706
ENSMUSG00000058669	ENSG00000136327	77	0.26	ortholog	706
ENSMUSG00000058669	ENSMUSG00000027434	49	0.33	outparalog	706
ENSMUSG00000058669	ENSG00000183072	43	0.27	outparalog	706
ENSMUSG00000058669	ENSMUSG00000015579	45	0.68	outparalog	706
ENSMUSG00000058669	ENSMUSG00000044186	47	0.47	outparalog	706
ENSMUSG00000058669	ENSMUSG00000044220	47	0.73	outparalog	706
ENSMUSG00000058669	ENSMUSG00000054160	45	0.98	outparalog	706
ENSMUSG00000058669	ENSG00000136352	46	0.34	outparalog	706
ENSMUSG00000058669	ENSG00000125820	49	-0.44	outparalog	706
ENSMUSG00000044186	ENSMUSG00000027434	41	-0.01	outparalog	706
ENSMUSG00000044186	ENSG00000183072	47	-0.03	outparalog	706
ENSMUSG00000044186	ENSMUSG00000015579	50	0.22	outparalog	706
ENSMUSG00000044186	ENSG00000136327	46	0.02	outparalog	706
ENSMUSG00000044186	ENSMUSG00000058669	47	0.47	outparalog	706
ENSMUSG00000044186	ENSMUSG00000044220	47	0.38	outparalog	706
ENSMUSG00000044186	ENSMUSG00000054160	44	0.53	outparalog	706
ENSMUSG00000044186	ENSG00000136352	46	0.13	outparalog	706
ENSMUSG00000044186	ENSG00000125820	41	-0.49	outparalog	706
ENSMUSG00000044220	ENSMUSG00000027434	46	0.30	outparalog	706
ENSMUSG00000044220	ENSG00000183072	57	0.09	outparalog	706
ENSMUSG00000044220	ENSMUSG00000015579	55	0.43	outparalog	706
ENSMUSG00000044220	ENSG00000136327	47	0.20	outparalog	706
ENSMUSG00000044220	ENSMUSG00000058669	47	0.73	outparalog	706
ENSMUSG00000044220	ENSMUSG00000044186	47	0.38	outparalog	706
ENSMUSG00000044220	ENSMUSG00000054160	45	0.70	outparalog	706
ENSMUSG00000044220	ENSG00000136352	43	0.13	outparalog	706
ENSMUSG00000044220	ENSG00000125820	47	-0.27	outparalog	706
ENSMUSG00000054160	ENSMUSG00000027434	46	0.35	outparalog	706
ENSMUSG00000054160	ENSG00000183072	48	0.20	outparalog	706
ENSMUSG00000054160	ENSMUSG00000015579	47	0.62	outparalog	706
ENSMUSG00000054160	ENSG00000136327	42	0.23	outparalog	706
ENSMUSG00000054160	ENSMUSG00000058669	45	0.98	outparalog	706
ENSMUSG00000054160	ENSMUSG00000044186	44	0.53	outparalog	706
ENSMUSG00000054160	ENSMUSG00000044220	45	0.70	outparalog	706
ENSMUSG00000054160	ENSG00000136352	69	0.38	outparalog	706
ENSMUSG00000054160	ENSG00000125820	44	-0.45	outparalog	706
ENSG00000173264	ENSMUSG00000024958	86	0.39	ortholog	709
ENSG00000173264	ENSG00000077585	51	-0.18	outparalog	709
ENSG00000173264	ENSMUSG00000049092	42	0.08	outparalog	709
ENSG00000077585	ENSG00000173264	51	-0.18	outparalog	709
ENSG00000077585	ENSMUSG00000049092	46	-0.16	outparalog	709
ENSG00000077585	ENSMUSG00000024958	52	0.26	outparalog	709
ENSMUSG00000049092	ENSG00000077585	46	-0.16	outparalog	709
ENSMUSG00000049092	ENSG00000173264	42	0.08	outparalog	709
ENSMUSG00000049092	ENSMUSG00000024958	45	-0.49	outparalog	709
ENSMUSG00000024958	ENSG00000173264	86	0.39	ortholog	709
ENSMUSG00000024958	ENSG00000077585	52	0.26	outparalog	709
ENSMUSG00000024958	ENSMUSG00000049092	45	-0.49	outparalog	709
ENSG00000120915	ENSMUSG00000022040	73	0.56	ortholog	713
ENSG00000120915	ENSMUSG00000037577	31	-0.05	outparalog	713
ENSG00000120915	ENSG00000106484	27	-0.10	outparalog	713
ENSG00000120915	ENSG00000105131	32	0.24	outparalog	713
ENSG00000120915	ENSG00000163686	25	0.14	outparalog	713
ENSG00000106484	ENSG00000120915	27	-0.10	outparalog	713
ENSG00000106484	ENSMUSG00000037577	31	-0.09	outparalog	713
ENSG00000106484	ENSMUSG00000022040	29	-0.16	outparalog	713
ENSG00000106484	ENSG00000105131	31	-0.02	outparalog	713
ENSG00000106484	ENSG00000163686	21	-0.18	outparalog	713
ENSG00000105131	ENSMUSG00000037577	83	0.22	ortholog	713
ENSG00000105131	ENSG00000120915	32	0.24	outparalog	713
ENSG00000105131	ENSMUSG00000022040	33	0.12	outparalog	713
ENSG00000105131	ENSG00000106484	31	-0.02	outparalog	713
ENSG00000105131	ENSG00000163686	24	-0.09	outparalog	713
ENSG00000163686	ENSG00000120915	25	0.14	outparalog	713
ENSG00000163686	ENSMUSG00000037577	27	-0.09	outparalog	713
ENSG00000163686	ENSMUSG00000022040	27	0.13	outparalog	713
ENSG00000163686	ENSG00000106484	21	-0.18	outparalog	713
ENSG00000163686	ENSG00000105131	24	-0.09	outparalog	713
ENSMUSG00000037577	ENSG00000105131	83	0.22	ortholog	713
ENSMUSG00000037577	ENSG00000120915	31	-0.05	outparalog	713
ENSMUSG00000037577	ENSMUSG00000022040	31	-0.04	outparalog	713
ENSMUSG00000037577	ENSG00000106484	31	-0.09	outparalog	713
ENSMUSG00000037577	ENSG00000163686	27	-0.09	outparalog	713
ENSMUSG00000022040	ENSG00000120915	73	0.56	ortholog	713
ENSMUSG00000022040	ENSMUSG00000037577	31	-0.04	outparalog	713
ENSMUSG00000022040	ENSG00000106484	29	-0.16	outparalog	713
ENSMUSG00000022040	ENSG00000105131	33	0.12	outparalog	713
ENSMUSG00000022040	ENSG00000163686	27	0.13	outparalog	713
ENSG00000140451	ENSMUSG00000041064	86	0.22	ortholog	723
ENSMUSG00000041064	ENSG00000140451	86	0.22	ortholog	723
ENSG00000187147	ENSMUSG00000028677	98	0.73	ortholog	724
ENSMUSG00000028677	ENSG00000187147	98	0.73	ortholog	724
ENSG00000150637	ENSMUSG00000034028	55	0.19	ortholog	732
ENSG00000150637	ENSMUSG00000023066	38	0.18	outparalog	732
ENSG00000150637	ENSG00000176225	37	0.37	outparalog	732
ENSG00000176225	ENSMUSG00000023066	82	-0.08	ortholog	732
ENSG00000176225	ENSG00000150637	37	0.37	outparalog	732
ENSG00000176225	ENSMUSG00000034028	38	-0.06	outparalog	732
ENSMUSG00000023066	ENSG00000176225	82	-0.08	ortholog	732
ENSMUSG00000023066	ENSG00000150637	38	0.18	outparalog	732
ENSMUSG00000023066	ENSMUSG00000034028	38	0.98	outparalog	732
ENSMUSG00000034028	ENSG00000150637	55	0.19	ortholog	732
ENSMUSG00000034028	ENSMUSG00000023066	38	0.98	outparalog	732
ENSMUSG00000034028	ENSG00000176225	38	-0.06	outparalog	732
ENSG00000136492	ENSMUSG00000034329	75	0.30	ortholog	733
ENSG00000136492	ENSMUSG00000038685	31	0.24	outparalog	733
ENSG00000136492	ENSG00000104884	32	0.85	outparalog	733
ENSG00000136492	ENSMUSG00000035842	30	0.34	outparalog	733
ENSG00000136492	ENSG00000026036	33	0.91	outparalog	733
ENSG00000104884	ENSMUSG00000038685	32	0.20	outparalog	733
ENSG00000104884	ENSMUSG00000034329	30	0.30	outparalog	733
ENSG00000104884	ENSG00000136492	32	0.85	outparalog	733
ENSG00000104884	ENSMUSG00000035842	30	0.25	outparalog	733
ENSG00000104884	ENSG00000026036	31	0.80	outparalog	733
ENSG00000026036	ENSMUSG00000038685	77	0.22	ortholog	733
ENSG00000026036	ENSMUSG00000034329	34	0.28	outparalog	733
ENSG00000026036	ENSG00000136492	33	0.91	outparalog	733
ENSG00000026036	ENSG00000104884	31	0.80	outparalog	733
ENSG00000026036	ENSMUSG00000035842	33	0.30	outparalog	733
ENSMUSG00000038685	ENSG00000026036	77	0.22	ortholog	733
ENSMUSG00000038685	ENSMUSG00000034329	34	0.91	outparalog	733
ENSMUSG00000038685	ENSG00000136492	31	0.24	outparalog	733
ENSMUSG00000038685	ENSG00000104884	32	0.20	outparalog	733
ENSMUSG00000038685	ENSMUSG00000035842	33	-0.00	outparalog	733
ENSMUSG00000034329	ENSG00000136492	75	0.30	ortholog	733
ENSMUSG00000034329	ENSMUSG00000038685	34	0.91	outparalog	733
ENSMUSG00000034329	ENSG00000104884	30	0.30	outparalog	733
ENSMUSG00000034329	ENSMUSG00000035842	31	0.16	outparalog	733
ENSMUSG00000034329	ENSG00000026036	34	0.28	outparalog	733
ENSMUSG00000035842	ENSMUSG00000038685	33	-0.00	outparalog	733
ENSMUSG00000035842	ENSMUSG00000034329	31	0.16	outparalog	733
ENSMUSG00000035842	ENSG00000136492	30	0.34	outparalog	733
ENSMUSG00000035842	ENSG00000104884	30	0.25	outparalog	733
ENSMUSG00000035842	ENSG00000026036	33	0.30	outparalog	733
ENSG00000104408	ENSMUSG00000022336	100	0.10	ortholog	734
ENSMUSG00000022336	ENSG00000104408	100	0.10	ortholog	734
ENSG00000125375	ENSG00000105341	31	0.26	outparalog	736
ENSG00000125375	ENSMUSG00000057229	29	-0.15	outparalog	736
ENSG00000105341	ENSMUSG00000057229	67	-0.37	ortholog	736
ENSG00000105341	ENSG00000125375	31	0.26	outparalog	736
ENSMUSG00000057229	ENSG00000105341	67	-0.37	ortholog	736
ENSMUSG00000057229	ENSG00000125375	30	-0.15	outparalog	736
ENSG00000011422	ENSMUSG00000046223	63	0.34	ortholog	739
ENSG00000011422	ENSMUSG00000011632	33	0.27	outparalog	739
ENSG00000011422	ENSG00000124455	32	0.49	outparalog	739
ENSG00000011422	ENSMUSG00000013653	30	-0.06	outparalog	739
ENSG00000011422	ENSMUSG00000037145	32	0.30	outparalog	739
ENSG00000011422	ENSMUSG00000013643	30	0.05	outparalog	739
ENSG00000124455	ENSMUSG00000011632	44	0.16	ortholog	739
ENSG00000124455	ENSG00000011422	32	0.49	outparalog	739
ENSG00000124455	ENSMUSG00000013653	28	0.22	outparalog	739
ENSG00000124455	ENSMUSG00000046223	28	0.06	outparalog	739
ENSG00000124455	ENSMUSG00000037145	33	-0.00	outparalog	739
ENSG00000124455	ENSMUSG00000013643	25	-0.02	outparalog	739
ENSMUSG00000013643	ENSMUSG00000011632	22	0.37	outparalog	739
ENSMUSG00000013643	ENSG00000011422	30	0.05	outparalog	739
ENSMUSG00000013643	ENSG00000124455	25	-0.02	outparalog	739
ENSMUSG00000013643	ENSMUSG00000013653	31	0.42	outparalog	739
ENSMUSG00000013643	ENSMUSG00000046223	29	0.21	outparalog	739
ENSMUSG00000013643	ENSMUSG00000037145	27	0.68	outparalog	739
ENSMUSG00000013653	ENSMUSG00000011632	25	0.01	outparalog	739
ENSMUSG00000013653	ENSG00000011422	30	-0.06	outparalog	739
ENSMUSG00000013653	ENSG00000124455	28	0.22	outparalog	739
ENSMUSG00000013653	ENSMUSG00000046223	32	-0.01	outparalog	739
ENSMUSG00000013653	ENSMUSG00000037145	47	0.36	inparalog	739
ENSMUSG00000013653	ENSMUSG00000013643	31	0.42	outparalog	739
ENSMUSG00000037145	ENSMUSG00000011632	28	0.31	outparalog	739
ENSMUSG00000037145	ENSG00000011422	32	0.30	outparalog	739
ENSMUSG00000037145	ENSG00000124455	33	-0.00	outparalog	739
ENSMUSG00000037145	ENSMUSG00000013653	47	0.36	inparalog	739
ENSMUSG00000037145	ENSMUSG00000046223	34	0.12	outparalog	739
ENSMUSG00000037145	ENSMUSG00000013643	27	0.68	outparalog	739
ENSMUSG00000011632	ENSG00000124455	44	0.16	ortholog	739
ENSMUSG00000011632	ENSG00000011422	33	0.27	outparalog	739
ENSMUSG00000011632	ENSMUSG00000013653	25	0.01	outparalog	739
ENSMUSG00000011632	ENSMUSG00000046223	30	0.11	outparalog	739
ENSMUSG00000011632	ENSMUSG00000037145	28	0.31	outparalog	739
ENSMUSG00000011632	ENSMUSG00000013643	22	0.37	outparalog	739
ENSMUSG00000046223	ENSG00000011422	63	0.34	ortholog	739
ENSMUSG00000046223	ENSMUSG00000011632	30	0.11	outparalog	739
ENSMUSG00000046223	ENSG00000124455	28	0.06	outparalog	739
ENSMUSG00000046223	ENSMUSG00000013653	32	-0.01	outparalog	739
ENSMUSG00000046223	ENSMUSG00000037145	34	0.12	outparalog	739
ENSMUSG00000046223	ENSMUSG00000013643	29	0.21	outparalog	739
ENSG00000153898	ENSMUSG00000011008	81	0.12	ortholog	740
ENSG00000153898	ENSMUSG00000036853	57	-0.17	outparalog	740
ENSG00000153898	ENSG00000055732	57	0.41	outparalog	740
ENSG00000153898	ENSG00000090674	49	0.01	outparalog	740
ENSG00000153898	ENSMUSG00000004567	49	-0.26	outparalog	740
ENSG00000055732	ENSMUSG00000036853	91	0.20	ortholog	740
ENSG00000055732	ENSMUSG00000011008	57	0.44	outparalog	740
ENSG00000055732	ENSG00000153898	57	0.41	outparalog	740
ENSG00000055732	ENSG00000090674	57	0.33	outparalog	740
ENSG00000055732	ENSMUSG00000004567	57	-0.34	outparalog	740
ENSG00000090674	ENSMUSG00000004567	86	0.01	ortholog	740
ENSG00000090674	ENSMUSG00000011008	49	0.03	outparalog	740
ENSG00000090674	ENSG00000153898	49	0.01	outparalog	740
ENSG00000090674	ENSMUSG00000036853	58	0.16	outparalog	740
ENSG00000090674	ENSG00000055732	57	0.33	outparalog	740
ENSMUSG00000011008	ENSG00000153898	81	0.12	ortholog	740
ENSMUSG00000011008	ENSMUSG00000036853	56	0.43	outparalog	740
ENSMUSG00000011008	ENSG00000055732	57	0.44	outparalog	740
ENSMUSG00000011008	ENSG00000090674	49	0.03	outparalog	740
ENSMUSG00000011008	ENSMUSG00000004567	50	-0.40	outparalog	740
ENSMUSG00000036853	ENSG00000055732	91	0.20	ortholog	740
ENSMUSG00000036853	ENSMUSG00000011008	56	0.43	outparalog	740
ENSMUSG00000036853	ENSG00000153898	57	-0.17	outparalog	740
ENSMUSG00000036853	ENSG00000090674	58	0.16	outparalog	740
ENSMUSG00000036853	ENSMUSG00000004567	57	-0.55	outparalog	740
ENSMUSG00000004567	ENSG00000090674	86	0.01	ortholog	740
ENSMUSG00000004567	ENSMUSG00000011008	50	-0.40	outparalog	740
ENSMUSG00000004567	ENSG00000153898	49	-0.26	outparalog	740
ENSMUSG00000004567	ENSMUSG00000036853	57	-0.55	outparalog	740
ENSMUSG00000004567	ENSG00000055732	57	-0.34	outparalog	740
ENSG00000163945	ENSMUSG00000037355	73	0.10	ortholog	744
ENSMUSG00000037355	ENSG00000163945	73	0.10	ortholog	744
ENSG00000149489	ENSMUSG00000071648	84	0.15	ortholog	755
ENSG00000149489	ENSG00000112619	36	0.11	outparalog	755
ENSG00000112619	ENSG00000149489	36	0.11	outparalog	755
ENSG00000112619	ENSMUSG00000071648	37	0.05	outparalog	755
ENSMUSG00000071648	ENSG00000149489	84	0.15	ortholog	755
ENSMUSG00000071648	ENSG00000112619	37	0.05	outparalog	755
ENSG00000101596	ENSMUSG00000024054	85	0.18	ortholog	756
ENSMUSG00000024054	ENSG00000101596	85	0.18	ortholog	756
ENSMUSG00000078763	ENSMUSG00000018986	52	0.57	inparalog	757
ENSMUSG00000078763	ENSMUSG00000000204	53	0.61	inparalog	757
ENSMUSG00000078763	ENSMUSG00000072620	56	0.87	inparalog	757
ENSMUSG00000018986	ENSMUSG00000078763	52	0.57	inparalog	757
ENSMUSG00000018986	ENSMUSG00000000204	91	0.91	inparalog	757
ENSMUSG00000018986	ENSMUSG00000072620	63	0.28	inparalog	757
ENSMUSG00000000204	ENSMUSG00000078763	53	0.61	inparalog	757
ENSMUSG00000000204	ENSMUSG00000018986	91	0.91	inparalog	757
ENSMUSG00000000204	ENSMUSG00000072620	59	0.32	inparalog	757
ENSMUSG00000072620	ENSMUSG00000078763	56	0.87	inparalog	757
ENSMUSG00000072620	ENSMUSG00000018986	63	0.28	inparalog	757
ENSMUSG00000072620	ENSMUSG00000000204	59	0.32	inparalog	757
ENSG00000061337	ENSG00000088899	40	-0.61	outparalog	761
ENSG00000061337	ENSG00000145911	34	0.81	outparalog	761
ENSG00000061337	ENSMUSG00000001053	36	0.27	outparalog	761
ENSG00000061337	ENSG00000107816	42	-0.53	outparalog	761
ENSG00000061337	ENSMUSG00000037703	40	0.22	outparalog	761
ENSG00000088899	ENSMUSG00000037703	96	-0.37	ortholog	761
ENSG00000088899	ENSG00000061337	40	-0.61	outparalog	761
ENSG00000088899	ENSG00000145911	40	-0.32	outparalog	761
ENSG00000088899	ENSMUSG00000001053	39	-0.42	outparalog	761
ENSG00000088899	ENSG00000107816	45	0.09	outparalog	761
ENSG00000145911	ENSMUSG00000001053	92	0.06	ortholog	761
ENSG00000145911	ENSG00000088899	40	-0.32	outparalog	761
ENSG00000145911	ENSG00000061337	34	0.81	outparalog	761
ENSG00000145911	ENSG00000107816	37	-0.63	outparalog	761
ENSG00000145911	ENSMUSG00000037703	39	0.07	outparalog	761
ENSG00000107816	ENSG00000088899	45	0.09	outparalog	761
ENSG00000107816	ENSG00000061337	42	-0.53	outparalog	761
ENSG00000107816	ENSG00000145911	37	-0.63	outparalog	761
ENSG00000107816	ENSMUSG00000001053	37	0.03	outparalog	761
ENSG00000107816	ENSMUSG00000037703	43	-0.01	outparalog	761
ENSMUSG00000001053	ENSG00000145911	92	0.06	ortholog	761
ENSMUSG00000001053	ENSG00000088899	39	-0.42	outparalog	761
ENSMUSG00000001053	ENSG00000061337	36	0.27	outparalog	761
ENSMUSG00000001053	ENSG00000107816	37	0.03	outparalog	761
ENSMUSG00000001053	ENSMUSG00000037703	38	0.96	outparalog	761
ENSMUSG00000037703	ENSG00000088899	96	-0.37	ortholog	761
ENSMUSG00000037703	ENSG00000061337	40	0.22	outparalog	761
ENSMUSG00000037703	ENSG00000145911	39	0.07	outparalog	761
ENSMUSG00000037703	ENSMUSG00000001053	38	0.96	outparalog	761
ENSMUSG00000037703	ENSG00000107816	43	-0.01	outparalog	761
ENSG00000196460	ENSMUSG00000057173	67	0.18	ortholog	766
ENSMUSG00000057173	ENSG00000196460	67	0.18	ortholog	766
ENSG00000114251	ENSMUSG00000021994	92	0.21	ortholog	767
ENSG00000114251	ENSMUSG00000030170	81	0.24	outparalog	767
ENSG00000114251	ENSMUSG00000009900	48	0.27	outparalog	767
ENSG00000114251	ENSMUSG00000000125	48	0.03	outparalog	767
ENSG00000114251	ENSMUSG00000015957	43	0.21	outparalog	767
ENSG00000114251	ENSG00000188064	48	0.37	outparalog	767
ENSG00000114251	ENSMUSG00000026167	48	0.44	outparalog	767
ENSG00000114251	ENSMUSG00000027840	54	0.38	outparalog	767
ENSG00000114251	ENSMUSG00000036961	44	0.31	outparalog	767
ENSG00000114251	ENSG00000169884	45	0.09	outparalog	767
ENSG00000114251	ENSG00000125084	43	0.73	outparalog	767
ENSG00000114251	ENSG00000105989	52	0.69	outparalog	767
ENSG00000114251	ENSMUSG00000018486	41	0.28	outparalog	767
ENSG00000114251	ENSG00000135925	45	0.01	outparalog	767
ENSG00000114251	ENSMUSG00000000126	39	-0.08	outparalog	767
ENSG00000114251	ENSG00000075290	42	0.86	outparalog	767
ENSG00000114251	ENSG00000158955	39	0.71	outparalog	767
ENSG00000114251	ENSMUSG00000030093	49	-0.26	outparalog	767
ENSG00000114251	ENSG00000002745	43	0.53	outparalog	767
ENSG00000114251	ENSG00000143816	39	0.23	outparalog	767
ENSG00000114251	ENSG00000111186	82	0.72	outparalog	767
ENSG00000114251	ENSMUSG00000022382	49	0.13	outparalog	767
ENSG00000114251	ENSG00000154342	49	-0.50	outparalog	767
ENSG00000114251	ENSG00000108379	48	0.87	outparalog	767
ENSG00000114251	ENSMUSG00000036856	51	0.13	outparalog	767
ENSG00000114251	ENSMUSG00000010797	52	0.28	outparalog	767
ENSG00000114251	ENSMUSG00000033227	44	-0.07	outparalog	767
ENSG00000114251	ENSG00000085741	43	0.84	outparalog	767
ENSG00000114251	ENSG00000154764	49	0.75	outparalog	767
ENSG00000114251	ENSG00000134245	54	0.83	outparalog	767
ENSG00000114251	ENSMUSG00000012282	40	0.22	outparalog	767
ENSG00000114251	ENSMUSG00000022997	43	-0.18	outparalog	767
ENSG00000114251	ENSG00000115596	45	0.80	outparalog	767
ENSG00000114251	ENSG00000162552	51	0.83	outparalog	767
ENSG00000188064	ENSMUSG00000022382	94	-0.08	ortholog	767
ENSG00000188064	ENSMUSG00000030170	49	-0.08	outparalog	767
ENSG00000188064	ENSMUSG00000009900	46	-0.08	outparalog	767
ENSG00000188064	ENSMUSG00000000125	48	0.01	outparalog	767
ENSG00000188064	ENSG00000114251	48	0.37	outparalog	767
ENSG00000188064	ENSMUSG00000015957	39	-0.05	outparalog	767
ENSG00000188064	ENSMUSG00000026167	45	0.20	outparalog	767
ENSG00000188064	ENSMUSG00000027840	51	0.02	outparalog	767
ENSG00000188064	ENSMUSG00000036961	42	0.06	outparalog	767
ENSG00000188064	ENSG00000169884	43	0.61	outparalog	767
ENSG00000188064	ENSG00000125084	40	0.64	outparalog	767
ENSG00000188064	ENSG00000105989	47	0.35	outparalog	767
ENSG00000188064	ENSMUSG00000018486	37	-0.29	outparalog	767
ENSG00000188064	ENSG00000135925	42	-0.12	outparalog	767
ENSG00000188064	ENSMUSG00000021994	49	0.37	outparalog	767
ENSG00000188064	ENSMUSG00000000126	38	-0.07	outparalog	767
ENSG00000188064	ENSG00000075290	43	0.52	outparalog	767
ENSG00000188064	ENSG00000158955	37	0.41	outparalog	767
ENSG00000188064	ENSMUSG00000030093	78	-0.04	outparalog	767
ENSG00000188064	ENSG00000002745	48	0.07	outparalog	767
ENSG00000188064	ENSG00000143816	38	0.40	outparalog	767
ENSG00000188064	ENSG00000111186	49	0.44	outparalog	767
ENSG00000188064	ENSG00000154342	46	0.05	outparalog	767
ENSG00000188064	ENSG00000108379	48	0.38	outparalog	767
ENSG00000188064	ENSMUSG00000036856	49	0.25	outparalog	767
ENSG00000188064	ENSMUSG00000010797	48	0.02	outparalog	767
ENSG00000188064	ENSMUSG00000033227	42	-0.13	outparalog	767
ENSG00000188064	ENSG00000085741	39	0.57	outparalog	767
ENSG00000188064	ENSG00000154764	78	0.40	outparalog	767
ENSG00000188064	ENSG00000134245	51	0.47	outparalog	767
ENSG00000188064	ENSMUSG00000012282	40	-0.01	outparalog	767
ENSG00000188064	ENSMUSG00000022997	40	0.05	outparalog	767
ENSG00000188064	ENSG00000115596	43	0.60	outparalog	767
ENSG00000188064	ENSG00000162552	50	0.42	outparalog	767
ENSG00000169884	ENSMUSG00000030170	44	-0.23	outparalog	767
ENSG00000169884	ENSMUSG00000009900	43	-0.16	outparalog	767
ENSG00000169884	ENSMUSG00000000125	44	-0.07	outparalog	767
ENSG00000169884	ENSG00000114251	45	0.09	outparalog	767
ENSG00000169884	ENSMUSG00000015957	41	-0.17	outparalog	767
ENSG00000169884	ENSG00000188064	43	0.61	outparalog	767
ENSG00000169884	ENSMUSG00000026167	63	0.26	outparalog	767
ENSG00000169884	ENSMUSG00000027840	43	-0.08	outparalog	767
ENSG00000169884	ENSMUSG00000036961	39	-0.13	outparalog	767
ENSG00000169884	ENSG00000125084	46	0.35	outparalog	767
ENSG00000169884	ENSG00000105989	42	0.15	outparalog	767
ENSG00000169884	ENSMUSG00000018486	40	-0.38	outparalog	767
ENSG00000169884	ENSG00000135925	63	0.10	outparalog	767
ENSG00000169884	ENSMUSG00000021994	45	0.19	outparalog	767
ENSG00000169884	ENSMUSG00000000126	40	0.22	outparalog	767
ENSG00000169884	ENSG00000075290	41	0.25	outparalog	767
ENSG00000169884	ENSG00000158955	43	0.04	outparalog	767
ENSG00000169884	ENSMUSG00000030093	43	0.06	outparalog	767
ENSG00000169884	ENSG00000002745	40	0.02	outparalog	767
ENSG00000169884	ENSG00000143816	41	0.23	outparalog	767
ENSG00000169884	ENSG00000111186	45	0.02	outparalog	767
ENSG00000169884	ENSMUSG00000022382	45	0.28	outparalog	767
ENSG00000169884	ENSG00000154342	44	0.14	outparalog	767
ENSG00000169884	ENSG00000108379	45	0.08	outparalog	767
ENSG00000169884	ENSMUSG00000036856	44	0.17	outparalog	767
ENSG00000169884	ENSMUSG00000010797	43	-0.18	outparalog	767
ENSG00000169884	ENSMUSG00000033227	46	-0.42	outparalog	767
ENSG00000169884	ENSG00000085741	41	0.26	outparalog	767
ENSG00000169884	ENSG00000154764	42	0.12	outparalog	767
ENSG00000169884	ENSG00000134245	42	0.23	outparalog	767
ENSG00000169884	ENSMUSG00000012282	40	0.03	outparalog	767
ENSG00000169884	ENSMUSG00000022997	46	0.08	outparalog	767
ENSG00000169884	ENSG00000115596	46	0.29	outparalog	767
ENSG00000169884	ENSG00000162552	44	0.08	outparalog	767
ENSG00000125084	ENSMUSG00000022997	99	0.08	ortholog	767
ENSG00000125084	ENSMUSG00000030170	41	0.33	outparalog	767
ENSG00000125084	ENSMUSG00000009900	46	0.28	outparalog	767
ENSG00000125084	ENSMUSG00000000125	48	0.12	outparalog	767
ENSG00000125084	ENSG00000114251	43	0.73	outparalog	767
ENSG00000125084	ENSMUSG00000015957	39	0.35	outparalog	767
ENSG00000125084	ENSG00000188064	40	0.64	outparalog	767
ENSG00000125084	ENSMUSG00000026167	44	0.46	outparalog	767
ENSG00000125084	ENSMUSG00000027840	46	0.49	outparalog	767
ENSG00000125084	ENSMUSG00000036961	41	0.43	outparalog	767
ENSG00000125084	ENSG00000169884	46	0.35	outparalog	767
ENSG00000125084	ENSG00000105989	45	0.47	outparalog	767
ENSG00000125084	ENSMUSG00000018486	42	0.22	outparalog	767
ENSG00000125084	ENSG00000135925	44	-0.14	outparalog	767
ENSG00000125084	ENSMUSG00000021994	43	0.43	outparalog	767
ENSG00000125084	ENSMUSG00000000126	39	-0.02	outparalog	767
ENSG00000125084	ENSG00000075290	42	0.85	outparalog	767
ENSG00000125084	ENSG00000158955	42	0.48	outparalog	767
ENSG00000125084	ENSMUSG00000030093	40	-0.21	outparalog	767
ENSG00000125084	ENSG00000002745	44	0.40	outparalog	767
ENSG00000125084	ENSG00000143816	41	0.25	outparalog	767
ENSG00000125084	ENSG00000111186	42	0.64	outparalog	767
ENSG00000125084	ENSMUSG00000022382	40	-0.06	outparalog	767
ENSG00000125084	ENSG00000154342	46	-0.29	outparalog	767
ENSG00000125084	ENSG00000108379	48	0.72	outparalog	767
ENSG00000125084	ENSMUSG00000036856	47	0.08	outparalog	767
ENSG00000125084	ENSMUSG00000010797	44	0.37	outparalog	767
ENSG00000125084	ENSMUSG00000033227	49	0.04	outparalog	767
ENSG00000125084	ENSG00000085741	37	0.87	outparalog	767
ENSG00000125084	ENSG00000154764	40	0.68	outparalog	767
ENSG00000125084	ENSG00000134245	45	0.81	outparalog	767
ENSG00000125084	ENSMUSG00000012282	40	0.26	outparalog	767
ENSG00000125084	ENSG00000115596	48	0.88	outparalog	767
ENSG00000125084	ENSG00000162552	47	0.76	outparalog	767
ENSG00000105989	ENSMUSG00000010797	96	0.10	ortholog	767
ENSG00000105989	ENSMUSG00000030170	51	0.06	outparalog	767
ENSG00000105989	ENSMUSG00000009900	47	0.08	outparalog	767
ENSG00000105989	ENSMUSG00000000125	46	-0.08	outparalog	767
ENSG00000105989	ENSG00000114251	52	0.69	outparalog	767
ENSG00000105989	ENSMUSG00000015957	39	-0.07	outparalog	767
ENSG00000105989	ENSG00000188064	47	0.35	outparalog	767
ENSG00000105989	ENSMUSG00000026167	42	0.20	outparalog	767
ENSG00000105989	ENSMUSG00000027840	69	0.09	outparalog	767
ENSG00000105989	ENSMUSG00000036961	42	0.07	outparalog	767
ENSG00000105989	ENSG00000169884	42	0.15	outparalog	767
ENSG00000105989	ENSG00000125084	45	0.47	outparalog	767
ENSG00000105989	ENSMUSG00000018486	44	-0.03	outparalog	767
ENSG00000105989	ENSG00000135925	41	-0.06	outparalog	767
ENSG00000105989	ENSMUSG00000021994	52	0.18	outparalog	767
ENSG00000105989	ENSMUSG00000000126	39	-0.03	outparalog	767
ENSG00000105989	ENSG00000075290	42	0.67	outparalog	767
ENSG00000105989	ENSG00000158955	43	0.67	outparalog	767
ENSG00000105989	ENSMUSG00000030093	49	-0.23	outparalog	767
ENSG00000105989	ENSG00000002745	44	0.34	outparalog	767
ENSG00000105989	ENSG00000143816	40	0.44	outparalog	767
ENSG00000105989	ENSG00000111186	50	0.55	outparalog	767
ENSG00000105989	ENSMUSG00000022382	48	0.12	outparalog	767
ENSG00000105989	ENSG00000154342	47	-0.27	outparalog	767
ENSG00000105989	ENSG00000108379	47	0.59	outparalog	767
ENSG00000105989	ENSMUSG00000036856	48	-0.15	outparalog	767
ENSG00000105989	ENSMUSG00000033227	44	-0.04	outparalog	767
ENSG00000105989	ENSG00000085741	41	0.67	outparalog	767
ENSG00000105989	ENSG00000154764	49	0.58	outparalog	767
ENSG00000105989	ENSG00000134245	68	0.63	outparalog	767
ENSG00000105989	ENSMUSG00000012282	39	0.21	outparalog	767
ENSG00000105989	ENSMUSG00000022997	45	0.15	outparalog	767
ENSG00000105989	ENSG00000115596	43	0.61	outparalog	767
ENSG00000105989	ENSG00000162552	48	0.62	outparalog	767
ENSG00000135925	ENSMUSG00000026167	95	-0.11	ortholog	767
ENSG00000135925	ENSMUSG00000030170	45	-0.13	outparalog	767
ENSG00000135925	ENSMUSG00000009900	45	0.15	outparalog	767
ENSG00000135925	ENSMUSG00000000125	43	0.04	outparalog	767
ENSG00000135925	ENSG00000114251	45	0.01	outparalog	767
ENSG00000135925	ENSMUSG00000015957	40	0.06	outparalog	767
ENSG00000135925	ENSG00000188064	42	-0.12	outparalog	767
ENSG00000135925	ENSMUSG00000027840	45	-0.02	outparalog	767
ENSG00000135925	ENSMUSG00000036961	41	-0.14	outparalog	767
ENSG00000135925	ENSG00000169884	63	0.10	outparalog	767
ENSG00000135925	ENSG00000125084	44	-0.14	outparalog	767
ENSG00000135925	ENSG00000105989	41	-0.06	outparalog	767
ENSG00000135925	ENSMUSG00000018486	41	0.02	outparalog	767
ENSG00000135925	ENSMUSG00000021994	45	-0.19	outparalog	767
ENSG00000135925	ENSMUSG00000000126	41	0.23	outparalog	767
ENSG00000135925	ENSG00000075290	42	-0.05	outparalog	767
ENSG00000135925	ENSG00000158955	40	-0.12	outparalog	767
ENSG00000135925	ENSMUSG00000030093	43	0.18	outparalog	767
ENSG00000135925	ENSG00000002745	41	-0.08	outparalog	767
ENSG00000135925	ENSG00000143816	41	-0.06	outparalog	767
ENSG00000135925	ENSG00000111186	45	-0.01	outparalog	767
ENSG00000135925	ENSMUSG00000022382	44	0.29	outparalog	767
ENSG00000135925	ENSG00000154342	43	0.10	outparalog	767
ENSG00000135925	ENSG00000108379	45	0.00	outparalog	767
ENSG00000135925	ENSMUSG00000036856	46	-0.23	outparalog	767
ENSG00000135925	ENSMUSG00000010797	41	-0.27	outparalog	767
ENSG00000135925	ENSMUSG00000033227	46	-0.11	outparalog	767
ENSG00000135925	ENSG00000085741	40	-0.10	outparalog	767
ENSG00000135925	ENSG00000154764	42	0.04	outparalog	767
ENSG00000135925	ENSG00000134245	46	0.05	outparalog	767
ENSG00000135925	ENSMUSG00000012282	41	-0.28	outparalog	767
ENSG00000135925	ENSMUSG00000022997	44	-0.13	outparalog	767
ENSG00000135925	ENSG00000115596	45	-0.01	outparalog	767
ENSG00000135925	ENSG00000162552	45	-0.15	outparalog	767
ENSG00000075290	ENSMUSG00000036961	96	0.34	ortholog	767
ENSG00000075290	ENSMUSG00000030170	43	0.28	outparalog	767
ENSG00000075290	ENSMUSG00000009900	42	0.31	outparalog	767
ENSG00000075290	ENSMUSG00000000125	42	0.05	outparalog	767
ENSG00000075290	ENSG00000114251	42	0.86	outparalog	767
ENSG00000075290	ENSMUSG00000015957	35	0.26	outparalog	767
ENSG00000075290	ENSG00000188064	43	0.52	outparalog	767
ENSG00000075290	ENSMUSG00000026167	41	0.51	outparalog	767
ENSG00000075290	ENSMUSG00000027840	42	0.43	outparalog	767
ENSG00000075290	ENSG00000169884	41	0.25	outparalog	767
ENSG00000075290	ENSG00000125084	42	0.85	outparalog	767
ENSG00000075290	ENSG00000105989	42	0.67	outparalog	767
ENSG00000075290	ENSMUSG00000018486	41	0.20	outparalog	767
ENSG00000075290	ENSG00000135925	42	-0.05	outparalog	767
ENSG00000075290	ENSMUSG00000021994	42	0.35	outparalog	767
ENSG00000075290	ENSMUSG00000000126	42	-0.11	outparalog	767
ENSG00000075290	ENSG00000158955	41	0.65	outparalog	767
ENSG00000075290	ENSMUSG00000030093	42	-0.26	outparalog	767
ENSG00000075290	ENSG00000002745	40	0.53	outparalog	767
ENSG00000075290	ENSG00000143816	42	0.41	outparalog	767
ENSG00000075290	ENSG00000111186	44	0.80	outparalog	767
ENSG00000075290	ENSMUSG00000022382	43	0.03	outparalog	767
ENSG00000075290	ENSG00000154342	42	-0.50	outparalog	767
ENSG00000075290	ENSG00000108379	41	0.91	outparalog	767
ENSG00000075290	ENSMUSG00000036856	44	0.07	outparalog	767
ENSG00000075290	ENSMUSG00000010797	42	0.30	outparalog	767
ENSG00000075290	ENSMUSG00000033227	43	-0.12	outparalog	767
ENSG00000075290	ENSG00000085741	36	0.99	outparalog	767
ENSG00000075290	ENSG00000154764	42	0.78	outparalog	767
ENSG00000075290	ENSG00000134245	43	0.90	outparalog	767
ENSG00000075290	ENSMUSG00000012282	60	0.26	outparalog	767
ENSG00000075290	ENSMUSG00000022997	42	-0.09	outparalog	767
ENSG00000075290	ENSG00000115596	43	0.95	outparalog	767
ENSG00000075290	ENSG00000162552	44	0.84	outparalog	767
ENSG00000158955	ENSMUSG00000018486	93	-0.04	ortholog	767
ENSG00000158955	ENSMUSG00000030170	38	-0.09	outparalog	767
ENSG00000158955	ENSMUSG00000009900	36	-0.03	outparalog	767
ENSG00000158955	ENSMUSG00000000125	36	-0.29	outparalog	767
[truncated: 17,524,510 more chars]
